# Supplementary material for: Integration of Transcriptomics, Proteomics, and MicroRNA Analyses Reveals Novel MicroRNA Regulation of Targets in the Mammalian Inner Ear
Source: PLoS One. 2011 Apr 5;6(4):e18195. doi: 10.1371/journal.pone.0018195 (PMC3071727; doi:10.1371/journal.pone.0018195)
Supplement: Table S3 — GO 'biological process' annotations enriched in the mRNA gene sets. (XLS) [file pone.0018195.s004.xls]

## Sheet: Sheet1
GO 'biological process' annotations enriched at FDR<0.05 in the mRNA gene sets
Set	GO 'biological process' annotation	p-value	Genes
ves_MRNA	cell adhesion	1.85e-07	Fermt3,Agt,Alcam,Arhgap6,Astn1,Calca,Ctnna2,Cd36,Scarb2,Cdh11,Cdh5,Cldn5,Col14a1,Comp,Hapln1,Csf1,Vcan,Dsc2,Dsg2,Mpzl2,Ibsp,Cyr61,Il18,Itgb5,Jag2,Kifap3,Lama1,Lama3,Lama4,Lamb2,Cd93,Mpdz,Myh9,Nid1,Nid2,Cldn11,Otog,Pkp1,Nlgn1,Stab1,Ptprc,Ptprm,Itgb4,Spp1,Thbs1,Pcdh20,Itgbl1,Vcl,Vnn1,Vwf,Scarf2,Hnt,Lmln,Cadm4,Nfasc,Mpzl3,Negr1,Frem1,Nell1,Olfm4,Pcdh12,Cntn6,Msln,Cdon,Perp,Clstn2,Svep1,1110001D15Rik…
ves_MRNA	blood vessel development	4.31e-07	Acvr1,Agt,Apoe,Cdh5,Cited1,Col1a1,Dlx3,Enpep,Foxc2,Gbx2,Gja1,Gja4,Cyr61,Il18,Kdr,Lama4,Anpep,Mef2c,Meis1,Nos3,Ntrk2,Plcd1,Cxcl12,Sox17,Sox18,Sphk1,Tbx1,Tbx3,Tgfa,Tgfbr3,Thbs1,Tnfaip2,Vegfc,Zfpm2,Vash1,Amot,Egfl7,Sphk2,Plxnd1,Erap1
ves_MRNA	vasculature development	6.21e-07	Acvr1,Agt,Apoe,Cdh5,Cited1,Col1a1,Dlx3,Enpep,Foxc2,Gbx2,Gja1,Gja4,Cyr61,Il18,Kdr,Lama4,Anpep,Mef2c,Meis1,Nos3,Ntrk2,Plcd1,Cxcl12,Sox17,Sox18,Sphk1,Tbx1,Tbx3,Tgfa,Tgfbr3,Thbs1,Tnfaip2,Vegfc,Zfpm2,Vash1,Amot,Egfl7,Sphk2,Plxnd1,Erap1
ves_MRNA	anatomical structure development	2.46e-06	Bbs4,Wwp1,Sema3d,Dync2h1,Palmd,Acvr1,Add2,Adm,Agt,Alcam,Aldh1a1,Anxa4,Anxa7,Apoe,Arnt2,Bcl2l1,Bdnf,Bmp2,Bmp5,Bmp7,Calca,Ctnna2,Cd81,Cdh5,Cdk6,Cited1,Col1a1,Csf1,Vcan,Dab2,Dclk1,Dll1,Dlx1,Dlx2,Dlx3,Dlx5,Ebp,Efna5,Egfr,Enpep,Fgf3,Foxc2,Fos,Gal,Gas1,Gas2,Gas6,Gbx2,Gfi1,Gja1,Gja4,Glrb,Lpar1,Hexb,Foxq1,Foxj1,Hlx,Hmx2,Hmx3,Ibsp,Irf8,Id4,Cyr61,Igfbp2,Igfbp4,Cd74,Il18,Il7,Inpp5d,Irs1,Jag2,Kcne1,Kcnma1,Kd…
ves_MRNA	organ morphogenesis	4.44e-06	Bbs4,Wwp1,Acvr1,Adm,Agt,Aldh1a1,Apoe,Bcl2l1,Bdnf,Bmp2,Bmp7,Ctnna2,Cited1,Col1a1,Csf1,Vcan,Dll1,Dlx1,Dlx2,Dlx3,Dlx5,Enpep,Fgf3,Foxc2,Gas1,Gbx2,Gfi1,Gja1,Hlx,Hmx2,Hmx3,Cyr61,Il18,Irs1,Jag2,Kdr,Anpep,Lif,Mef2c,Meis1,Msx1,Myo15,Myo7a,Nfib,Nkx3-1,Nos3,Ntn1,Ntrk2,Otx2,Pcsk5,Pdgfra,Plcd1,Prkar2b,Aldh1a2,Rbp4,Cxcl12,Sox17,Sox18,Tmie,Stat3,Tbx1,Tbx2,Tbx3,Tgfa,Tgfbr3,Thbs1,Otop1,Tnfaip2,Tpm1,Vdr,Vegfc,Vwf,…
ves_MRNA	organismal physiological process	5.15e-06	Bbs4,Traf3ip2,Wwp1,Lin7a,Cald1,Arrb1,Crip3,Acta2,Acvr1,Add2,Agt,Anxa7,Apoa4,Apoe,Arg2,Atp1a1,Bcl2l1,Bdnf,Bmp2,Bmp5,Bmp7,C1qa,C1qb,C1qc,Cacna1c,Cacna1d,Calca,Cd14,Cd38,Entpd1,Cd81,Cdk6,Cdkn1a,Cdkn2d,Cfh,Cfi,Clcnka,Col1a1,Comt1,Csf1,Ctse,Cyp7b1,Dab2,Ebp,Bsnd,AF251705,F3,Colec12,Fcgr2b,Fcgr3,Fgf3,Foxc2,Tlr3,Gja1,Glrb,Lilrb4,Gpx2,Gria2,Grn,H2-D1,H2-M3,H2-T23,H28,Hexb,Hfe,Foxq1,Foxj1,Hlx,Hmx3,Ibsp,Ica…
ves_MRNA	morphogenesis	8.18e-06	Bbs4,Wwp1,Dync2h1,Palmd,Acvr1,Adm,Agt,Alcam,Aldh1a1,Anxa7,Apoe,Bcl2l1,Bdnf,Bmp2,Bmp7,Ctnna2,Cd81,Cited1,Col1a1,Csf1,Vcan,Dab2,Dclk1,Dll1,Dlx1,Dlx2,Dlx3,Dlx5,Efna5,Enpep,Fgf3,Foxc2,Gas1,Gas2,Gas6,Gbx2,Gfi1,Gja1,Lpar1,Foxq1,Foxj1,Hlx,Hmx2,Hmx3,Cyr61,Igfbp2,Igfbp4,Il18,Irs1,Jag2,Kcne1,Kdr,Krt8,Lama1,Lamb2,Anpep,Lhx3,Lif,Mef2c,Meis1,Msx1,Myh9,Myo15,Myo7a,Nfib,Nkx3-1,Nos3,Nrtn,Ntn1,Ntrk2,Ntrk3,Otx2,Pc…
ves_MRNA	organ development	1.57e-05	Bbs4,Wwp1,Dync2h1,Acvr1,Add2,Adm,Agt,Aldh1a1,Anxa4,Apoe,Bcl2l1,Bdnf,Bmp2,Bmp5,Bmp7,Calca,Ctnna2,Cdh5,Cdk6,Cited1,Col1a1,Csf1,Vcan,Dclk1,Dll1,Dlx1,Dlx2,Dlx3,Dlx5,Ebp,Egfr,Enpep,Fgf3,Foxc2,Gas1,Gbx2,Gfi1,Gja1,Gja4,Hexb,Foxj1,Hlx,Hmx2,Hmx3,Ibsp,Irf8,Id4,Cyr61,Cd74,Il18,Il7,Inpp5d,Irs1,Jag2,Kdr,Lama4,Anpep,Lhx3,Lif,Lmo2,Sp7,Maf,Mef2c,Meis1,Mlf1,Mmp13,Mmp9,Meis2,Msx1,Myh9,Myo15,Myo7a,Nfib,Nkx3-1,Nos3,…
ves_MRNA	mechanoreceptor differentiation	2.08e-05	Bdnf,Dll1,Gfi1,Jag2,Kcnma1,Myo7a,Ntrk2,Ntrk3,Ush1c
ves_MRNA	sensory organ development	4.1e-05	Bbs4,Aldh1a1,Bdnf,Bmp7,Dll1,Dlx5,Foxc2,Gas1,Gbx2,Gfi1,Hmx2,Hmx3,Maf,Meis1,Meis2,Myo15,Myo7a,Ntrk2,Otx2,Aldh1a2,Rbp4,Sox1,Tmie,Stat3,Tbx1,Otop1,Fscn2,Mab21l2,Ephb1,Aldh1a3,Ush1c
ves_MRNA	development	8.99e-05	Bbs4,Wwp1,Sema3d,Dync2h1,Palmd,Spred2,Acvr1,Add2,Adm,Agt,Alcam,Aldh1a1,Prelp,Anxa4,Anxa7,Speg,Apoe,Arnt2,Bcl2l1,Bdnf,Bmp2,Bmp5,Bmp7,Calca,Ctnna2,Cd81,Cdc25b,Cdh5,Cdk6,Cited1,Col1a1,Csf1,Vcan,Dab2,Dclk1,Dll1,Dlx1,Dlx2,Dlx3,Dlx5,Dnahc11,Ebf3,Ebp,Efna5,Egfr,Enpep,Fgf3,Foxc2,Fos,Gal,Gapdh,Gas1,Gas2,Gas6,Gbx2,Gfi1,Gja1,Gja4,Glrb,Lpar1,Grn,Hexb,Foxq1,Foxj1,Hlx,Hmx2,Hmx3,Ibsp,Irf8,Id4,Cyr61,Igfbp2,Igfbp…
ves_MRNA	blood vessel morphogenesis	0.000112	Acvr1,Apoe,Cited1,Enpep,Foxc2,Gbx2,Gja1,Cyr61,Il18,Kdr,Anpep,Mef2c,Meis1,Nos3,Ntrk2,Plcd1,Cxcl12,Sox17,Sox18,Tbx1,Tgfa,Thbs1,Tnfaip2,Vegfc,Zfpm2,Vash1,Amot,Egfl7,Plxnd1,Erap1
ves_MRNA	inner ear morphogenesis	0.000136	Dll1,Dlx5,Gbx2,Gfi1,Hmx2,Hmx3,Myo15,Myo7a,Otx2,Tmie,Tbx1,Otop1,Ush1c
ves_MRNA	inner ear development	0.00014	Bdnf,Dll1,Dlx5,Gbx2,Gfi1,Hmx2,Hmx3,Myo15,Myo7a,Otx2,Tmie,Tbx1,Otop1,Ush1c
ves_MRNA	antigen processing and presentation of peptide antigen	0.000144	Ctse,Fcgr2b,Fcgr3,H2-D1,H2-M3,H2-T23,Hfe,Cd74,Unc93b1,Ifi30
ves_MRNA	angiogenesis	0.000146	Acvr1,Enpep,Foxc2,Gbx2,Cyr61,Il18,Kdr,Anpep,Meis1,Nos3,Plcd1,Cxcl12,Sox17,Sox18,Tbx1,Tgfa,Thbs1,Tnfaip2,Vegfc,Vash1,Amot,Egfl7,Plxnd1,Erap1
co_MRNA	nervous system development	3.01e-12	Isl2,Nr2f2,Bcl2,Bmi1,Bmp4,Cckar,Cdc42,Cobl,Dpysl2,Egf,Epha7,Nr2f1,Eya1,Fgfr3,Fzd9,Gata3,Gli3,Hes5,Foxg1,Igf1,Irx3,Isl1,Lef1,Lmo4,Met,Mtap2,Nefl,Ngfr,Ntf3,Ntrk2,Pcsk2,Etv4,Plxna2,Pou4f2,Ptprz1,Rbpj,Sema5b,Slit2,Sall3,Acsl6,Tgfb2,Nr2e1,Uchl1,Ina,Itga8,Slitrk4,Robo2,Irx5,Nrn1,Slitrk1,Pigt,Ntng1,Efhd1
co_MRNA	system development	3.99e-12	Ano1,Isl2,Nr2f2,Bcl2,Bmi1,Bmp4,Cckar,Cd44,Cdc42,Cobl,Dpysl2,Egf,Epha7,Nr2f1,Eya1,Fgfr3,Fzd9,Gata3,Gli3,Hes5,Foxg1,Igf1,Irx3,Isl1,Lef1,Lmo4,Met,Mtap2,Nefl,Ngfr,Ntf3,Ntrk2,Pcsk2,Etv4,Plxna2,Pou4f2,Ptprz1,Rbpj,Sema5b,Slit2,Sall3,Acsl6,Tgfb2,Nr2e1,Uchl1,Ina,Itga8,Slitrk4,Robo2,Irx5,Aqp11,Nrn1,Slitrk1,Pigt,Ntng1,Efhd1
co_MRNA	generation of neurons	1.27e-11	Isl2,Nr2f2,Bcl2,Bmp4,Cckar,Cdc42,Epha7,Nr2f1,Eya1,Fzd9,Gli3,Hes5,Foxg1,Irx3,Isl1,Mtap2,Nefl,Ngfr,Ntf3,Etv4,Pou4f2,Ptprz1,Rbpj,Slit2,Sall3,Acsl6,Tgfb2,Nr2e1,Uchl1,Slitrk4,Robo2,Irx5,Nrn1,Slitrk1,Pigt,Ntng1,Efhd1
co_MRNA	neurogenesis	2.19e-11	Isl2,Nr2f2,Bcl2,Bmp4,Cckar,Cdc42,Epha7,Nr2f1,Eya1,Fzd9,Gli3,Hes5,Foxg1,Igf1,Irx3,Isl1,Mtap2,Nefl,Ngfr,Ntf3,Etv4,Pou4f2,Ptprz1,Rbpj,Slit2,Sall3,Acsl6,Tgfb2,Nr2e1,Uchl1,Slitrk4,Robo2,Irx5,Nrn1,Slitrk1,Pigt,Ntng1,Efhd1
co_MRNA	neuron differentiation	1.48e-10	Isl2,Bcl2,Bmp4,Cckar,Cdc42,Epha7,Eya1,Gli3,Hes5,Foxg1,Irx3,Isl1,Mtap2,Nefl,Ngfr,Ntf3,Etv4,Pou4f2,Ptprz1,Rbpj,Slit2,Sall3,Tgfb2,Nr2e1,Uchl1,Slitrk4,Robo2,Irx5,Nrn1,Slitrk1,Pigt,Ntng1,Efhd1
co_MRNA	cell development	4.36e-09	Isl2,Nr2f2,Bcl2,Bmp4,Cckar,Cdc42,Col18a1,Epha7,Nr2f1,Eya1,Fzd9,Gli3,Hes5,Foxg1,Igf1,Irx3,Isl1,Lef1,Mtap2,Nefl,Ngfr,Ntf3,Ntrk2,Oca2,Etv4,Pou4f2,Ptprz1,Rbpj,Slit2,Sall3,Acsl6,Tgfb2,Nr2e1,Tnnt2,Uchl1,Slitrk4,Robo2,Irx5,Chst11,Nrn1,Slitrk1,Pigt,Ntng1,Efhd1
co_MRNA	axonogenesis	1.15e-08	Isl2,Bcl2,Cckar,Epha7,Foxg1,Isl1,Nefl,Ngfr,Ntf3,Etv4,Pou4f2,Ptprz1,Slit2,Tgfb2,Nr2e1,Uchl1,Slitrk4,Robo2,Nrn1,Slitrk1,Ntng1
co_MRNA	neurite development	3.02e-08	Isl2,Bcl2,Cckar,Epha7,Foxg1,Isl1,Mtap2,Nefl,Ngfr,Ntf3,Etv4,Pou4f2,Ptprz1,Slit2,Tgfb2,Nr2e1,Uchl1,Slitrk4,Robo2,Nrn1,Slitrk1,Ntng1,Efhd1
co_MRNA	neuron development	3.26e-08	Isl2,Bcl2,Cckar,Epha7,Foxg1,Isl1,Mtap2,Nefl,Ngfr,Ntf3,Etv4,Pou4f2,Ptprz1,Slit2,Sall3,Tgfb2,Nr2e1,Uchl1,Slitrk4,Robo2,Irx5,Nrn1,Slitrk1,Ntng1,Efhd1
co_MRNA	neurite morphogenesis	3.43e-08	Isl2,Bcl2,Cckar,Epha7,Foxg1,Isl1,Nefl,Ngfr,Ntf3,Etv4,Pou4f2,Ptprz1,Slit2,Tgfb2,Nr2e1,Uchl1,Slitrk4,Robo2,Nrn1,Slitrk1,Ntng1
co_MRNA	cell projection morphogenesis	3.43e-08	Isl2,Bcl2,Cckar,Epha7,Foxg1,Isl1,Nefl,Ngfr,Ntf3,Etv4,Pou4f2,Ptprz1,Slit2,Tgfb2,Nr2e1,Uchl1,Slitrk4,Robo2,Nrn1,Slitrk1,Ntng1
co_MRNA	cellular morphogenesis during differentiation	3.58e-08	Isl2,Bcl2,Cckar,Col18a1,Epha7,Foxg1,Isl1,Nefl,Ngfr,Ntf3,Ntrk2,Etv4,Pou4f2,Ptprz1,Slit2,Tgfb2,Nr2e1,Uchl1,Slitrk4,Robo2,Nrn1,Slitrk1,Ntng1
co_MRNA	neuron morphogenesis during differentiation	4.55e-08	Isl2,Bcl2,Cckar,Epha7,Foxg1,Isl1,Nefl,Ngfr,Ntf3,Etv4,Pou4f2,Ptprz1,Slit2,Tgfb2,Nr2e1,Uchl1,Slitrk4,Robo2,Nrn1,Slitrk1,Ntng1
co_MRNA	morphogenesis	1.04e-07	Isl2,Angpt1,Nr2f2,Bcl2,Bmi1,Bmp4,Casp3,Cckar,Cd44,Cdc42,Cdh1,Cobl,Col18a1,Crabp2,Egf,Epha7,Eya1,Fbn2,Fgf10,Fgfr3,Foxf2,Fn1,Fst,Gata3,Gli3,Foxg1,Hmga2,Hsd11b1,Id1,Id2,Igf1,Isl1,Jag1,Lef1,Lmo4,Mtap2,Nck1,Nefl,Ngfr,Mycn,Nov,Ntf3,Ntrk2,Pcsk5,Etv4,Pou4f2,Ptprz1,Rbpj,Slit2,Adamts2,Tgfb2,Nr2e1,Tnnt2,Uchl1,Car9,Ppan,Itga8,Slitrk4,Robo2,Pdgfc,Chst11,Nrn1,Shroom1,Slitrk1,Ntng1,Efhd1
co_MRNA	anatomical structure development	1.62e-07	Ano1,Tex15,Isl2,Angpt1,Nr2f2,Bcl2,Bmi1,Bmp4,Casp3,Cckar,Cd44,Cdc42,Cdh1,Cdkn1b,Cobl,Col18a1,Crabp2,Dpysl2,Egf,Epha7,Nr2f1,Eya1,Fbn2,Fgf10,Fgfr3,Foxf2,Fn1,Fst,Fzd9,Gata3,Gli3,Hes5,Foxg1,Hmga2,Hsd11b1,Id1,Id2,Igf1,Irx3,Isl1,Jag1,Lef1,Lmo4,Mab21l1,Met,Mtap2,Nck1,Nefl,Ngfr,Mycn,Nov,Ntf3,Ntrk2,Pcsk2,Pcsk5,Enpp1,Etv4,Prkca,Plxna2,Pou4f2,Ptprz1,Rbpj,Sema5b,Slit2,Sall3,Tal1,Adamts2,Acsl6,Tgfb2,Nr2e1,Tnnt…
co_MRNA	development	1.77e-07	Ano1,Tex15,Isl2,Unc5b,B3gnt5,Angpt1,Nr2f2,Bcl2,Bmi1,Bmp4,Casp3,Cckar,Cd44,Cdc42,Cdh1,Cdkn1b,Cobl,Col18a1,Crabp2,Dpysl2,Ebf1,Ebf2,Egf,Epha7,Nr2f1,Eya1,Fbn2,Fgf10,Fgfr3,Foxf2,Fn1,Fst,Fzd9,Gata3,Gli3,Hes5,Foxg1,Hmga2,Hsd11b1,Id1,Id2,Igf1,Irx3,Isl1,Jag1,Lamb1-1,Ldb2,Lef1,Lmo4,Mab21l1,Met,Mtap2,Nck1,Nefl,Ngfr,Mycn,Nov,Ntf3,Ntrk2,Oca2,Pappa,Pcsk2,Pcsk5,Enpp1,Etv4,Prkca,Plxna2,Pou4f2,Ptprz1,Rbpj,Scn9a,S…
co_MRNA	cell projection organization and biogenesis	2.36e-07	Isl2,Bcl2,Cckar,Cdc42,Epha7,Foxg1,Isl1,Mtap2,Nck1,Nefl,Ngfr,Ntf3,Etv4,Pou4f2,Ptprz1,Slit2,Tgfb2,Nr2e1,Uchl1,Itga8,Slitrk4,Robo2,Nrn1,Slitrk1,Ntng1,Efhd1
co_MRNA	cell fate commitment	4.07e-07	Isl2,Bcl2,Bmp4,Casp3,Cdc42,Eya1,Fgf10,Gata3,Gli3,Hes5,Isl1,Ntf3,Rbpj,Tal1,Tgfb2,Nr2e1
co_MRNA	negative regulation of cell differentiation	1.11e-06	Isl2,Bmp4,Fgf10,Fst,Gli3,Hes5,Foxg1,Irx3,Isl1,Jag1,Enpp1,Rbpj,Tgfb2,Nr2e1
co_MRNA	regulation of cell differentiation	2.27e-06	Isl2,Bcl2,Bmp4,Eya1,Fgf10,Fgfr3,Fst,Gli3,Hes5,Foxg1,Id2,Irx3,Isl1,Jag1,Enpp1,Pou4f2,Rbpj,Tgfb2,Nr2e1
co_MRNA	negative regulation of development	2.63e-06	Isl2,Bmp4,Fgf10,Fst,Gli3,Hes5,Foxg1,Irx3,Isl1,Jag1,Ngfr,Enpp1,Rbpj,Tgfb2,Nr2e1
co_MRNA	cell differentiation	4.05e-06	Isl2,Angpt1,Nr2f2,Bcl2,Bmp4,Casp3,Cckar,Cdc42,Cdh1,Col18a1,Dpysl2,Epha7,Nr2f1,Eya1,Fgf10,Fgfr3,Fst,Fzd9,Gata3,Gli3,Hes5,Foxg1,Id2,Igf1,Irx3,Isl1,Jag1,Lef1,Mtap2,Nefl,Ngfr,Ntf3,Ntrk2,Oca2,Pappa,Enpp1,Etv4,Prkca,Pou4f2,Ptprz1,Rbpj,Sema5b,Slit2,Sall3,Tal1,Acsl6,Tgfb2,Nr2e1,Tnnt2,Uchl1,Ina,Itga8,Slitrk4,Robo2,Egfl6,Irx5,Chst11,Spata6,Nrn1,9030409G11Rik,Slitrk1,Pigt,Ntng1,Efhd1
co_MRNA	cell morphogenesis	5.5e-06	Isl2,Bcl2,Cckar,Cdc42,Col18a1,Epha7,Fn1,Foxg1,Hmga2,Isl1,Mtap2,Nck1,Nefl,Ngfr,Nov,Ntf3,Ntrk2,Etv4,Pou4f2,Ptprz1,Slit2,Tgfb2,Nr2e1,Uchl1,Ppan,Itga8,Slitrk4,Robo2,Nrn1,Shroom1,Slitrk1,Ntng1,Efhd1
co_MRNA	kidney development	1.37e-05	Bcl2,Bmp4,Cd44,Eya1,Gata3,Gli3,Irx3,Slit2,Itga8,Robo2,Aqp11
co_MRNA	regulation of development	1.7e-05	Isl2,Bcl2,Bmp4,Eya1,Fgf10,Fgfr3,Fst,Gli3,Hes5,Foxg1,Id2,Irx3,Isl1,Jag1,Nefl,Ngfr,Enpp1,Pou4f2,Rbpj,Tgfb2,Nr2e1
co_MRNA	retinal ganglion cell axon guidance	2.45e-05	Isl2,Epha7,Isl1,Pou4f2,Slit2
co_MRNA	morphogenesis of a branching structure	3.56e-05	Bcl2,Bmp4,Cd44,Egf,Epha7,Eya1,Fgf10,Gli3,Igf1,Mycn
co_MRNA	urogenital system development	3.71e-05	Bcl2,Bmp4,Cd44,Eya1,Gata3,Gli3,Irx3,Slit2,Itga8,Robo2,Aqp11
co_MRNA	axon guidance	4.12e-05	Isl2,Epha7,Foxg1,Isl1,Ngfr,Ntf3,Etv4,Pou4f2,Slit2,Tgfb2,Robo2
co_MRNA	enzyme linked receptor protein signaling pathway	4.38e-05	Angpt1,Bmp4,Egf,Epha3,Epha7,Fgf10,Fgfr3,Fn1,Fst,Grb10,Id1,Igf1,Met,Ngfr,Ntrk2,Pcsk5,Prkca,Itga8,Pdgfc,Chst11
co_MRNA	metanephros development	4.96e-05	Bcl2,Bmp4,Cd44,Eya1,Gli3,Slit2,Itga8,Robo2
co_MRNA	central nervous system development	5.42e-05	Isl2,Nr2f2,Bcl2,Bmi1,Bmp4,Cckar,Egf,Nr2f1,Fgfr3,Gli3,Foxg1,Igf1,Isl1,Lef1,Met,Ngfr,Ntf3,Plxna2,Rbpj,Sall3,Nr2e1
co_MRNA	negative regulation of neuron differentiation	5.87e-05	Isl2,Hes5,Foxg1,Irx3,Isl1,Nr2e1
co_MRNA	brain development	6.3e-05	Nr2f2,Bcl2,Bmi1,Bmp4,Cckar,Egf,Nr2f1,Fgfr3,Gli3,Foxg1,Igf1,Lef1,Met,Ntf3,Plxna2,Rbpj,Sall3,Nr2e1
co_MRNA	transmembrane receptor protein tyrosine kinase signaling pathway	7.18e-05	Angpt1,Egf,Epha3,Epha7,Fgf10,Fgfr3,Fn1,Grb10,Igf1,Met,Ngfr,Ntrk2,Pcsk5,Prkca,Pdgfc
co_MRNA	regulation of neuron differentiation	7.89e-05	Isl2,Eya1,Hes5,Foxg1,Irx3,Isl1,Nr2e1
co_MRNA	branching morphogenesis of a tube	8.26e-05	Bcl2,Bmp4,Cd44,Egf,Eya1,Fgf10,Gli3,Igf1,Mycn
co_MRNA	cell communication	9.48e-05	Unc5b,Npy,Angpt1,Rims1,Bmp4,Cacnb3,Car8,Camk4,Cckar,Cdc42,Cnr1,Cplx1,Dapk2,Egf,Epha3,Epha7,F2rl1,Lgr5,Fgf10,Fgfr3,Fn1,Fst,Fzd9,Gata3,Gli3,Grb10,Grid2,Grik1,Id1,Igf1,Itgb6,Jag1,Lef1,Met,Ngfr,Nras,Ntf3,Ntrk2,Pcsk5,Pde9a,Prkca,Prkcb,Prkd1,Prkcq,Pld1,Plxna2,Ptgir,Rab3d,Rbpj,Rit2,Stmn2,Slit2,Snap25,Syt1,Bai3,Agap3,Adamts2,Sipa1l1,Tgfb2,Trhr,Uchl1,Adcy5,Rhov,Ppan,Arhgef9,Gpr64,Gpr135,Odz2,Itga8,Rab6b,D…
co_MRNA	cell surface receptor linked signal transduction	0.000184	Npy,Angpt1,Bmp4,Cckar,Cnr1,Egf,Epha3,Epha7,F2rl1,Lgr5,Fgf10,Fgfr3,Fn1,Fst,Fzd9,Gli3,Grb10,Id1,Igf1,Itgb6,Jag1,Lef1,Met,Ngfr,Ntrk2,Pcsk5,Prkca,Plxna2,Ptgir,Rbpj,Slit2,Bai3,Adamts2,Trhr,Adcy5,Gpr64,Gpr135,Itga8,Dixdc1,Adcy1,Rgs6,Dkk3,Tmod2,Pdgfc,Ramp3,Dkk2,Chst11,Iigp1,Gpr85,Csnk1g3,Irak3
