# Supplementary material for: Integration of Transcriptomics, Proteomics, and MicroRNA Analyses Reveals Novel MicroRNA Regulation of Targets in the Mammalian Inner Ear
Source: PLoS One. 2011 Apr 5;6(4):e18195. doi: 10.1371/journal.pone.0018195 (PMC3071727; doi:10.1371/journal.pone.0018195)
Supplement: Table S4 — Protein expression profile in cochlear and vestibular sensory epithelia. (XLS) [file pone.0018195.s005.xls]

## Sheet: Sheet1
Symbol	Name	Co expression	Ves expression	Ves/Co ratio	Category
Acadm	acetyl-Coenzyme A dehydrogenase, medium chain	0.86	1.22	1.4186	Up in ves
Ahsg	fetuin	0.74	1.11	1.5	Up in ves
Alb1	unnamed protein product	0.86	1.12	1.30233	Up in ves
Aldh2	aldehyde dehydrogenase 2, mitochondrial	0.86	1.15	1.33721	Up in ves
Anxa4	annexin A4	0.76	1.63	2.14474	Up in ves
Apoa1	apolipoprotein A-I	0.8	1.14	1.425	Up in ves
Arbp	acidic ribosomal phosphoprotein P0	0.89	1.24	1.39326	Up in ves
Arf4	ADP-ribosylation factor 4	0.74	1.21	1.63514	Up in ves
Car3	carbonic anhydrase 3	0.89	1.18	1.32584	Up in ves
Ctnnb1	catenin (cadherin associated protein), beta 1, 88kDa	0.81	1.08	1.33333	Up in ves
Cct4	chaperonin subunit 4 (delta)	0.84	1.4	1.66667	Up in ves
Coch	coagulation factor C homolog (Limulus polyphemus)	0.82	1.34	1.63415	Up in ves
Hapln1	hyaluronan and proteoglycan link protein 1	0.8	1.34	1.675	Up in ves
Cycs	cytochrome c, somatic	1	1.37	1.37	Up in ves
Dclk1	double cortin and calcium/calmodulin-dependent protein kinase-like 1	0.87	1.31	1.50575	Up in ves
Ddx6	DEAD (Asp-Glu-Ala-Asp) box polypeptide 6	0.86	1.21	1.40698	Up in ves
Fh1	fumarate hydratase 1	0.6	1.55	2.58333	Up in ves
Gstm1	glutathione S-transferase, mu 1	0.95	1.27	1.33684	Up in ves
Gstp1	glutathione S-transferase, pi 1	0.89	1.19	1.33708	Up in ves
Hsd17b10	hydroxyacyl-Coenzyme A dehydrogenase type II	0.82	1.17	1.42683	Up in ves
Hba-a1	unnamed protein product	0.81	1.32	1.62963	Up in ves
Hbb-b2	beta-2-globin	0.91	1.21	1.32967	Up in ves
Kif5b	kinesin family member 5B	0.73	1.11	1.52055	Up in ves
Krt18	unnamed protein product	0.87	1.29	1.48276	Up in ves
Lmna	lamin A isoform A	0.87	1.16	1.33333	Up in ves
Mpz	myelin protein zero	0.56	1.45	2.58929	Up in ves
Nid1	nidogen 1	0.85	1.21	1.42353	Up in ves
Oc90	otoconin-95 precursor	0.4	2.19	5.475	Up in ves
Ogn	osteoglycin	0.81	1.68	2.07407	Up in ves
Padi2	peptidyl arginine deiminase, type II	0.83	1.11	1.33735	Up in ves
Phb	prohibitin	0.9	1.39	1.54444	Up in ves
Slc25a3	solute carrier family 25 (mitochondrial carrier, phosphate carrier), member 3	0.78	1.22	1.5641	Up in ves
Ppic	peptidylprolyl isomerase C	0.69	1.37	1.98551	Up in ves
Psmb4	proteasome beta 4 subunit	0.82	1.07	1.30488	Up in ves
Psmb5	proteasome (prosome, macropain) subunit, beta type 5	0.8	1.12	1.4	Up in ves
Psmb6	proteasome (prosome, macropain) subunit, beta type 6	0.83	1.15	1.38554	Up in ves
Rbp1	retinol binding protein 1, cellular	0.77	1.36	1.76623	Up in ves
Rpn2	ribophorin	0.78	1.15	1.47436	Up in ves
Eftud2	elongation factor Tu GTP binding domain containing 2	0.86	1.23	1.43023	Up in ves
Ssr4	signal sequence receptor, delta	0.84	1.31	1.55952	Up in ves
Taldo1	transaldolase 1	0.84	1.25	1.4881	Up in ves
Tjp1	tight junction protein 1	0.82	1.22	1.4878	Up in ves
Usp5	ubiquitin specific protease 5 (isopeptidase T)	0.88	1.44	1.63636	Up in ves
Vcl	vinculin	0.73	1.14	1.56164	Up in ves
Eif4h	Wbscr1 alternative spliced product	0.88	1.19	1.35227	Up in ves
Acot1	cytosolic acyl-CoA thioesterase 1	0.69	1.4	2.02899	Up in ves
Vat1	vesicle amine transport protein 1 homolog (T californica)	0.77	1.12	1.45455	Up in ves
Rcn3	unnamed protein product	0.87	1.57	1.8046	Up in ves
Sh3bgrl	SH3-binding domain glutamic acid-rich protein like	0.96	1.28	1.33333	Up in ves
Cope	epsilon subunit of coatomer protein complex	0.83	1.13	1.36145	Up in ves
Actn4	actinin alpha 4	0.88	1.24	1.40909	Up in ves
Uqcrc2	ubiquinol cytochrome c reductase core protein 2	0.81	1.2	1.48148	Up in ves
Ppa1	pyrophosphatase	0.79	1.58	2	Up in ves
Basp1	brain abundant, membrane attached signal protein 1	0.75	1.63	2.17333	Up in ves
Snx6	sorting nexin 6	0.65	1.63	2.50769	Up in ves
Hadha	mitochondrial trifunctional protein, alpha subunit	0.65	1.06	1.63077	Up in ves
Atic	5-aminoimidazole-4-carboxamide ribonucleotide formyltransferase/IMP cyclohydrolase	0.77	1.15	1.49351	Up in ves
Sri	sorcin isoform 2	0.82	1.09	1.32927	Up in ves
Rap1a	unnamed protein product	0.93	1.22	1.31183	Up in ves
Cox6b1	cytochrome c oxidase, subunit VIb polypeptide 1	0.81	1.87	2.30864	Up in ves
Clic1	chloride intracellular channel 1	0.81	1.18	1.45679	Up in ves
Lamc1	laminin, gamma 1	0.62	1.69	2.72581	Up in ves
Tardbp	TAR DNA binding protein isoform 1	0.91	1.29	1.41758	Up in ves
Anp32a	acidic (leucine-rich) nuclear phosphoprotein 32 family, member A	1.2	0.81	0.675	Up in co
Aprt	adenine phosphoribosyl transferase	1.15	0.85	0.73913	Up in co
Hyou1	170 kDa glucose regulated protein GRP170 precursor	1.25	0.78	0.624	Up in co
Calb1	calbindin-28K	1.42	0.22	0.15493	Up in co
Ckb	creatine kinase, brain	1.08	0.71	0.657407	Up in co
Dpysl2	dihydropyrimidinase-like 2	1.12	0.77	0.6875	Up in co
Crym	crystallin, mu	1.16	0.77	0.663793	Up in co
Epyc	dermatan sulphate proteoglycan 3	1.29	0.62	0.48062	Up in co
Eef2	eukaryotic translation elongation factor 2	1.06	0.8	0.754717	Up in co
Fasn	fatty acid synthase	1.3	0.83	0.638462	Up in co
Gaa	acid alpha-glucosidase	1.16	0.71	0.612069	Up in co
Hk1	hexokinase 1	1.33	0.48	0.360902	Up in co
Lamb1-1	Lamb1-1 protein	1.46	0.53	0.363014	Up in co
Alad	aminolevulinate, delta-, dehydratase	1.06	0.66	0.622642	Up in co
Nid2	nidogen-2	1.03	0.77	0.747573	Up in co
Ppp1ca	protein phosphatase 1, catalytic subunit, alpha	1.11	0.71	0.63964	Up in co
Psmb1	proteasome (prosome, macropain) subunit, beta type 1	1.07	0.8	0.747664	Up in co
Psmc3	proteasome (prosome, macropain) 26S subunit, ATPase 3	1.24	0.44	0.354839	Up in co
Ptbp1	polypirimidine tract binding protein	1.12	0.85	0.758929	Up in co
Rac1	unnamed protein product	1.16	0.81	0.698276	Up in co
Sub1	RNA polymerase II transcriptional coactivator	1.05	0.76	0.72381	Up in co
Rps18	ribosomal protein S18	1.23	0.86	0.699187	Up in co
Rps5	5S ribosomal protein	0.92	0.67	0.728261	Up in co
Snrpb	small nuclear ribonucleoprotein B	1.04	0.77	0.740385	Up in co
Snrpe	small nuclear ribonucleoprotein E	1.18	0.71	0.601695	Up in co
Nhp2l1	unnamed protein product	1.14	0.77	0.675439	Up in co
Tecta	tectorin alpha	1.21	0.61	0.504132	Up in co
Ube1x	ubiquitin-activating enzyme E1, Chr X	1.04	0.71	0.682692	Up in co
Psmc4	unnamed protein product	1.26	0.83	0.65873	Up in co
Psma1	proteasome (prosome, macropain) subunit, alpha type 1	1.08	0.83	0.768519	Up in co
Psma7	proteasome (prosome, macropain) subunit, alpha type 7	1.15	0.83	0.721739	Up in co
Psmb3	proteasome beta 3 subunit	1.12	0.56	0.5	Up in co
Ppp2r1a	alpha isoform of regulatory subunit A, protein phosphatase 2	1.14	0.8	0.701754	Up in co
Lima1	epithelial protein lost in neoplasm-b	1.27	0.5	0.393701	Up in co
Asph	aspartyl beta-hydroxylase 4.5 kb transcript	1.74	0	0	Up in co
2500003M10Rik	hypothetical protein LOC66511	1.11	0.85	0.765766	Up in co
M6prbp1	mannose-6-phosphate receptor binding protein 1	1.03	0.47	0.456311	Up in co
Psmc6	Psmc6 protein	1.3	0.91	0.7	Up in co
Ndufa6	NADH dehydrogenase (ubiquinone) 1 alpha subcomplex, 6 (B14)	1.08	0.57	0.527778	Up in co
2900073G15Rik	myosin light chain, regulatory B-like	1.02	0.62	0.607843	Up in co
Rpl38	ribosomal protein L38	1.05	0.65	0.619048	Up in co
Pgm2	phosphoglucomutase 2	1.17	0.24	0.205128	Up in co
3930401K13Rik	cytokine-like nuclear factor n-pac isoform 2	1.07	0.74	0.691589	Up in co
Immt	inner membrane protein, mitochondrial	1.14	0.68	0.596491	Up in co
Psip1	lens epithelium-derived growth factor	1.5	1.12	0.746667	Up in co
Arcn1	Archain 1	1.14	0.63	0.552632	Up in co
Gsn	gelsolin	1.02	0.69	0.676471	Up in co
Rps15a	unnamed protein product	1.17	0.82	0.700855	Up in co
