# Supplementary material for: Integration of Transcriptomics, Proteomics, and MicroRNA Analyses Reveals Novel MicroRNA Regulation of Targets in the Mammalian Inner Ear
Source: PLoS One. 2011 Apr 5;6(4):e18195. doi: 10.1371/journal.pone.0018195 (PMC3071727; doi:10.1371/journal.pone.0018195)
Supplement: Table S5 — Enriched and depleted targets in the differentially expressed mRNA and protein datasets. (XLS) [file pone.0018195.s006.xls]

## Sheet: Over
miRNA	Total targets	Target set	Target set size	Symbols	Targeted targets	Actual count	Expected	p-value	z-score	Enrichment	Hypergeometric	Binned	FAME FDR	Hyper. FDR
mir-142-3p	200	P_CO_ONLY	20	Rac1,Lima1,Pgm2	3	9	1.2844	0.00125	4.22269	7.00716	0.0144763	0.00332499	FDR<0.1	FDR<0.1
mir-142-3p	200	P_CO	22	Rac1,Lima1,Pgm2	3	9	1.54015	0.0029	3.74005	5.84359	0.0188294	0.00547029	FDR<0.1	FDR<0.1
mir-190	74	MRNA_VES	631	Lin7a,Bdnf,Cacna1d,Fgf14,Nfib,Nlgn1,Spnb2,Tcf4,Zic3,1600021P15Rik,Trim36,Cxxc4,Trp53inp1,Adipor2	14	35.5	16.3046	0.00315	3.06257	2.1773	0.00256365	0.000318841	FDR<0.1	FDR<0.1
mir-421	161	MRNA_CO	129	Dnm3,Elavl2,Elavl4,Bmf,Pappa,Snap91,Fam49b,Arhgef9	8	22.5	9.2745	0.00825	2.73631	2.42601	0.00573932	0.00342914	FDR<0.1	FDR<0.1
mir-376c	125	MRNA_VES	631	Alcam,Cdh11,Cnih2,Dll1,Dlx1,Sdc2,Meis2,Nfib,Spnb2,4933426M11Rik,Tgfbr3,Tiam1,Wnt3,Rasgrp3,Olfml1,Gulp1,Tspan2,Adamtsl1,Phip	19	49	28.3623	0.0116	2.45163	1.72765	0.00656368	0.00049683	FDR<0.1	FDR<0.1
mir-329/362-3p	139	MRNA_CO	129	Dpysl2,Ebf2,Elavl4,Kcns2,Aff3,Cntn3,Pappa,Pcsk2	8	19.5	8.009	0.0119	2.59526	2.43476	0.00234224	0.00104966	FDR<0.1	FDR<0.1
mir-101	415	P_CO_ONLY	20	Nid2,Rac1,Sub1	3	9	2.53915	0.018	2.52893	3.54449	0.091259	0.024014	FDR<0.1	-
mir-200bc/420	609	P_CO_ONLY	20	Psip1,Ptbp1,Rac1,Arcn1,Asph	5	11	3.5555	0.0204	2.46216	3.0938	0.01788	0.00198128	FDR<0.1	FDR<0.1
mir-374/374ab	335	MRNA_CO	129	Nr2f2,Gata3,Foxg1,Elavl4,Isl1,Ntf3,Pappa,Plxna2,Stmn2,Sall3,Syt1,Pappa2,Esrrg,Nrn1	14	34.5	19.4658	0.02145	2.1784	1.77234	0.00147792	0.000450017	FDR<0.1	FDR<0.1
mir-300	462	P_CO_ONLY	20	Psip1,Sub1,2500003M10Rik	3	8.5	2.63975	0.02645	2.32563	3.22	0.116534	0.0313537	FDR<0.1	-
mir-488	153	MRNA_CO	129	Ebf2,Fgfr3,Igf1,Kcns2,Nr2e1,Fam49b,Esrrg,Cybrd1	8	18.5	8.59045	0.0267	2.15593	2.15355	0.00423146	0.00238078	FDR<0.1	FDR<0.1
mir-101	415	P_CO	22	Nid2,Rac1,Sub1	3	9	3.0477	0.03195	2.13459	2.95305	0.113948	0.0391811	FDR<0.1	-
mir-384/384-3p	108	MRNA_VES	631	Abcg1,Acvr1,Dclk1,Rem2,Colec12,Cd93,Myo1c,Slc8a1,Cpeb3,Ddef2,Hlf,Timp3,Zmat4,Fam134b,Tsc22d2	15	35	21.4791	0.0325	1.94885	1.62949	0.0311807	0.00481474	FDR<0.1	FDR<0.1
mir-200bc/420	609	P_CO	22	Psip1,Ptbp1,Rac1,Arcn1,Asph	5	11	4.27175	0.03675	2.05059	2.57506	0.026615	0.00447207	FDR<0.1	FDR<0.1
mir-487/487b	10	MRNA_VES	631	Astn1,Irs1,Efhd2	3	7.5	2.3096	0.03745	2.16185	3.24732	0.0432765	0.0204225	FDR<0.1	FDR<0.1
mir-137	677	P_VES	33	Coch,Dclk1,Padi2,Tjp1,Tardbp	5	14	6.412	0.04005	1.92966	2.18341	0.162878	0.0489671	FDR<0.1	-
mir-23ab	541	MRNA_VES	631	Nt5dc3,Wwp1,Arnt2,Zfhx3,Slc7a1,Entpd5,Cnn2,Cpd,Dlx1,Ebf3,Fgf14,Fut9,Lpar1,M6pr,Maf,Meis1,Mgat3,Meis2,Nfib,Nrxn3,Pde4b,Ptger4,Lrrc4,Aldh1a2,Rcn1,Cxcl12,Slc8a1,Spsb4,Sema6d,Tgfbr3,Lhfpl2,Tjp1,Zic1,Grem2,Mab21l2,Phf17,Ano4,Frem1,Znrf3,Whdc1,Slc4a4,Slc6a14,Nek7,Gprc5b,Sys1,Tmem170,1200009O22Rik,Fbxo32,Myct1,Nuak2,Gcc1,Adhfe1,Tanc2,Kcnip4	54	147.5	119.092	0.0415	1.73465	1.23854	0.0781809	0.000196043	-	-
mir-339-5p	73	MRNA_VES	631	Egln3,Myo1c,Nfib,Cyth1,Ptprd,Hlf,Podxl,Apba1,Tmem183a,Rasl10a,Trim2	11	26	15.0461	0.04395	1.83252	1.72802	0.035889	0.00432613	FDR<0.1	FDR<0.1
mir-137	677	VES_BOTH	10	Coch,Dclk1,Tjp1	3	8	2.9019	0.0447	1.981	2.75681	0.0517458	0.0214952	FDR<0.1	-
mir-300	462	P_CO	22	Psip1,Sub1,2500003M10Rik	3	8.5	3.1586	0.0457	1.94381	2.69107	0.144368	0.0500016	FDR<0.1	-
mir-758	93	MRNA_VES	631	Lin7a,Zfhx3,Bmp7,Irx2,Meis2,Spsb4,Hlf,Zfpm2,Pgrmc1,Fam13a,Tsc22d2	11	32.5	20.2419	0.04595	1.75781	1.60558	0.142619	0.0283281	FDR<0.1	-
mir-25/32/92/92ab/363/367	521	MRNA_CO	129	Cdc42,Cplx1,Fbn2,Fst,Hmga2,Snap91,Sox11,Bai3,Klhl14,B3galt2,Rabgap1l,Dkk3,Rhpn2,EG574403,Cend1,Gpr85,Prdm16,Pcolce2,Limch1	19	46	31.0117	0.04705	1.74384	1.48331	0.00110057	0.000158927	FDR<0.1	FDR<0.1
mir-135	395	P_CO_ONLY	20	Psip1,Sub1,Arcn1	3	7.5	2.4264	0.04725	2.0276	3.091	0.0812956	0.0223504	-	-
mir-218	549	VES_BOTH	10	Hapln1,Dclk1,Vat1	3	7	2.4569	0.05395	1.86819	2.84912	0.0301862	0.0139459	-	FDR<0.1
mir-197	109	MRNA_VES	631	Csf1,Ebf3,Nlgn1,Cxcl12,Syngr1,Rnf26,Tcf4,Cilp,4933426M11Rik,Phactr1,Zic3,C530028O21Rik,AK220484	13	34.5	22.4556	0.0567	1.64756	1.53636	0.112784	0.0190428	FDR<0.1	-
mir-410	335	MRNA_VES	631	Adm,Bdnf,Csf1,Dtna,F3,Gria2,Foxq1,Maf,Msn,Myh9,Nfib,Ntn1,Pftk1,Prkar2b,Lrrc4,Fam65b,Slc8a1,Cpeb3,Tcf4,Tec,Hlf,4933426M11Rik,Tiam1,Wnt3,Wnt5b,Cadm4,Mapk10,Fam19a1,Dlg3,Tmeff2,Cdon,Adipor2,Rgmb,Slc25a42,Anks1b,Gpr137b	36	86	66.537	0.05755	1.61683	1.29251	0.0592525	0.00101907	-	FDR<0.1
mir-425/489	86	MRNA_CO	129	Fst,Sall3,Pkp4,Egfl6	4	11	4.9475	0.061	1.71021	2.22335	0.0570096	0.0424912	-	-
mir-182	615	VES_BOTH	10	Nid1,Vcl,Vat1	3	7	2.67565	0.06335	1.73403	2.61619	0.0405197	0.0191514	-	-
mir-191	28	MRNA_VES	631	Bdnf,Dlx1,Plcd1,Tjp1	4	11.5	5.7515	0.06755	1.59847	1.99948	0.196243	0.0905556	FDR<0.1	-
mir-542/542-3p	107	MRNA_VES	631	Alcam,Speg,Zfhx3,Bmp7,Cacna1d,Efna5,Irx2,Meis1,Ntrk2,Spsb4,Kcne4,Tsc22d2,Nebl	13	34	22.6122	0.0686	1.55832	1.50361	0.101289	0.017706	-	-
mir-1/206	436	P_VES_ONLY	23	Sri,Rap1a,Mpz	3	6.5	2.68035	0.07075	1.44764	2.42506	0.14044	0.0513095	-	-
mir-218	549	MRNA_CO	129	Lmo3,Camk4,Ebf2,Epha7,Kif21b,Sox11,Serpini1,Bai3,Hectd2,Pkp4,Slco5a1,Nav3,Rabgap1l,Dkk2,EG574403,Lypd6b	16	44	31.3148	0.07405	1.48429	1.40509	0.0218762	0.00458622	-	FDR<0.1
mir-199/199-5p	243	P_VES	33	Hapln1,Vcl,Lamc1	3	7.5	2.9164	0.0742	1.64794	2.57166	0.0860693	0.0348011	-	-
mir-135	395	P_CO	22	Psip1,Sub1,Arcn1	3	7.5	2.94315	0.0752	1.6519	2.54829	0.101889	0.03467	-	-
mir-320/320abcd	344	MRNA_VES	631	Aif1l,Cald1,Ak3l1,Arl4a,Cdk6,Cpd,Hapln1,Dtna,Caln1,Gnai1,Foxq1,Id4,Meis2,Cyth1,Lrrc4,Eif5a2,Cpeb3,Tbx2,Arhgap29,4933426M11Rik,Tiam1,Zic3,Otud7b,Sorbs2,B230380D07Rik,Ets2,Cxxc4,Negr1,B4galt6,Cxcl14,Fam134b,Ankrd13a,Rhobtb1,Gulp1,Tmem123,Kcnip4,Trim2,Mfsd6	38	85	67.4167	0.0792	1.44709	1.26082	0.0378372	0.000806074	FDR<0.1	FDR<0.1
mir-217	149	MRNA_CO	129	Fbn2,Foxg1,Elavl2,Nap1l2,Sox11,Bai3	6	15.5	8.8253	0.08745	1.41669	1.75631	0.0398938	0.0337227	-	FDR<0.1
mir-9	741	P_CO_ONLY	20	Nid2,Ptbp1,Arcn1,Asph	4	9	4.38635	0.08915	1.40085	2.05182	0.121821	0.0251419	-	-
mir-21/590-5p	142	MRNA_VES	631	Wwp1,Msx1,Nfib,Sox7,Cpeb3,Tbx2,Thbd,Tiam1,Timp3,Vcl,Slc30a10,B230380D07Rik,Mapk10,Mbnl1,Tmem170,Msl1	16	43	31.162	0.0911	1.36109	1.37989	0.124267	0.0208046	-	-
mir-375	101	MRNA_CO	129	Isl2,Ebf2,Elavl2,Elavl4	4	11	5.6107	0.09145	1.45064	1.96054	0.0908629	0.0796614	-	-
mir-133	382	MRNA_VES	631	Lin7a,Aif1l,Arrb1,Bcl2l1,Entpd5,Cnn2,Hapln1,Ctbp2,Dlx3,Sesn1,Foxc2,Mcl1,Meis1,Meis2,Msn,Myh9,Nfib,P2rx4,Ptprd,Ptprz1,Rab34,Sh3gl2,Syt2,Hlf,Otud7b,Slc6a1,Elfn1,C230081A13Rik,Mapk10,Ltbp1,Vat1,Zfp385a,Cxxc4,Znrf3,Slc7a8,Fam13a,Bicc1,Sfxn5,C77080,Slc41a1	40	95.5	77.9245	0.09275	1.33611	1.22555	0.067513	0.000252182	-	-
mir-196ab	154	MRNA_CO	129	Dnm3,Epha7,Hmga2,Sox11,Sall3,Pcdh19	6	15	8.6608	0.0946	1.37813	1.73194	0.0456423	0.030908	-	FDR<0.1
mir-376c	125	MRNA_CO	129	Nr2f2,Calb1,Nr2f1,Sox11,Esrrg	5	14	7.82975	0.09535	1.37261	1.78805	0.0598419	0.0537545	FDR<0.1	FDR<0.1
mir-320/320abcd	344	MRNA_CO	129	Tmem64,Lmo3,Igf1,Fam49b,Esrrg,Pcdh19,Auts2,Kdsr,Cybrd1,Lrrtm1,Limch1	11	27.5	18.6276	0.0965	1.33982	1.4763	0.0304087	0.0219915	FDR<0.1	FDR<0.1
mir-128	622	P_VES_ONLY	23	Ddx6,Kif5b,Phb	3	8	3.64985	0.0969	1.42987	2.19187	0.28669	0.122968	-	-
mir-124/506	1045	P_VES	33	Cycs,Ddx6,Tjp1,Lamc1,Vat1,Snx6,Hadha	7	16.5	10.0175	0.0981	1.35447	1.64713	0.155169	0.0237729	-	-
mir-135	395	MRNA_VES	631	Mtus1,Anxa7,Arhgap6,Cacna1d,Entpd1,Cpd,Dtna,Caln1,Foxn2,Fut9,Glrb,Slc6a4,Lrrn1,Myo1c,Ptprd,Rgl1,Slc8a1,Snta1,Spnb2,Lbxcor1,Phldb2,Stat6,Syt2,Rnf26,Wnt3,1600021P15Rik,Cadm4,Mapk10,Phf17,Zfp385a,Kctd10,Znrf3,Creg1,B4galt5,Txnip,Trp53inp1,Slc9a3r2,Gulp1,Pitpnc1,Arhgef6,Trim2	41	101	82.9206	0.099	1.31954	1.21803	0.0721571	0.00083949	-	-
mir-143	155	MRNA_CO	129	Bcl2,Gli3,Mab21l1,Ntrk2,Plxna2,Gigyf2,Esrrg	7	16	9.48295	0.10215	1.32059	1.68724	0.0156518	0.00485414	-	FDR<0.1
mir-33/33ab	178	MRNA_VES	631	Cacna1d,Cdk6,Evi2a,Caln1,Fgf14,Gas1,Hmx3,Kcnab1,Ntn1,Pdgfra,9530066K23Rik,Ccdc104,4933426M11Rik,Zfpm2,Msrb3,Dusp6,Tsc22d2,Tanc2,Trim2,Tcfcp2l1	20	49.5	37.5132	0.10275	1.2654	1.31954	0.0961423	0.00897202	-	-
mir-340/340-5p	709	VES_BOTH	10	Nid1,Vcl,Snx6	3	6.5	2.9825	0.1028	1.34906	2.17938	0.0581092	0.0297683	-	-
mir-146	85	MRNA_VES	631	Lin7a,Slco3a1,Prnp,Nlgn1,Fam65b,Sh3gl2,Eif5a2,Scn3b,Znrf3,Tanc2,Depdc6	11	26.5	18.1755	0.10945	1.26218	1.45801	0.0891583	0.0176718	-	FDR<0.1
mir-192/215	65	MRNA_CO	129	Igf1,Pkp4,Pcdh19	3	8	3.84155	0.1114	1.32793	2.08249	0.0965994	0.0931349	-	-
mir-496	55	MRNA_CO	129	Pappa,Plxna2,Rhpn2	3	7	3.2793	0.1118	1.28053	2.1346	0.0653015	0.0538456	-	-
mir-34a/34b-5p/34c/34c-5p/449/449abc/699	324	P_VES	33	Cycs,Vcl,Vat1	3	8	3.7794	0.11835	1.32799	2.11674	0.162629	0.0595441	-	-
mir-124/506	1045	P_VES_ONLY	23	Cycs,Ddx6,Lamc1,Hadha	4	10	5.58545	0.1234	1.20101	1.79037	0.386957	0.13081	-	-
mir-221/222	198	MRNA_VES	631	Adam11,Ap3b2,Fgf14,Foxn2,Fos,Gbx2,Kif16b,Cxcl12,Eif5a2,9530066K23Rik,Tcf4,Lhfpl2,Timp3,Zfpm2,Slc6a1,Ets2,Mapk10,Slco1a4,Zfp385a,Gal3st4,Slc4a4,Tiparp	22	56.5	44.4519	0.12465	1.16569	1.27104	0.0921776	0.0053559	-	-
mir-9	741	MRNA_VES	631	Snx25,Phldb1,Lin7a,Egln3,Palmd,Adam11,Ak3l1,Alcam,Slc19a2,Entpd1,Entpd5,Hapln1,Dlx3,Efna5,Enpep,Colec12,Foxn2,Galnt3,Hk2,Sdc2,M6pr,Maf,Myh9,Myo1c,Nfib,Nid2,Npy1r,Rab34,St6gal1,Slc20a2,Slc31a2,Slc8a1,Phldb2,Etl4,Cpeb3,Tbc1d4,Slc39a14,Slc18a2,Sema6d,5730593F17Rik,4933426M11Rik,Vcl,5031439G07Rik,Otud7b,Cnot6l,Plxna4,C230081A13Rik,Esrrb,Vat1,Apba1,Kctd10,Nell1,Slc7a8,Mbnl1,Dusp6,Ift80,Ankrd13a,Rhobtb…	70	172	151.412	0.127	1.15299	1.13597	0.12137	0.000154224	-	-
mir-203	369	P_VES	33	Rap1a,Ddx6,Nid1	3	7.5	3.73005	0.1301	1.22075	2.0107	0.211762	0.101627	-	-
mir-410	335	MRNA_CO	129	Nr2f2,Dpysl2,Elavl4,Igf1,Mab21l1,Ntf3,Pappa,Plxna2,Ndrg4,Pcdh19	10	25.5	18.0875	0.13095	1.13198	1.40982	0.0561925	0.021698	-	FDR<0.1
mir-27ab	740	MRNA_VES	631	Osbpl11,Obfc2a,Cald1,Acta2,Ak3l1,Zfhx3,Car7,Cdh11,Cdh5,Cpd,Hapln1,Csf1,Dtna,Ebf3,Enpep,Fgd6,Ankrd6,Fgf14,Galnt3,Hlx,Irs1,Lpl,Sp7,Mcl1,Mmp13,Meis2,Nfib,Ntn1,Pdgfra,St14,Fam65b,Rgl1,Lbxcor1,Gramd1c,Cpeb3,Tbc1d4,9530066K23Rik,Sema6d,4933426M11Rik,Tgfbr3,Vegfc,Anks1,Adamts10,Slc6a1,Tspyl5,Liph,Pde10a,C230081A13Rik,Mapk10,Ror1,Serinc3,Zfp385a,C230078M08Rik,Ncald,Gltp,Ehd3,Clstn2,1200009O22Rik,Plxnd1,S…	71	178	157.614	0.1346	1.09832	1.12934	0.0941374	0.000101901	-	-
mir-27ab	740	P_CO_ONLY	20	Hyou1,Fasn,Psma1,Asph	4	8.5	4.63475	0.13495	1.12321	1.83397	0.12137	0.0250718	-	-
mir-133	382	P_VES	33	Hapln1,Vat1,Actn4	3	7.5	3.8999	0.13655	1.14284	1.92313	0.226618	0.0963396	-	-
mir-29abc	649	P_VES	33	Car3,Hapln1,Ppic,Vcl,Lamc1	5	11	6.49155	0.13785	1.12528	1.69451	0.143477	0.0360256	-	-
mir-19	663	MRNA_VES	631	A130022J15Rik,Mtus1,Wwp1,Anxa7,Cbln2,Dlx1,Dlx3,Dtna,F3,Fut9,Gja1,Il6st,Nfib,Bcas3,Ptprd,Rab34,Rgl1,Cxcl12,St3gal5,Slc31a2,Slc8a1,Etl4,Cpeb3,Dock10,Ddef2,Sema6d,Hlf,Llgl2,Fam43a,Wnt3,Rbbp8,Zfand5,Zfpm2,Otud7b,2310045A20Rik,Cnot6l,1600021P15Rik,Ptpn21,Plxna4,Mapk10,Phf17,Vps37b,Pon2,AK220484,Znrf3,Ncald,Unc93b1,B4galt5,Sphk2,Mbnl1,Trp53inp1,Slc48a1,Adipor2,Tln2,Gulp1,Tspan2,Pgm2l1,4930506M07Rik,260…	66	162.5	143.047	0.1394	1.09107	1.13599	0.0582137	4.72123e-05	-	-
mir-1/206	436	P_VES	33	Sri,Rap1a,Anxa4,Mpz	4	8.5	4.658	0.1398	1.11471	1.82482	0.116078	0.0369762	-	-
mir-204/211	283	MRNA_CO	129	Tmem64,Bcl2,Ebf2,Epha7,Fbn2,Hmga2,Elavl2,Sox11,Esrrg	9	25	17.6533	0.14115	1.09164	1.41616	0.0494312	0.0285552	-	FDR<0.1
mir-9	741	P_CO	22	Nid2,Ptbp1,Arcn1,Asph	4	9	5.2332	0.1431	1.04994	1.71979	0.15828	0.0435565	-	-
mir-431	66	MRNA_VES	631	Osbpl11,Egfr,Fgf14,Fam65b,Rbpms,Aplnr,Gprc5b,Fbxo32	8	21	14.6525	0.14385	1.06232	1.4332	0.174831	0.0653595	-	-
mir-202/202-3p	470	MRNA_VES	631	Aldh6a1,Cald1,Speg,Cacna1d,Col4a5,Dnajc1,Fgd6,Hk2,Lama1,Meis2,Nid2,Ptprd,Rcn1,St6gal1,Gramd1c,Cpeb3,Syt2,9530066K23Rik,Tgfbr3,Thbs1,Pcdh20,5031439G07Rik,Fam43a,Apbb3,Adamts12,Klhl6,Liph,Lmln,Plxna4,C230081A13Rik,Dusp4,Zmat4,Slc2a12,AK220484,Rragd,Tspan5,Nek7,Plxnd1,Adipor2,Tmem30a,Npal1,Tspan2,Pgm2l1,Tsc22d2,Ipo11	45	105.5	90.3737	0.14425	1.06864	1.16738	0.161087	0.00152428	-	-
mir-10	146	MRNA_CO	129	Ebf2,Elavl2,Odz2,Esrrg,Rhpn2	5	14	8.92675	0.14685	1.07061	1.56832	0.100347	0.0732614	-	-
mir-34a/34b-5p/34c/34c-5p/449/449abc/699	324	MRNA_CO	129	Bcl2,Cacnb3,Foxg1,Syt1,Pkp4,Gpr64,Nav3,Dbc1,Nrn1,Cybrd1	10	27.5	19.9463	0.14765	1.05457	1.3787	0.046732	0.00825093	-	-
mir-149	168	MRNA_VES	631	Phldb1,Bbs4,Slco3a1,Aif1,Speg,Gfi1,Id4,Nfib,Pdgfra,Slc8a1,Syt2,Kank4,Apba1,Zmat4,Msrb3,Ncald,Heyl,Rab3il1	18	47	37.2263	0.1482	1.04333	1.26255	0.15127	0.0111127	-	-
mir-128	622	P_VES	33	Hapln1,Ddx6,Kif5b,Phb	4	10.5	6.3455	0.14945	1.05462	1.65472	0.279167	0.108148	-	-
mir-101	415	MRNA_VES	631	Slc19a2,Zfhx3,Cdh11,Cdh5,Hapln1,Dtna,Mpzl2,Fos,Gja1,Id4,Lrrn1,Meis2,Msx1,Nfib,Nid2,Bcas3,Lrrc4,Ptgs2,Cxcl12,Slc20a2,Stat6,Eif5a2,Cpeb3,Tgfbr3,Timp3,Adamts10,Cdc14a,Cdc42ep3,Cxxc4,Negr1,AK220484,Slc4a4,Tspan5,Mbnl1,Aldh1a3,Nek7,Trp53inp1,Pacrg,Fryl,Rin2,Tanc2,A930001N09Rik	42	103	88.4026	0.15225	1.03385	1.16512	0.0941865	0.00129568	-	-
mir-125a-3p	78	MRNA_CO	129	Dpysl2,Gli3,Elavl2,EG574403	4	8	4.4808	0.1581	1.04326	1.7854	0.0423981	0.0191131	-	FDR<0.1
mir-129/129-5p	227	MRNA_CO	129	Camk4,Elavl4,Isl1,Arhgef9,Esrrg,EG574403,Nrn1	7	19.5	13.5675	0.16065	1.00647	1.43726	0.088799	0.0580356	-	-
mir-96/1271	605	P_VES	33	Arf4,Vcl,Lamc1,Vat1	4	10	6.1962	0.1637	0.980022	1.61389	0.262491	0.0993282	-	-
mir-346	62	MRNA_VES	631	Caln1,Lif,Nfib,Mbnl1,Sorcs3,Fam131a,C77080	7	19	13.3934	0.1638	0.988429	1.4186	0.248686	0.076969	-	-
mir-29abc	649	MRNA_CO	129	Dnm3,Camk4,Cnr1,Dpysl2,Fbn2,Elavl4,Igf1,Isl1,Bmf,Ntrk2,Stmn2,Sms,Tectb,Slco5a1,Kif26b,Fam184b,Gpr85	17	44	35.551	0.1671	0.945469	1.23766	0.0448017	0.00530657	-	FDR<0.1
mir-448	367	MRNA_CO	129	Ap1s2,Ntf3,Pappa,Stmn2,Hectd2,Slco5a1,Auts2,Dbc1,Prdm16,Kdsr	10	25	18.7997	0.1681	0.952488	1.3298	0.0907438	0.0408286	-	-
mir-182	615	P_VES	33	Arf4,Nid1,Vcl,Vat1	4	10	6.28415	0.17125	0.946935	1.59131	0.272273	0.111411	-	-
mir-324-5p	53	MRNA_CO	129	Sox11,Ggt7,Esrrg	3	5.5	2.9749	0.1783	0.92403	1.8488	0.0597156	0.0506783	-	-
mir-592/599	105	MRNA_VES	631	Caln1,Pde4b,Gramd1c,Zfp598,Arhgap30,Cxxc4,Znrf3,Tmem206,Tanc2,Anks1b,Adamtsl1	11	27.5	21.2821	0.1842	0.892423	1.29217	0.24733	0.0832393	-	-
mir-875-5p	46	MRNA_VES	631	Zfhx3,Fgd6,Ptger4,Negr1,Fam134b	5	14	9.87045	0.1903	0.854006	1.41837	0.329582	0.173861	-	-
mir-122	83	MRNA_CO	129	Sox11,Slco5a1,Clic4	3	8.5	5.2433	0.192	0.872818	1.62112	0.164547	0.0873667	-	-
mir-22	228	MRNA_VES	631	Arrb1,Csf1r,Ankrd6,Fut9,Galnt3,Cyr61,Meis2,Nfib,Ntrk2,Ptgs1,Cxcl12,Lrrc1,5730593F17Rik,Tiam1,Slc6a1,Ets2,Elfn1,Tmem183a,Trp53inp1,Gatm,Slc48a1,Ankrd13a	22	59.5	50.0774	0.1938	0.863116	1.18816	0.250077	0.0172111	-	-
mir-144	438	MRNA_VES	631	Slc19a2,Ttyh2,Zfhx3,Cdh11,Cdh5,Hapln1,Dtna,Galnt3,Gja1,Id4,Irs1,Meis1,Meis2,Msx1,Nid2,Ptgs2,Cxcl12,Slc20a2,Sox1,Stat6,Eif5a2,Cpeb3,Timp3,Cdc14a,Stard8,Cdc42ep3,Cxxc4,C230078M08Rik,Kctd10,Vps37b,AK220484,Znrf3,Slc4a4,Tspan5,Mbnl1,Aldh1a3,Trp53inp1,Sorcs3,Tmem206,Fbxo32,Tsc22d2,A930001N09Rik,Trim2	43	98	86.519	0.19845	0.83801	1.1327	0.128896	0.00222878	-	-
mir-136	95	MRNA_CO	129	Tgfb2,Esrrg,Pcdh19	3	8.5	5.4348	0.2003	0.830146	1.564	0.215782	0.168732	-	-
mir-27ab	740	P_CO	22	Hyou1,Fasn,Psma1,Asph	4	8.5	5.53585	0.2011	0.794759	1.53545	0.157724	0.0439794	-	-
mir-29abc	649	VE_BOTH	10	Car3,Hapln1,Vcl	3	5	2.82725	0.2073	0.840569	1.7685	0.0464947	0.0196564	-	FDR<0.1
mir-590/590-3p	457	P_VES	33	Rap1a,Dclk1,Ppa1	3	7.5	4.71705	0.2109	0.818084	1.58998	0.315688	0.176962	-	-
mir-379	43	MRNA_VES	631	Arrb1,B230380D07Rik,AK220484,Fbxo32,Tsc22d2	5	12.5	8.98655	0.21335	0.775026	1.39097	0.279593	0.130757	-	-
mir-342/342-3p	124	MRNA_CO	129	Gpr64,Frmd3,Slitrk4,Kdsr	4	10	6.92625	0.2176	0.751697	1.44378	0.157006	0.0973154	-	-
mir-365	133	MRNA_VES	631	Gcom1,Wwp1,Acvr1,Adm,Bdnf,Dlx3,Dtna,Usp48,Maf,Nfib,Timp3,Anks1,Plce1	13	35	28.7519	0.22115	0.755825	1.21731	0.302636	0.0602922	-	-
mir-27ab	740	P_VES_ONLY	23	Phb,Rpn2,Tardbp	3	6.5	4.48255	0.22585	0.59405	1.45007	0.387439	0.181535	-	-
mir-9	741	MRNA_CO	129	Ano1,Ap1s2,Epha7,Fbn2,Foxg1,Hmga2,Elavl2,Elavl4,Isl1,Cntn3,Pcsk2,Prkca,Spock1,Syt1,Sh3bgrl2,Nr2e1,Adcy5,EG574403,1110032A04Rik	19	48	41.0403	0.2267	0.724335	1.16958	0.0417249	0.00700937	-	-
mir-340/340-5p	709	P_VES	33	Nid1,Vcl,Lamc1,Snx6	4	9.5	6.65965	0.2276	0.712712	1.4265	0.366657	0.17136	-	-
mir-200bc/420	609	MRNA_VES	631	Mtus1,Gcom1,Phldb1,Osbpl11,Slc14a1,Astn1,Cdh11,Cpd,Dnajc1,Dtna,Sesn1,Foxn2,Gfi1,Lpar1,Sdc2,Irs1,Lpl,Maf,Mgat3,Msn,Nfib,Prkar2b,Rgl1,Soat1,Sox1,Lbxcor1,Eif5a2,Slc39a14,Tcf4,Sema6d,Hlf,Tjp1,Zfpm2,Slc6a1,Scn3b,B230380D07Rik,Grem2,Ptpn21,Plxna4,C230081A13Rik,Tpcn1,Usp25,6430573F11Rik,Negr1,Kctd10,AK220484,B3gnt2,Slc4a4,Tmeff2,B4galt6,Rab37,1200009O22Rik,Adipor2,Slc38a4,Tln2,Tsc22d2,Slc10a7,Rdh10	58	137.5	125.184	0.22845	0.738401	1.09838	0.133756	0.000753848	-	-
mir-124/506	1045	VES_BOTH	10	Tjp1,Vat1,Snx6	3	6.5	4.432	0.2348	0.667174	1.46661	0.14629	0.0623403	-	-
mir-382	74	MRNA_VES	631	Bdnf,Foxn2,Maf,Serinc3,Negr1,Znrf3,Slc4a4,Abcb10	8	18.5	14.6569	0.2433	0.66944	1.2622	0.264716	0.113894	-	-
mir-31	168	MRNA_CO	129	Grb10,Elavl2,Isl1,Plxna2,Sh3bgrl2,Fam40b	6	13.5	10.277	0.25505	0.6263	1.31361	0.0643362	0.0413437	-	-
mir-214/761	288	MRNA_CO	129	Kif21b,Ntrk2,Pappa,Pou4f2,Arhgef9,Slco5a1,Esrrg,Gpr85,Efhd1	9	20.5	16.5386	0.25595	0.619529	1.23953	0.0541209	0.0108049	-	-
mir-130/301	498	MRNA_VES	631	A130022J15Rik,Acvr1,Ahr,Ak3l1,Calm2,Csf1,Dll1,Fut9,Gja1,Il6st,Usp48,Maf,Nfib,Otx2,Pdgfra,Prnp,Rab34,Rpa2,Slc8a1,Syt2,Tcf4,Hlf,Pxk,Fam43a,Rbbp8,Zfpm2,Cdc14a,2310045A20Rik,Abcc4,1600021P15Rik,Mapk10,Phf17,Vps37b,Znrf3,Rragd,D1Ertd622e,B4galt5,Txnip,Sphk2,Mbnl1,Fam13a,Trp53inp1,Pgm2l1,2600010E01Rik,Cyld,Tanc2,Trim2,Tcfcp2l1,Mfsd6	49	120	109.779	0.25635	0.646614	1.0931	0.107948	0.00100607	-	-
mir-9	741	VES_BOTH	10	Hapln1,Vcl,Vat1	3	5	3.2941	0.25725	0.61929	1.51787	0.0648541	0.0283009	-	-
mir-503	190	MRNA_CO	129	Bcl2,Hmga2,Pappa,Sall3,Odz2,Kdsr	6	13.5	10.4008	0.2574	0.61087	1.29798	0.101703	0.0566766	-	-
mir-125/351	471	MRNA_VES	631	Mtus1,Adam11,Slc7a1,Cdh5,Hapln1,Enpep,Foxq1,Anpep,Sp7,M6pr,Mcl1,Nfib,Cyth1,Fam65b,Sema4d,St6gal1,Stat3,Eif5a2,9530066K23Rik,D10Bwg1379e,Vdr,Ttc7,Atp10d,Abcc4,C230081A13Rik,Map3k11,Podxl,Zfp385a,Msrb3,Vps37b,AK220484,Znrf3,Slc4a4,B4galt6,Cdc42se1,Trp53inp1,Abhd6,1200009O22Rik,Dusp6,4930506M07Rik,Tjap1,0610040J01Rik,C77080	43	114.5	104.53	0.25835	0.635461	1.09538	0.260973	0.00251974	-	-
mir-340/340-5p	709	MRNA_VES	631	Mtus1,Ankrd10,Lin7a,Abcg1,Ahr,Alcam,Arl4a,Dll1,Dlx3,Dtna,Fgd6,Foxn2,Gas1,Gria2,Gyk,Kcnma1,Meis2,Myo1c,Nfib,Nid1,P2rx4,Pdgfra,Pmp22,Prnp,Ptprz1,Aldh1a2,Sema4d,Slc20a2,Eif5a2,Cpeb3,Ddef2,Zfp598,Tcf4,Tec,Tgfbr3,Tiam1,Zfp503,Vcl,Wnt3,Zfpm2,Cdc14a,Tapt1,Grem2,Pde10a,Phf17,Serinc3,Pdk4,Usp25,Msrb3,Fam19a1,Aldh1a3,Cxcl14,Cdon,Gprc5b,Plxnd1,Rgmb,Tsc22d2,Snx6,Arhgef6,Tanc2,Phip	61	147.5	136.696	0.25905	0.634827	1.07903	0.382073	0.00335727	-	-
mir-223	133	MRNA_VES	631	Zfhx3,Ebf3,F3,Il6st,Lif,Lmo2,Nfib,Slc8a1,Hlf,Tgfbr3,Plce1,Anks1b,Phip	13	34.5	29.3514	0.26185	0.613488	1.17541	0.302636	0.0788474	-	-
mir-124/506	1045	MRNA_VES	631	Gcom1,Phldb1,Osbpl11,Sft2d2,Aif1l,Arrb1,Adcy9,Ahr,Ak3l1,Anxa7,Atp1a1,Slc7a1,Entpd5,Cpd,Dlx2,Dlx5,Dnajc1,Dsg2,Dtna,Ebf3,Gas1,Gas2,Gnai1,Gria2,Foxq1,Kif16b,Usp48,Galnt10,Myh9,Myo1c,Nfib,Pde4b,Peg3,Lcp1,Ptprd,Ptprz1,Rab34,Slc31a1,Slc31a2,Snta1,Pde2a,Stat3,Tcf4,Lrrc1,Sema6d,5730593F17Rik,D10Bwg1379e,Hlf,4933426M11Rik,Tjp1,Zfp503,Ttc7,Sestd1,4930402H24Rik,Abcc4,Tmem20,C230081A13Rik,Mapk10,Slc27a1,Phf1…	93	217	204.248	0.2653	0.621211	1.06244	0.222658	2.12687e-05	-	-
mir-340/340-5p	709	MRNA_CO	129	Bmp4,Lgr5,Fst,Grb10,Elavl2,Elavl4,Id2,Igf1,Cntn3,Prkca,Sox11,Sall3,Bai3,Pappa2,Slitrk4,Pcdh19,Rabgap1l,Prdm16,Limch1	19	43	37.4145	0.266	0.616694	1.14929	0.0282569	0.00802824	-	-
mir-205	202	MRNA_CO	129	Dnm3,Car8,Gata3,Grb10,Sall3,Esrrg,Prdm16	7	15	11.9504	0.2712	0.552406	1.25519	0.0543644	0.0393358	-	-
mir-17-5p/20/93.mr/106/519.d	723	P_CO	22	Dpysl2,Ptbp1,Lima1	3	8	5.73685	0.2723	0.597171	1.39449	0.345984	0.144028	-	-
mir-496	55	MRNA_VES	631	Dtna,Cpeb3,Vps37b,Tmeff2,Mbnl1,Arhgef6	6	15	12.0407	0.2733	0.555499	1.24577	0.299856	0.128554	-	-
mir-200bc/420	609	MRNA_CO	129	Bcl2,Gli3,Foxg1,Elavl4,Ier5,Kif21b,Aff3,Ntf3,Pcsk2,Prkca,Plxna2,Syt1,Esrrg,Pcdh19,Clic4,Prdm16,Rnd3	17	39	33.9574	0.2751	0.570052	1.1485	0.0265902	0.00863467	-	FDR<0.1
mir-144	438	MRNA_CO	129	Nr2f2,Fbn2,Fst,Gata3,Foxg1,Elavl2,Pappa,Sox11,Ndrg4,Pappa2,Esrrg,Prdm16,Limch1	13	28	23.8451	0.27595	0.554242	1.17425	0.0329607	0.0165303	-	FDR<0.1
mir-154	47	MRNA_VES	631	Mtus1,Maf,Cpeb3,Ddef2,Fam154b	5	13	10.2208	0.28155	0.548827	1.27192	0.346172	0.189604	-	-
mir-33/33ab	178	MRNA_CO	129	Car8,Hmga2,Bai3,Esrrg,Cend1	5	13	10.3094	0.28505	0.532256	1.26099	0.181877	0.131554	-	-
mir-141/200	385	MRNA_CO	129	Lmo3,Epha7,Elavl2,Kif21b,Pappa,Snap91,Sox11,Tgfb2,Esrrg,Rhpn2	10	26.5	22.6216	0.28515	0.515622	1.17145	0.11477	0.0708245	-	-
mir-876-5p	90	MRNA_VES	631	Calm2,Fgf14,Usp48,Sox17,Slc6a1,Abcc4,Creg1,Mbnl1,Rhobtb1,Tsc22d2	10	22	18.4683	0.28605	0.537354	1.19123	0.206392	0.0510296	-	-
mir-23ab	541	MRNA_CO	129	Tmem64,Dnm3,Fbn2,Hmga2,Sms,Sox11,Spock1,Tgfb2,Tnfaip6,Pkp4,Ndrg4,Gpr64,B3galt2,Pcdh19	14	37	32.2122	0.28745	0.55157	1.14863	0.0712302	0.0261274	-	-
mir-193ab	110	MRNA_CO	129	Calb1,Syt1,Tgfb2	3	8.5	6.57025	0.2946	0.467999	1.29371	0.283838	0.253178	-	-
mir-376/376ab/376b-3p	94	MRNA_CO	129	Ebf2,Hes5,Foxg1	3	7.5	5.67655	0.2959	0.472029	1.32123	0.211374	0.147014	-	-
mir-202/202-3p	470	MRNA_CO	129	Epha3,Epha7,Hmga2,Igf1,Kif21b,Pappa,Sox11,Sall3,Syt1,Hectd2,Slco5a1,Pcdh19	12	28.5	24.8193	0.30035	0.487068	1.1483	0.0982019	0.031633	-	-
mir-106/302	416	MRNA_VES	631	Mtus1,Adam9,Arnt2,Cdkn1a,F3,Il6st,Lif,Mbd2,Mcl1,Mef2c,Nfib,P2rx4,Kat2b,Itgb4,Rgl1,Lbxcor1,5730593F17Rik,Hlf,Tiam1,Zfpm2,Tapt1,Cnot6l,Ptpn21,Il28ra,C230081A13Rik,Zfp385a,Znrf3,Rragd,Slc40a1,Txnip,Trp53inp1,Rgmb,Atad2,Msl1,Fam102a,Tiparp	36	98	90.7151	0.3056	0.498017	1.0803	0.406694	0.0244985	-	-
mir-448	367	P_VES	33	Hapln1,Lamc1,Actn4	3	4.5	3.3519	0.30785	0.398738	1.34252	0.209498	0.107162	-	-
mir-384/384-3p	108	MRNA_CO	129	Ebf2,Spock1,Sh3bgrl2	3	7.5	5.87375	0.3083	0.437255	1.27687	0.274601	0.242475	-	-
mir-544	198	MRNA_VES	631	Alcam,Zfhx3,Foxn2,Fut9,Maf,Mpdz,Nfib,Nid1,Ntrk2,4933426M11Rik,Pxk,Vnn1,Cpeb2,Slc7a8,Mpzl1,1500001A10Rik,Tsc22d2,Tanc2,Kcnip4	19	47	42.3715	0.3085	0.467945	1.10924	0.278053	0.0413512	-	-
mir-455/455-5p	94	MRNA_CO	129	Unc5b,Calb1,Sox11	3	6	4.6794	0.3109	0.451234	1.28222	0.211374	0.20674	-	-
mir-221/222	198	MRNA_CO	129	Bmf,Ntf3,Hectd2,Irx5,Dkk2	5	14.5	12.1249	0.311	0.427861	1.19589	0.242148	0.159466	-	-
mir-23ab	541	P_VES	33	Rap1a,Tjp1,Sh3bgrl	3	8	6.21175	0.31305	0.450639	1.28788	0.416651	0.226339	-	-
mir-132/212	199	MRNA_CO	129	Hmga2,Hn1,Isl1,Sox11,Arhgef9,Slco5a1	6	14	11.8187	0.31845	0.39914	1.18456	0.119729	0.0719872	-	-
mir-27ab	740	P_VES	33	Hapln1,Phb,Rpn2,Tardbp	4	9.5	7.81415	0.31855	0.377885	1.21574	0.398219	0.172179	-	-
mir-543	295	MRNA_CO	129	Lmo3,Camk4,Elavl2,Elavl4,Mab21l1,Syt1,Bai3,Dkk2	8	19.5	16.9203	0.32205	0.401855	1.15246	0.125003	0.0827273	-	-
mir-128	622	MRNA_VES	631	Lin7a,Obfc2a,Acta2,Ak3l1,Zfhx3,Bgn,Car7,Cdh11,Cpd,Hapln1,Csf1,Dtna,Fgd6,Ankrd6,Fgf14,Galnt3,Foxq1,Hlx,Irs1,Kcnab1,Meis2,Nfib,Ntrk3,Pdgfra,Fam65b,Slc8a1,Lbxcor1,Cpeb3,9530066K23Rik,Tcf4,Sema6d,Tgfbr3,Vegfc,Adamts10,Slc6a1,Aplnr,Pde10a,C230081A13Rik,Mapk10,Ltbp1,Zfp385a,C230078M08Rik,AK220484,Cyp39a1,Txnip,Gltp,Ehd3,1200009O22Rik,Plxnd1,Ddah1,Pgm2l1,Fryl,Arhgef6,Msl1,Gcc1,Mfsd2,Slc10a7,A930001N09Ri…	60	134.5	127.083	0.32625	0.438592	1.05836	0.108604	0.000465829	-	-
mir-219/219-5p	237	MRNA_CO	129	Lmo3,Hmga2,Isl1,Odz2,Pcdh19,Prdm16	6	15.5	13.2596	0.3292	0.397415	1.16897	0.21086	0.129943	-	-
mir-505.hm	98	MRNA_VES	631	Kcnma1,Meis1,Pmp22,Cyth1,Atp12a,Slc8a1,Sox7,Kctd10,Znrf3,Npal1	10	24.5	21.6352	0.3311	0.399741	1.13241	0.288393	0.0814482	-	-
mir-128	622	MRNA_CO	129	Nr2f2,Cnr1,Isl1,Aff3,Pappa,Sox11,Syt1,Slc35f3,Sh3bgrl2,Fam49b,Slco5a1,Clic4,Dkk2,Prdm16,Car10,Rnd3	16	38	34.6653	0.3412	0.37079	1.0962	0.0582197	0.0165178	-	-
mir-27ab	740	MRNA_CO	129	Nr2f2,Cnr1,Gata3,Elavl2,Igf1,Isl1,Kif21b,Nap1l2,Pappa,Prkcq,Stmn2,Sox11,Syt1,Slc35f3,Sh3bgrl2,Fam49b,Pappa2,Slco5a1,Dkk2,Prdm16,Car10	21	46.5	42.7812	0.3436	0.370078	1.08692	0.0118098	0.00170616	-	FDR<0.1
mir-218	549	P_VES	33	Hapln1,Dclk1,Vat1	3	7	5.7039	0.34395	0.346583	1.22723	0.426161	0.227675	-	-
mir-136	95	MRNA_VES	631	Slc7a3,Cpd,Il1rap,Nfib,Cxxc4,Tsc22d2,Tanc2,C77080	8	22	19.6245	0.3444	0.348786	1.12105	0.530558	0.243073	-	-
mir-486/486-5p	60	MRNA_VES	631	Dlx3,Gria2,Slc8a1,Scn3b,Ankrd13a,Tsc22d2	6	16.5	14.3071	0.3452	0.363545	1.15327	0.37499	0.172541	-	-
mir-300	462	MRNA_VES	631	Acvr1,Zfhx3,Bdnf,Calm2,Dll1,Dlx2,Ebf3,F3,Gas1,Gas2,Id4,Jag2,Meis2,Nlgn1,Lrrc4,Slc34a2,Slc8a1,Tbc1d4,Slc18a2,Lrrc1,Sema6d,5730593F17Rik,Phactr1,Zfpm2,B230380D07Rik,Ets2,Pde10a,Cxxc4,Apba1,Ano4,Fam19a1,B3gnt2,Mbnl1,Rnf149,Zdhhc2,Tln2,Gulp1,Tsc22d2,Elovl7,Tanc2,A930001N09Rik,Anks1b,Adamtsl1,Phip	44	97	91.6583	0.34715	0.377851	1.05828	0.17344	0.00245695	-	-
mir-199/199-5p	243	MRNA_VES	631	Atp1b3,Hapln1,Foxc2,Fut9,M6pr,Mgat3,Myh9,Myo1c,Pmp22,St6gal1,Hlf,Vcl,Ets2,Map3k11,Podxl,Slc25a13,Dlg3,Tspan5,Zfp474,Ppfibp1,Plxnd1,4833424O15Rik	22	59.5	55.2593	0.34965	0.370049	1.07674	0.355906	0.0393262	-	-
mir-421	161	MRNA_VES	631	Arl4a,Dlx3,Meis2,Nfib,Pde4b,Pdgfra,Lrrc4,Slc18a2,Mab21l2,Myo3b,AK220484,Slc4a4,Anks1b,Kcnip4	14	37	33.9014	0.35135	0.349285	1.0914	0.459996	0.130879	-	-
mir-494	218	MRNA_VES	631	Nckap1l,Zfhx3,Dsg2,Ebf3,Lif,Usp48,Mal,Meis2,Nfib,Pcolce,Hlf,Wnt3,Tmem20,Cxxc4,Tmeff2,Nek7,Slc9a3r2,Adipor2,4930506M07Rik,Anks1b	20	49	45.3618	0.35165	0.353091	1.08021	0.342883	0.062812	-	-
mir-134	58	MRNA_VES	631	H6pd,Slco3a1,9530066K23Rik,Lmln,Cdon,Zmat5	6	13	11.3811	0.3576	0.32088	1.14224	0.344651	0.16176	-	-
mir-194	173	MRNA_VES	631	Gcom1,Dtna,Id4,Lif,Mef2c,Meis2,Ptprd,Stat1,Slc30a10,Zfand5,B230380D07Rik,AK220484,Slc40a1,Ppfibp1,Tln2,Tsc22d2,Tjap1,Slc10a7	18	38.5	35.6456	0.3618	0.318068	1.08008	0.181654	0.0219993	-	-
mir-383	69	MRNA_VES	631	Shmt2,Dclk1,Fos,Pcdh12,Pgm2l1,Fryl	6	16	14.3519	0.3681	0.285735	1.11484	0.50975	0.268958	-	-
mir-153	415	MRNA_CO	129	Elavl2,Elavl4,Stmn2,Sox11,Pkp4,Slco5a1,Auts2,1110032A04Rik,Prdm16,Kdsr	10	25.5	23.4026	0.37315	0.28167	1.08962	0.162177	0.0835678	-	-
mir-495/1192	393	MRNA_CO	129	Cnr1,Foxg1,Elavl4,Igf1,Plxna2,Stmn2,Bai3,Tgfb2,Odz2	9	21.5	19.805	0.37315	0.258682	1.08558	0.218227	0.13494	-	-
mir-140/140-5p/876-3p	158	MRNA_VES	631	Ttyh2,Bmp2,Entpd5,Cdh11,Dtna,Foxn2,Kat2b,Pdgfra,Lcp1,4933426M11Rik,Vcl,Tpcn1,Tsc22d2,Fam102a	14	36.5	34.1258	0.38265	0.265012	1.06957	0.431472	0.106082	-	-
mir-199/199-5p	243	MRNA_CO	129	Epha7,Grb10,Mab21l1,Plxna2,Tgfb2,Prdm16	6	16.5	15.0499	0.38505	0.234214	1.09635	0.226971	0.122443	-	-
mir-138	299	MRNA_VES	631	Slco3a1,Speg,Entpd1,Entpd5,Caln1,Kcnma1,Myo1c,Nek2,Nfib,Sh3gl2,St6galnac4,Tcf4,Tjp1,5031439G07Rik,Rab3gap1,Zfpm2,4930402H24Rik,Sorbs2,Scn3b,Plxna4,Esrrb,Map3k11,Mapk10,Zfp385a,Corin,Sys1,1500001A10Rik,Tiparp	28	66	62.938	0.3858	0.256703	1.04865	0.26655	0.0107222	-	-
mir-488	153	MRNA_VES	631	Wwp1,Adam11,Usp48,Nfib,Fam65b,Cnot6l,Phf17,Slc40a1,Mbnl1,Rnf149,Fbxo32,Tsc22d2,Tanc2	13	33	30.9733	0.3902	0.242693	1.06543	0.499274	0.148399	-	-
mir-145	343	MRNA_VES	631	Actb,Cacna1d,Dab2,Ebf3,Mpzl2,Cyr61,Irs1,Kifap3,Maf,Meis1,Nfib,Pmp22,Ptgfr,Rbpms,Ddef2,Spsb4,Tcf4,Phactr1,Lhfpl2,Tll1,Otud7b,Ets2,Slc35d1,Podxl,Negr1,Slc7a8,Dusp6,Mpzl1,Plce1,Trim2	30	76.5	73.2139	0.39185	0.255042	1.04488	0.39614	0.0285902	-	-
mir-143	155	MRNA_VES	631	Phldb1,Dclk1,Hk2,Il1rap,Itm2b,Maf,Ntrk2,Pcx,Pdgfra,Ptgs2,5730593F17Rik,Cpeb2,Msl1,Nuak2	14	37	34.9759	0.3972	0.219912	1.05787	0.402665	0.0697862	-	-
mir-455/455-5p	94	MRNA_VES	631	Pftk1,Tjp1,Zfand5,Zfpm2,4930402H24Rik,C230081A13Rik,Tmem30a,Rin2	8	16	14.9246	0.40115	0.208983	1.07206	0.518159	0.264329	-	-
mir-377	232	MRNA_CO	129	Nr2f2,Lgr5,Frmd3,Rabgap1l,Prdm16,Camk2n2	6	14.5	13.4566	0.40135	0.178717	1.07754	0.197614	0.11574	-	-
mir-485/485-5p	116	MRNA_CO	129	Unc5b,Nr2e1,Rabgap1l,Dkk3	4	7	6.4022	0.4032	0.148767	1.09337	0.132206	0.0435413	-	-
mir-542/542-3p	107	MRNA_CO	129	Elavl2,Ntrk2,Klhl14	3	6.5	6.20515	0.41705	0.0743009	1.04752	0.269996	0.22139	-	-
mir-375	101	MRNA_VES	631	Ahr,Ebf3,Meis1,Grem2,Dlg3,Slc4a4,Mbnl1,Tmem170,Tsc22d2	9	21.5	20.4705	0.42345	0.148939	1.05029	0.456488	0.198276	-	-
mir-205	202	MRNA_VES	631	Actb,Slc19a2,Csf1,Lpar1,Usp48,Nfib,Cldn11,Sox7,Stk10,Chpt1,Lhfpl2,Phf17,Amot,Mpzl3,Slc4a4,B4galt6,Trp53inp1,Lrrk2	18	45	43.636	0.4309	0.13344	1.03126	0.402319	0.0867234	-	-
mir-544	198	MRNA_CO	129	Ebf2,Ntrk2,Stmn2,Syt1,Fam40b	5	12	11.6052	0.44035	0.072481	1.03402	0.242148	0.164225	-	-
mir-133	382	MRNA_CO	129	Epha7,Fbn2,Fst,Foxg1,St8sia3,Syt1,Tgfb2,Adcy5,Arhgef9,Prdm16	10	22	21.2928	0.44055	0.0993896	1.03321	0.110525	0.0246791	-	-
mir-224	151	MRNA_CO	129	Dpysl2,Ptx3,Fam49b	3	9	8.8816	0.44605	0.024731	1.01333	0.470925	0.342069	-	-
mir-204/211	283	MRNA_VES	631	Arrb1,Ak3l1,Alpl,Zfhx3,Cdc25b,Cpd,Hapln1,Efna5,Meis1,Mgat3,Myo1c,Ptprd,Tcf4,Arhgap29,Glis3,Serinc3,Znrf3,Slc4a4,Abcb10,Mbnl1,Trp53inp1,Ankrd13a,Mfsd11,Chn2,Crtac1,Tanc2	26	66.5	65.1175	0.4481	0.110081	1.02123	0.31069	0.0364096	-	-
mir-324-5p	53	MRNA_VES	631	Slco3a1,Mgat3,Ptprd,Sox1	4	11.5	11.2242	0.44875	0.0540366	1.02457	0.64759	0.426328	-	-
mir-219/219-5p	237	MRNA_VES	631	Pdgfra,Rbpms,Slc31a1,Slc8a1,Slk,Cpeb3,Thsd7b,Atp10d,B230380D07Rik,Tpcn1,Podxl,Cxxc4,AK220484,Gprc5b,Ddah1,Tsc22d2,Elovl7,Tanc2,Slc41a1	19	50	48.9535	0.4493	0.0994954	1.02138	0.588836	0.154162	-	-
mir-155	189	MRNA_VES	631	Bdnf,Csf1r,Cyp7b1,Inpp5d,Usp48,Meis1,Nkx3-1,Sox1,Tcf4,Tgfa,Zic3,Phf17,Trp53inp1,Rnf149,Trim2	15	39.5	38.7798	0.45325	0.0761074	1.01857	0.602996	0.172853	-	-
mir-29abc	649	MRNA_VES	631	Lin7a,Prelp,Ttyh2,Arl4a,Slc7a1,Car3,Col4a5,Hapln1,Efna5,Epha1,Bsnd,Fos,Gpr37,Hcn1,Ibsp,Il1rap,Lif,Lpl,Mcl1,Mlf1,Nfib,Nid2,Ntrk2,Pmp22,Ptprd,Slc31a1,Cpeb3,Spsb4,Hlf,Tiam1,Tll1,Tnfrsf1a,Tpm1,Vcl,Slc30a10,Sestd1,Scn3b,Stard8,C230081A13Rik,Mapk10,Amot,Frem1,Tmem183a,Trp53inp1,Ifi30,Otub2,Rhobtb1,Msl1,Nebl,4833424O15Rik,9930013L23Rik,Clmn,Col4a6	53	132.5	130.983	0.45645	0.0919769	1.01158	0.556252	0.0107168	-	-
mir-182	615	MRNA_CO	129	Bcl2,Cobl,Epha7,Grb10,Elavl2,Elavl4,Isl1,St8sia3,Tectb,Fam49b,Slitrk4,Esrrg,Nrn1,Prdm16,Limch1	15	34.5	34.034	0.4629	0.0530298	1.01369	0.0935517	0.0311682	-	-
mir-376/376ab/376b-3p	94	MRNA_VES	631	Zfhx3,C3ar1,Ctbp2,Dlx5,Tiam1,Olfml1,Klf15,Slc10a7	8	21	20.6978	0.463	0.0425584	1.0146	0.518159	0.188423	-	-
mir-539	270	MRNA_VES	631	Aldh6a1,Sema3d,Me3,Ahr,Ebf3,Fgf14,Fut9,Gyk,Irx2,Meis2,Nfib,Rgs4,Spp1,Zfpm2,Zic3,Cldn8,2610036L11Rik,Ankrd13a,Tspan2,Wdr16,4833424O15Rik,Tanc2,Sec16b	23	56	55.5324	0.4694	0.0412407	1.00842	0.469008	0.0884732	-	-
mir-24	304	MRNA_CO	129	Dnm3,B3gnt5,Fgfr3,Kif21b,Snap91,Sox11,Rabgap1l,Tnfrsf19	8	18	17.8998	0.47035	0.0150119	1.0056	0.141178	0.0294082	-	-
mir-504	89	MRNA_VES	631	Lif,Sp7,St14,Cxxc4,Cxcl14,Trp53inp1,Ehd4	7	19	18.7834	0.4712	0.0323222	1.01153	0.609852	0.319075	-	-
mir-9	741	P_VES	33	Hapln1,Lmna,Vcl,Vat1	4	7.5	7.5267	0.47535	-0.00628819	0.996453	0.399236	0.17071	-	-
mir-196ab	154	MRNA_VES	631	Abcg1,Col14a1,Cpd,Fgf14,Pdgfra,Slc31a1,Hlf,Tgfbr3,Adamts12,Apba1,Zmat4,Plxnd1,Ppapdc2,Tanc2	14	31.5	31.569	0.48205	-0.00809487	0.997816	0.393096	0.115832	-	-
mir-374/374ab	335	MRNA_VES	631	Cald1,Bmp2,Hapln1,Fgd6,Lpar1,Meis1,Msn,Msx1,Nfib,Ntn1,Slc18a2,Tcf4,Hlf,Llgl2,Vegfc,Wnt3,Wnt5b,B230380D07Rik,Pde10a,Slco2a1,Ltbp1,Pdk4,Fam19a1,Dlg3,Trp53inp1,Tmem206,Dusp6,Tmem30a	28	72	71.7816	0.48655	0.0169563	1.00304	0.501591	0.0573875	-	-
mir-22	228	MRNA_CO	129	Fbn2,Ntrk2,Snap91,Fam49b,Clic4	5	13.5	13.7929	0.4884	-0.0497193	0.978761	0.340474	0.161315	-	-
let-7/98	682	MRNA_VES	631	A130022J15Rik,Aldh6a1,Abcg1,Speg,Bcl2l1,Cacna1d,Col14a1,Col4a5,Cpd,Dnajc1,Fgd6,Meis2,Nid2,Nrtn,Ntn1,Osmr,Ptprd,Rcn1,St6gal1,Slc31a1,Gramd1c,Cpeb3,Syt2,9530066K23Rik,Hlf,Tgfbr3,Thbs1,Pcdh20,5031439G07Rik,Fam43a,Apbb3,Slc6a1,Adamts12,Klhl6,Liph,Plxna4,C230081A13Rik,Esrrb,Efhd2,Dusp4,Apba1,Zmat4,Slc2a12,AK220484,Rragd,Slc4a4,Tspan5,Gatm,Fbxo32,Plxnd1,Adipor2,Tspan2,Pgm2l1,Tsc22d2,Ppapdc2,Slc10a7,Sec…	58	142.5	142.356	0.4917	0.00818297	1.00101	0.423226	0.0022932	-	-
mir-543	295	MRNA_VES	631	Lin7a,Adam9,Arnt2,Dclk1,Dlx1,Fos,Id4,Kcnma1,Lif,Maf,Mlf1,Meis2,Nfib,Pftk1,Ptprd,5730593F17Rik,Zfp503,Anks1,C230081A13Rik,Apba1,Mbnl1,Dalrd3,Fryl,Slc10a7,Anks1b,Phip,Clmn	27	62.5	62.5656	0.4971	-0.00547719	0.998951	0.313244	0.0303464	-	-
mir-24	304	MRNA_VES	631	Slco2b1,Add2,Adm,Slc19a2,Dtna,Ebf3,Sesn1,Fut9,Lpl,Galnt10,Pdgfra,Ptprd,Slc34a2,AW544981,Lhfpl2,1600021P15Rik,Apba1,E130203B14Rik,Cited4,C1qtnf1,Trp53inp1,Tsc22d2,Spsb1,Rab3il1,Slc41a1	25	65	65.3925	0.5023	-0.0319314	0.993998	0.539224	0.0422037	-	-
mir-411	34	MRNA_VES	631	Zfand5,Elfn1,1200009O22Rik	3	7.5	7.7691	0.5038	-0.0631889	0.965363	0.540708	0.352599	-	-
mir-342/342-3p	124	MRNA_VE	631	Bcl2l1,Efna5,Id4,Pdgfra,Ptger4,Tiam1,Zic4,Znrf3,Pgm2l1,Tanc2	10	24.5	24.9966	0.50625	-0.0656665	0.980133	0.578913	0.22849	-	-
mir-21/590-5p	142	MRNA_CO	129	Bcl2,Ntf3,Gpr64	3	8	8.45395	0.5084	-0.0966146	0.946303	0.431338	0.388706	-	-
mir-137	677	MRNA_CO	129	Cdc42,Epha7,Fbn2,Pappa,Plxna2,Snap91,Sox11,Syt1,Bai3,Trhr,Esrrg,B3galt2,EG574403,Cend1,Prdm16,Limch1	16	35.5	36.0605	0.50875	-0.0619418	0.984455	0.104678	0.0228248	-	-
mir-30a/30a-5p/30b/30b-5p/30cde/384-5p	868	MRNA_CO	129	B3gnt5,Nr2f2,Bcl2,Dpysl2,Fst,Grb10,Foxg1,Elavl4,Ier5,Kif21b,Mab21l1,P4ha2,Plxna2,Gigyf2,Slco5a1,Nav3,Esrrg,Pcdh19,Rabgap1l,1110032A04Rik,Car10,Limch1	22	48.5	49.2715	0.5123	-0.0729418	0.984342	0.0325889	0.00743275	-	FDR<0.1
mir-499/499-5p	148	MRNA_CO	129	Dpysl2,Elavl4,Syt1	3	8	8.56415	0.51245	-0.1214	0.934127	0.457734	0.382743	-	-
mir-185/882	104	MRNA_VES	631	Phldb1,Dtna,Myo1c,Rnf26,Plxna4,Cadm4,Apba1,Pitpnc1,Crtac1,Cyld	10	22	22.8658	0.5244	-0.116461	0.962136	0.354856	0.123809	-	-
mir-218	549	MRNA_VES	631	Aif1l,Arrb1,Rap1gap,Ak3l1,Hapln1,Dclk1,Ebf3,Fgd6,Fut9,Galnt3,Gria2,Sdc2,Lrrn1,Npy1r,Pdgfra,Fam65b,Eif5a2,Syngr1,Slc18a2,Tcf4,Lrrc1,Hlf,Tulp3,4930402H24Rik,Otud7b,Slc6a1,B230380D07Rik,Plxna4,Phf17,Vat1,Zmat4,Tspan5,Mbnl1,Fam13a,Gprc5b,Sys1,Klhl13,Adipor2,Rhobtb1,Dbndd1,Spsb1,Tanc2,Anks1b,Syt13,Sfxn5,C77080	46	113.5	114.808	0.5245	-0.0823646	0.988607	0.479949	0.0226308	-	-
mir-326/330/330-5p	169	MRNA_VES	631	Slco3a1,Slc19a2,Astn1,Bcl2l1,Entpd5,Myo1c,Ntn1,Ubxn10,Olfml1,C1qtnf1,Gprc5b,Slc9a3r2,1110017D15Rik	13	35.5	36.4733	0.53275	-0.105249	0.973315	0.647196	0.176998	-	-
mir-217	149	MRNA_VES	631	Cald1,Dclk1,Maf,Trpm1,Ddef2,Phactr1,Zic1,Slc6a1,Slc4a4,Nek7,Rspo3,Rin2	12	31	32.1288	0.53545	-0.128388	0.964866	0.579582	0.23066	-	-
mir-590/590-3p	457	MRNA_VES	631	Nt5dc3,Bdnf,Cacna1d,Dclk1,Dlx1,Dlx5,Ebf3,Fcgr2b,Galnt3,Sdc2,Lpl,Mpdz,Msn,Nfib,Kat2b,Nlgn1,Lrrc4,Fam65b,Sema3e,Stat1,Eif5a2,Lrtm2,Hlf,Zfpm2,Cdc14a,2310045A20Rik,Mapk10,Ltbp1,March4,Slc7a8,Slc4a4,Abcb10,Dnaja4,Trp53inp1,Rab32,Rhobtb1,1700003M02Rik,Tmem123,Anks1b,Chia,Phip	41	93.5	94.9701	0.53595	-0.100951	0.98452	0.306794	0.00748304	-	-
mir-300	462	MRNA_CO	129	Ano1,Lmo3,Nr2f2,Id2,Ier5,Sall3,Slitrk4,Esrrg,Pcdh19,Auts2,Dkk3,Kdsr	12	24	24.9367	0.5382	-0.124468	0.962437	0.0891918	0.0428104	-	-
mir-326/330/330-5p	169	MRNA_CO	129	Ggt7,Klhl14,Tnfrsf19	3	9	9.99185	0.53865	-0.196944	0.900734	0.546967	0.285067	-	-
mir-103/107	324	MRNA_VES	631	Ak3l1,Bdnf,Cdk6,Cpd,Dll1,Nfib,Pftk1,Ptgs2,Sh3gl2,Slc20a2,Slc8a1,Cpeb3,Hlf,4933426M11Rik,Tgfbr3,Zfpm2,Tmem20,Serinc3,C530028O21Rik,Apba1,Tspan5,Mbnl1,Cdon,Tmem206,Rspo3	25	69	70.7457	0.5406	-0.135774	0.975324	0.669871	0.169317	-	-
mir-1/206	436	MRNA_VES	631	Actb,Alpl,Anxa4,Speg,Bdnf,Calm2,Csf1,Ctbp2,Gja1,Otx2,Pftk1,Slc31a1,Slc8a1,Spnb2,Tbx3,Sema6d,Tgfbr3,Thbs1,Timp3,Wnt3,Zic4,Cdc14a,Kank4,Plxna4,C230081A13Rik,Kctd10,Kcnf1,Pgrmc1,Ift80,Btbd17,Rspo3,Slc10a7,Trim2,Sfxn5,C77080	35	91.5	93.5947	0.54185	-0.141744	0.97762	0.596892	0.038977	-	-
mir-25/32/92/92ab/363/367	521	MRNA_VES	631	Snx25,Cald1,Adm,Zfhx3,Bgn,Dsc2,Caln1,Foxn2,Hmx3,Sdc2,Klf2,Mcl1,Myh9,Nfib,Cldn11,Kat2b,Prkar2b,Ptger4,Ptprd,Lbxcor1,Phldb2,Cpeb3,Tbx3,Tcf4,Arhgap29,Lhfpl2,Zfpm2,Slc6a1,Pde10a,C230081A13Rik,Tpcn1,Phf17,Fam19a1,Negr1,AK220484,Iqgap2,Sphk2,Slc9a3r2,Zfyve21,Pitpnc1,Fryl,Adamtsl1,Fam20c,Slc41a1	44	112	114.184	0.54365	-0.135061	0.980875	0.459066	0.0120994	-	-
mir-139-5p	167	MRNA_CO	129	Fbn2,Ndrg4,Esrrg,Prdm16	4	9	10.1251	0.5475	-0.222752	0.888876	0.311097	0.245468	-	-
mir-149	168	MRNA_CO	129	Dnm3,Pcdh19,Tnfrsf19	3	9	10.1141	0.54775	-0.216887	0.889847	0.542894	0.339762	-	-
mir-181	622	MRNA_VE	631	8030451F13Rik,2610305D13Rik,Adam11,Adm,Slc19a2,Arnt2,Cpd,Dclk1,Fos,Gria2,Il7,Kcnma1,Lif,Mcl1,Mlf1,Pdgfra,Slc8a1,Tbc1d4,9530066K23Rik,Hlf,Tgfbr3,Phactr1,Timp3,Zic3,1600021P15Rik,C230081A13Rik,Podxl,Apba1,Negr1,AK220484,Whdc1,Wwc2,Ncald,Mbnl1,Cdon,Dnaja4,Tspan13,Klf15,Tmem30a,Tsc22d2,Fryl,Adhfe1,Tanc2,A930001N09Rik,Adamtsl1,Trim2,Cd163,Depdc6,Mfsd6,Fam102a	50	128	131.257	0.5634	-0.189766	0.975183	0.602618	0.0360196	-	-
mir-203	369	MRNA_CO	129	B3gnt5,Gli3,Pcsk2,Prkca,Snap91,Pcdh19,EG574403,Limch1	8	19	20.556	0.56745	-0.222063	0.924302	0.283946	0.202419	-	-
mir-26ab/1297	515	MRNA_VES	631	Osbpl11,Obfc2a,Spred2,Adam9,Adm,Slc19a2,Zfhx3,Cdh11,Hapln1,Dab2,Usp48,Galnt10,Nid1,Pde4b,Ptgs2,Ptprd,Rcn1,Rgs4,Rps6ka2,Sox17,Phldb2,Cpeb3,Tbc1d4,Zfp598,Sema6d,Anks1,Abcc4,Ltbp1,Usp25,AK220484,Znrf3,Slc4a4,Kcne4,Trp53inp1,Pgm2l1,4930506M07Rik,Pitpnc1,Tsc22d2,2600010E01Rik,Tanc2,Anks1b,Depdc6,Mfsd6	43	107.5	110.443	0.56865	-0.184586	0.973355	0.492174	0.0247672	-	-
mir-96/1271	605	MRNA_COS	129	Bcl2,Cobl,Epha3,Grb10,Elavl2,Elavl4,Isl1,Pappa,Stmn2,St8sia3,Bai3,Fam49b,Esrrg,Rhpn2,Prdm16	15	31.5	33.288	0.5701	-0.205594	0.946287	0.0840856	0.0204389	-	-
mir-7/7ab	224	MRNA_VES	631	Osbpl11,Wwp1,Adam11,Car7,Galnt3,Hcn1,Kif16b,Usp48,Nfib,Lrtm2,Tcf4,Lrrc1,4933426M11Rik,Phactr1,Vdac1,Phf17,Fam19a1,Slc4a4,Slc38a4	19	48.5	50.8995	0.5706	-0.217197	0.952858	0.485652	0.0767147	-	-
mir-141/200	385	MRNA_VES	631	Osbpl11,Slc14a1,Spred2,Ak3l1,Cdk6,Ctbp2,Foxn2,Foxj1,Ptprd,Cxcl12,St3gal5,Sox17,Cpeb3,Tiam1,Pxk,Ttr,Cdc14a,Sorbs2,Plxna4,C230081A13Rik,AK220484,Dlg3,B3gnt2,Mbnl1,Cdon,Trp53inp1,Adipor2,Rhobtb1,1700025G04Rik,Msl1,Slc10a7,Trim2	32	80.5	83.2044	0.57125	-0.196185	0.967497	0.511153	0.05782	-	-
mir-495/1192	393	MRNA_VES	631	Shmt2,Slc14a1,Obfc2a,Alcam,Zfhx3,Bcl2l1,Bdnf,Cacna1d,Cdk6,Dll1,Ebf3,Fgd6,Msx1,Kat2b,Ptprd,Slc8a1,Spnb2,Tcf4,Zfp503,Fam43a,Zfand5,Otud7b,Cdc14a,Mapk10,Cxxc4,Porcn,Tmeff2,Mbnl1,Tmem183a,Zdhhc2,4930506M07Rik,Tsc22d2	32	69.5	72.1752	0.576	-0.214824	0.962935	0.560615	0.079298	-	-
mir-425/489	86	MRNA_VES	631	Zfhx3,Cacna1d,Mef2c,Amph,Mbnl1,Rgmb	6	16	17.9269	0.59665	-0.298514	0.892516	0.724109	0.450669	-	-
mir-137	677	MRNA_VES	631	Snx25,Obfc2a,Dsp,Spred2,Acvr1,Cacna1d,Car7,Coch,Dclk1,Caln1,Glrb,Klf2,Myo1c,Nfib,Nrxn3,Kat2b,Prkar2b,Ptprd,Aldh1a2,Slc1a5,Slc8a1,Stac,Cpeb3,Tbx3,Tcf4,Hlf,Lhfpl2,Tjp1,Vegfc,Zfpm2,Otud7b,Slc6a1,Pde10a,Kank4,Tpcn1,Mapk10,Phf17,Zfp385a,Cxxc4,Dusp4,Mpzl3,Zmat4,Rragd,B4galt5,Gltp,Sphk2,Slc37a2,Slc9a3r2,Abhd6,Ankrd13a,Rhobtb1,Gulp1,Tspan2,Tsc22d2,Fam20c,Gpr137b	56	127.5	132.025	0.59705	-0.270895	0.965728	0.515014	0.00631576	-	-
mir-15/16/195/424/497	674	MRNA_CO	129	Bcl2,Epha7,Hmga2,Pappa,Plxna2,Sema5b,Sms,Sall3,Sh3bgrl2,Arhgef9,Pappa2,Odz2,Kctd8,Esrrg,Kdsr	15	37.5	40.7657	0.6167	-0.334638	0.919891	0.1626	0.0378219	-	-
mir-132/212	199	MRNA_VES	631	Actb,Hapln1,Maf,Meis1,Nfib,Slc8a1,Eif5a2,Otud7b,Slc6a1,Pde10a,Bnc2,Ncald,Ppfibp1,Tln2,Tjap1,Clmn	16	39.5	42.9124	0.6182	-0.336924	0.92048	0.582587	0.154753	-	-
mir-365	133	MRNA_CO	129	Bcl2,Hmga2,Igf1	3	6	7.8586	0.6185	-0.411921	0.763495	0.390257	0.310975	-	-
mir-148/152	368	MRNA_CO	129	Cnr1,Elavl2,Elavl4,Pappa,Sms,Sox11,Syt1,Esrrg	8	20	22.8099	0.6264	-0.369238	0.876814	0.281475	0.170994	-	-
mir-140/140-5p/876-3p	158	MRNA_CO	129	Dnm3,Dpysl2,Gli3	3	7.5	9.33085	0.6293	-0.380056	0.803785	0.50116	0.40131	-	-
mir-7/7ab	224	MRNA_CO	129	Gli3,Pappa,Ggt7,Esrrg	4	11.5	14.0427	0.6338	-0.418335	0.818928	0.526308	0.359728	-	-
mir-122	83	MRNA_VES	631	Slc1a5,Grem2,Negr1,Mbnl1,Spef1,Slc41a1	6	16	19.024	0.65485	-0.440239	0.841041	0.691954	0.323857	-	-
mir-214/761	288	MRNA_VES	631	Add2,Apobec2,Cdh11,Cdk6,Cldn4,Csf1,Fgf14,Myo1c,Ntrk2,Ptprd,Rtn2,Slc8a1,Tmie,Lrrc1,Wnt3,Zic1,Dbndd2,Slc4a4,Cdc42se1,Slc9a3r2,1500001A10Rik,Crtac1,Ipo11,C77080	24	55.5	60.6989	0.65705	-0.441598	0.914349	0.512287	0.0579492	-	-
mir-26ab/1297	515	MRNA_CO	129	Grb10,Hmga2,Elavl2,Igf1,Kif21b,Mab21l1,Prkcq,Plxna2,Sall3,Fam49b,Slco5a1	11	26	30.0931	0.6659	-0.47891	0.863987	0.251068	0.147984	-	-
mir-106/302	416	MRNA_CO	129	Lmo3,Nr2f2,Epha7,Hn1,Elavl2,St8sia3,Kif26b,Clic4,Prdm16	9	21	24.6407	0.6677	-0.468605	0.852249	0.268467	0.135724	-	-
mir-491/491-5p	54	MRNA_VES	631	Nfib,Pdgfra,B4galt5	3	8.5	11.0641	0.6729	-0.503842	0.76825	0.834383	0.571629	-	-
mir-490/490-3p	68	MRNA_VES	631	Zfhx3,Cpd,Slc39a14,Tgfa,AK220484,Adipor2	6	10.5	13.3761	0.67735	-0.518724	0.784982	0.495131	0.207476	-	-
mir-145	343	MRNA_CO	129	Dpysl2,Grb10,Elavl4,Plxna2,Sox11,Tgfb2,Slitrk4	7	16.5	19.9967	0.67795	-0.501468	0.825136	0.358554	0.217826	-	-
mir-329/362-3p	139	MRNA_VES	631	Dtna,Rbpms,Sh3gl2,Slc8a1,Pde10a,Negr1,AK220484,Znrf3,Trp53inp1,Rgmb	10	25	29.1961	0.68005	-0.511911	0.856277	0.720938	0.406797	-	-
mir-183	211	MRNA_CO	129	Prkca,Pkp4,Rabgap1l,Gpr85	4	10	13.1375	0.68725	-0.541358	0.761177	0.479004	0.391652	-	-
mir-377	232	MRNA_VES	631	Sema3d,Arrb1,Bcl2l1,Dclk1,Pdgfra,Rbpms,Thbs1,Tiam1,Pla2g16,Tapt1,Pde10a,Msrb3,Negr1,Pcdh12,Cdon,Tmem30a,Fryl,Tanc2,Clmn	19	43.5	49.1844	0.6914	-0.526967	0.884428	0.549828	0.124455	-	-
mir-590/590-3p	457	MRNA_CO	129	Nr2f1,Hmga2,Igf1,Cntn3,Sox11,Arhgef9,Pcdh19,Auts2,Dkk2	9	21.5	25.8492	0.6977	-0.550657	0.831749	0.365352	0.262971	-	-
mir-499/499-5p	148	MRNA_VES	631	Cdkn1a,Sdc2,Meis1,Pftk1,Sox7,Slc30a10,Phf17,1200009O22Rik,Ralyl,Anks1b,Slc41a1	11	25.5	30.9946	0.7307	-0.645984	0.822725	0.686464	0.302879	-	-
mir-216/216b	111	MRNA_VES	631	Entpd1,Dlx2,Mpzl2,Pde4b,Tbx2,Tcf4,Hlf,Podxl,Cxxc4	9	19.5	24.7072	0.7405	-0.67452	0.789244	0.573242	0.246587	-	-
mir-101	415	MRNA_CO	129	Nr2f2,Fbn2,Pappa,Plxna2,Sox11,Ndrg4,Pappa2,Gpr85	8	19	24.1621	0.7411	-0.669604	0.786355	0.401403	0.299015	-	-
mir-142-3p	200	MRNA_CO	129	Lmo3,Hmga2,Sox11,Tgfb2	4	8	11.9647	0.75115	-0.721286	0.668634	0.43777	0.311767	-	-
mir-192/215	65	MRNA_VES	631	Alcam,Zfhx3,Msn,Cdon	4	9.5	13.9225	0.7618	-0.754885	0.682346	0.795707	0.600027	-	-
mir-34a/34b-5p/34c/34c-5p/449/449abc/699	324	MRNA_VES	631	Mtus1,Add2,Car7,Csf1r,Fgd6,Foxn2,Fut9,Gas1,Myh9,Myo1c,Pdgfra,Plod1,Slc8a1,Stat6,Etl4,Tpd52,Vcl,B230380D07Rik,Vat1,Adipor2,Pitpnc1,Zdhhc16,Tanc2,A930001N09Rik	24	64.5	74.2353	0.7622	-0.728835	0.868859	0.742848	0.139535	-	-
mir-15/16/195/424/497	674	MRNA_VES	631	Wwp1,Slc13a3,Ak3l1,Zfhx3,Bdnf,Cdc25b,Cnih2,Cpd,Csf1,Dclk1,Dll1,Dtna,Epha1,Sesn1,Kcnab1,Myo1c,Hspa4l,Pkib,Ppap2a,Nlgn1,Ptprd,Sh3gl2,Slc20a2,Cpeb3,Spsb4,Ubxn10,Lrrc1,Sema6d,Llgl2,Tgfbr3,Tll1,Anks1,Otud7b,2310045A20Rik,Tmem20,Plxna4,Serinc3,Vat1,Usp25,Cobll1,Slc4a4,Tspan5,Cdon,Tmem206,1700025G04Rik,Tsc22d2,Pex13,Fryl,Rspo3,Nebl,Trim2,Phip	52	137.5	151.075	0.7669	-0.732172	0.910147	0.723132	0.0295677	-	-
mir-17-5p/20/93.mr/106/519.d	723	MRNA_VES	631	Obfc2a,Cald1,Egln3,Adam9,Arl4a,Bmp2,Cdkn1a,Csf1,Dab2,Egfr,F3,Il6st,Lif,M6pr,Mcl1,Nfib,Ntn1,Ntrk3,P2rx4,Kat2b,Pdgfra,Ptprd,Rgl1,Lbxcor1,Stat3,Eif5a2,Tbx3,Tcf4,5730593F17Rik,Hlf,4933426M11Rik,Tiam1,Pxk,Zfpm2,Arhgef10,Sorbs2,Ptpn21,Zfp385a,C230078M08Rik,Fam19a1,Rragd,Slc40a1,Slc4a4,Txnip,Trp53inp1,Adipor2,Rgmb,Atad2,Pgm2l1,Fam13c,Tsc22d2,Msl1,Cyld,Tanc2,Gpr137b,Phip,Slc41a1,Fam102a	58	146	160.36	0.772	-0.757638	0.910452	0.614581	0.0188033	-	-
mir-290-5p/292-5p/371-5p	114	MRNA_VES	631	Dlx1,Mef2c,Cxcl12,Ddef2,Tgfbr3,Cyld,Anks1b	7	18	24.019	0.77835	-0.797798	0.749408	0.84126	0.593125	-	-
mir-148/152	368	MRNA_VES	631	A130022J15Rik,Osbpl11,Wwp1,Acvr1,Cdc25b,Cpd,Csf1,Il6st,Usp48,Maf,Hspa4l,Ptprd,Rab34,Hlf,Fam43a,Zfpm2,Cdc14a,Ltbp1,Pdk4,D1Ertd622e,Vamp5,B4galt5,Txnip,Gprc5b,Pgm2l1,2600010E01Rik,4833424O15Rik,Phip	28	73	84.1028	0.78	-0.783469	0.867985	0.705027	0.145517	-	-
mir-182	615	MRNA_VES	631	Phldb1,Nt5dc3,Aldh6a1,Slco3a1,Acvr1,Astn1,Bdnf,Ebf3,Foxn2,Fut9,Gyk,Foxq1,Lhx3,Mef2c,Myo1c,Nid1,Pcx,Pdgfra,Rab19,Slc8a1,Etl4,Ubxn10,Arhgap29,Amph,Tiam1,Vcl,Fam43a,Xbp1,Slc30a10,Zfand5,Zic3,Tapt1,Cnot6l,Vat1,Pdk4,Slc7a8,Ncald,B3gnt2,Trp53inp1,Fam134b,Ppfibp1,Rhobtb1,F13a1,Cyld,Phip,Depdc6	46	112	124.943	0.7824	-0.785029	0.896412	0.786678	0.0982458	-	-
mir-539	270	MRNA_CO	129	Ebf2,Epha7,Sox11,4631426J05Rik	4	10	15.2516	0.8004	-0.872659	0.655667	0.673878	0.604602	-	-
mir-216/216a	102	MRNA_VES	631	Dlx2,Dtna,Cd93,Myo1c,Hlf,Cxxc4,9930013L23Rik	7	14.5	20.2659	0.8019	-0.857319	0.715489	0.747946	0.441356	-	-
mir-503	190	MRNA_VES	631	Ak3l1,Dclk1,Ppap2a,Slc20a2,Cpeb3,Anks1,Usp25,Slc4a4,Tsc22d2,Pex13,Rspo3,Phip	12	30	38.4648	0.8147	-0.906167	0.779933	0.870211	0.506421	-	-
mir-193ab	110	MRNA_VES	631	Rgl1,Tcf4,Tgfbr3,Pde10a,Mapk10,Cdon,Tmem30a	7	17	23.8287	0.8172	-0.908416	0.713424	0.813748	0.583748	-	-
mir-103/107	324	MRNA_CO	129	St8sia3,Sms,Bai3,Pappa2,Slco5a1	5	13	19.4365	0.82315	-0.927419	0.668845	0.644662	0.528415	-	-
mir-139-5p	167	MRNA_VES	631	Fos,Galnt3,Gpr56,Meis2,Nfib,Eif5a2,Tbx1,Tcf4,Anks1,Tspan5,Mbnl1	11	28	36.9933	0.82735	-0.955355	0.756894	0.823487	0.44755	-	-
mir-135	395	MRNA_CO	129	Cplx1,Gata3,Spock1,Syt1,Ndrg4,Slco5a1,Prdm16	7	15.5	22.8313	0.83895	-1.00174	0.678894	0.502781	0.323102	-	-
mir-96/1271	605	MRNA_VES	631	Phldb1,Nt5dc3,Slco3a1,Acvr1,Ahr,Astn1,Ebf3,Fut9,Foxq1,Sdc2,Irs1,Lhx3,Msn,Myo1c,Pdgfra,Lcp1,Slc8a1,Ubxn10,Rufy1,Tiam1,Vcl,Fam43a,Zfand5,Zic3,Tapt1,Cnot6l,Mab21l2,Ldb3,Vat1,Slc7a8,Ncald,B3gnt2,Mbnl1,Trp53inp1,Gprc5b,Fam134b,Ppfibp1,Rhobtb1,Gulp1,Slc25a42,F13a1,Paqr8,Spsb1,Fam131a,Phip,Depdc6	46	105.5	122.146	0.8437	-1.01655	0.863723	0.748795	0.0752999	-	-
mir-17-5p/20/93.mr/106/519.d	723	MRNA_CO	129	Tmem64,Lmo3,Dpysl2,Epha7,Hmga2,Hn1,St8sia3,Sall3,B3galt2,Kif26b,Fam40b,Camk2n2	12	33	43.2336	0.84685	-1.01934	0.763294	0.568999	0.322233	-	-
mir-361/361-5p	91	MRNA_VES	631	Bdnf,Rab3gap1,Zfpm2,Tanc2,Slc41a1	5	12.5	19.6313	0.8477	-1.03222	0.63674	0.880816	0.657971	-	-
mir-208/208ab	84	MRNA_VES	631	Cdkn1a,Meis1,Pftk1,Anks1b,Slc41a1	5	11	17.6553	0.8524	-1.03967	0.623041	0.833859	0.61431	-	-
mir-494	218	MRNA_CO	129	Dpysl2,Gli3,Cntn3	3	6.5	12.4505	0.85825	-1.08032	0.522069	0.717626	0.666042	-	-
mir-183	211	MRNA_VES	631	Dtna,Foxn2,Irs1,Sema3e,Tcf4,Hlf,Tiam1,Lhfpl2,Zfpm2,Grem2,Mbnl1,Rhobtb1,Trim2	13	36.5	47.907	0.8584	-1.05639	0.761892	0.897803	0.530044	-	-
mir-874	101	MRNA_VES	631	Entpd1,Hapln1,Myo1c,Liph,Msrb3	5	13	20.6217	0.8648	-1.09796	0.630404	0.927994	0.723061	-	-
mir-10	146	MRNA_VES	631	Abcg1,Bdnf,Cyth1,Tiam1,B230380D07Rik,Tmem20,Ltbp1,Tmem183a	8	22.5	32.4821	0.8692	-1.11688	0.692689	0.923551	0.73111	-	-
mir-186	326	MRNA_CO	129	Dnm3,Calb1,Elavl4,Igf1,Sox11	5	11	18.5202	0.87345	-1.13734	0.593948	0.649624	0.578812	-	-
mir-448	367	MRNA_VES	631	Wwp1,Calm2,Hapln1,Dtna,Colec12,Gnai1,Irx2,Mef2c,Nfib,Prkar2b,Nlgn1,Sh3gl2,Rnf26,Tbx3,Otud7b,Pde10a,Kank4,Tpcn1,Phf17,Efhd2,Slc4a4,Sphk2,Arhgef6,Kcnip4,C77080,Fam102a	26	54	67.788	0.87425	-1.1459	0.796601	0.823072	0.245173	-	-
mir-28/28-5p/708	69	MRNA_VES	631	Csf1,Lif,Hspa4l,Cdc42se1	4	7.5	13.9621	0.87445	-1.12203	0.537167	0.832388	0.63236	-	-
mir-129/129-5p	227	MRNA_VES	631	Dlx2,Glul,Meis1,Nfib,Lrrc4,Tcf4,Phactr1,B230380D07Rik,Ldb3,Ephb1,Zfp385a,Cxxc4,Rragd,Tln2,Anks1b,Tiparp	16	37	49.7047	0.8777	-1.15162	0.744396	0.782051	0.374297	-	-
mir-653	86	MRNA_VES	631	Ebf3,Nfib,Slc8a1,Zfpm2,Lrp2bp	5	10	17.617	0.8834	-1.1886	0.567634	0.848619	0.654132	-	-
mir-138	299	MRNA_CO	129	Ebf2,Kif21b,Pappa,Limch1	4	9.5	17.1572	0.8877	-1.19273	0.553705	0.749077	0.523612	-	-
mir-142-3p	200	MRNA_VES	631	Gfi1,Ier3,Il6st,Myh9,Kat2b,Slc1a3,Lrrc1,Llgl2,Anks1,Cpeb2,Map3k11,Plxnd1,Tiparp	13	31	43.4649	0.8981	-1.24475	0.713219	0.85253	0.385515	-	-
mir-181	622	MRNA_CO	129	Lmo3,Bcl2,Cnr1,Dpysl2,Grb10,Elavl2,Elavl4,Slc35f3,Bai3,Limch1	10	24	35.597	0.90195	-1.26574	0.674214	0.611261	0.465261	-	-
mir-328	70	MRNA_VES	631	Add2,Ebf3,Heyl	3	7	14.4004	0.9037	-1.25832	0.486096	0.936201	0.774267	-	-
mir-370	150	MRNA_VES	631	Bdnf,Irs1,Tjp1,Glis3,Slc4a4,Cdc42se1,Fam102a	7	19	30.9242	0.92505	-1.40396	0.614406	0.969597	0.811326	-	-
mir-130/301	498	MRNA_CO	129	Cnr1,Dpysl2,Grb10,Sall3,Spock1,Tgfb2,EG574403	7	18	29.9815	0.9252	-1.41493	0.60037	0.744203	0.618706	-	-
mir-203	369	MRNA_VES	631	Lin7a,Ahr,Dlx5,Gbx2,Glrb,Id4,Mgat3,Nfib,Nid1,Pdgfra,Spnb2,Tcf4,4933426M11Rik,5031439G07Rik,Sestd1,B230380D07Rik,Ets2,Mapk10,Negr1,Znrf3,Slc4a4,Mbnl1,Scel,Lrp2bp,Tsc22d2	25	57	75.7305	0.92595	-1.43587	0.752669	0.877644	0.338482	-	-
mir-30a/30a-5p/30b/30b-5p/30cde/384-5p	868	MRNA_VES	631	Acvr1,Adam11,Adam9,Bdnf,Cacna1d,Dsc2,Dtna,Ebf3,Fgd6,Galnt3,Gja1,Gclc,Gria2,Irs1,Kif16b,Usp48,Maf,Meis2,Nfib,Nid1,Nrxn3,Rps6ka2,Frzb,Stac,Eif5a2,Cpeb3,AW544981,Sema6d,Hlf,4933426M11Rik,Mboat1,Timp3,Pcdh20,Fam43a,Zic4,Ptpn21,C230081A13Rik,Ceacam1,Vat1,Ogfod1,Trim36,Apba1,Ano4,Negr1,Pon2,Ncald,B4galt5,B4galt6,Mbnl1,Fam13a,Lpar3,Lrrk2,Gatm,Fbxo32,Rab32,Slc38a4,Mfsd11,Npal1,Tspan2,Fam13c,Pitpnc1,Arhge…	65	154	182.612	0.9278	-1.43347	0.843318	0.824132	0.0456931	-	-
mir-153	415	MRNA_VES	631	Wwp1,Arl4a,Colec12,Ifnar2,Irx2,Mef2c,Nfib,Prkar2b,Ptprd,Sh3gl2,Rnf26,Tbx3,Pxk,Zfpm2,Otud7b,Plxna4,Tpcn1,Phf17,Efhd2,Slc4a4,Sphk2,Trp53inp1,Gatm,Kctd6,Kcnip4,C77080,Fam102a	27	65.5	85.6275	0.9318	-1.45859	0.764941	0.926115	0.387262	-	-
mir-378/422a	63	MRNA_VES	631	Rab34,1200009O22Rik,Tcfcp2l1	3	5.5	13.5493	0.9344	-1.40861	0.405927	0.902047	0.765854	-	-
mir-1/206	436	MRNA_CO	129	Igf1,Mab21l1,Syt1,Rabgap1l,Kdsr	5	14	25.4195	0.93535	-1.46301	0.550759	0.866765	0.719648	-	-
mir-224	151	MRNA_VES	631	Irx2,Nfib,Lbxcor1,Syngr1,Scn3b,Slc4a4,Mbnl1,Fank1	8	19.5	32.5797	0.9377	-1.48918	0.598532	0.938692	0.665302	-	-
let-7/98	682	MRNA_CO	129	Hmga2,Igf1,Kif21b,Pappa,Sall3,Syt1,Slco5a1,Pcdh19,Dkk3,Fam184b	10	24.5	38.6587	0.93915	-1.49243	0.633752	0.725227	0.364235	-	-
mir-186	326	MRNA_VES	631	Cdh11,Foxn2,Fut9,Usp48,Nfib,Peg3,Pftk1,Cpeb3,Phactr1,Lhfpl2,Zic4,B230380D07Rik,Plxna4,Serinc3,Zfp385a,Msrb3,Negr1,Rragd,Ppfibp1,Plxnd1,Tsc22d2,Spsb1,Anks1b	23	48	66.8409	0.9428	-1.52108	0.718124	0.816166	0.29885	-	-
mir-335/335-5p	100	MRNA_VES	631	Wwp1,Cdh11,Liph,Mbnl1,F13a1	5	10	21.531	0.9536	-1.58566	0.464447	0.924164	0.762125	-	-
mir-150	106	MRNA_VES	631	Cpd,Tspyl5,Trp53inp1,Adipor2	4	11	22.7218	0.95705	-1.60124	0.484115	0.979376	0.900388	-	-
mir-124/506	1045	MRNA_CO	129	Lmo3,Epha3,Gli3,Kcns2,Kif21b,Cntn3,Clic6,Hectd2,Slco5a1,Slitrk4,Kif26b,Pcdh19,Limch1,Efhd1	14	37	55.4559	0.95975	-1.67458	0.667197	0.858443	0.490282	-	-
mir-125/351	471	MRNA_CO	129	Grb10,Bmf,Sox11,Ggt7,Esrrg,Clic4	6	14.5	28.2694	0.96015	-1.68029	0.512922	0.814727	0.506627	-	-
mir-31	168	MRNA_VES	631	Ak3l1,Ebf3,Pcx,Rab19,B3gnt2,Fam134b,Rhobtb1	7	20.5	37.6963	0.97205	-1.79554	0.54382	0.988167	0.900075	-	-
mir-338/338-3p	137	MRNA_VES	631	Mtus1,Hapln1,Maf,Msn,Cpeb3	5	13.5	28.6233	0.9769	-1.84959	0.471643	0.990603	0.924053	-	-
mir-19	663	MRNA_CO	129	Ano1,Car8,Cnr1,Grb10,Elavl2,Id2,Bmf,Syt1,Limch1	9	20	38.6185	0.9793	-1.95449	0.517886	0.79828	0.602158	-	-
mir-873	106	MRNA_VES	631	Arl4a,Nfib,Cldn11,Otub2	4	8.5	21.7164	0.9795	-1.87202	0.391408	0.979376	0.85889	-	-
mir-18ab	125	MRNA_VES	631	Alcam,Sorbs2,Mbnl1,Fryl,Trim2	5	13.5	29.6421	0.9801	-1.89413	0.455433	0.980854	0.903838	-	-
mir-485/485-5p	116	MRNA_VES	631	Ttyh2,Rbpms,Slc39a14,Esrrb	4	7.5	23.3693	0.992	-2.17866	0.320934	0.988984	0.902903	-	-
mir-433	144	MRNA_VES	631	Sft2d2,Myh9,Mbnl1	3	8	31.9977	0.99955	-2.75124	0.250018	0.999633	0.991108	-	-

## Sheet: Under
miRNA	Total targets	Target set	Target set size	Symbols	Targeted targets	Actual count	Expected	p-value	z-score	Enrichment	Hypergeometric	Binned	FAME FDR	Hyper. FDR
mir-873	3509	MRNA_VES	1186	Nt5dc3,Ccdc65,Osbpl11,Lin7a,Slc14a1,Sft2d2,Ccdc122,Aif1l,Obfc2a,Me3,Cdcp1,Arrb1,Adam11,Adam9,Adcy9,Add2,Ak1,Prelp,Ttyh2,Apobec2,Apod,Arl4a,Arnt2,Slc7a1,Bdnf,Bgn,Bmp7,C1qc,Cacna1d,Cpd,Hapln1,Dab2,Dlx1,Egfr,Fgd6,Fos,Fut9,Ggta1,Gnai1,Gpx3,Hfe,Hk2,Hmgcs2,Hsd17b7,Il6st,Il7,Irx2,Kcne1,Kdr,Laptm5,Lhx3,Lpl,Stard5,Usp48,Eltd1,Syt12,Galnt10,Mgat3,Msn,Ncf1,Nfib,Nid2,Nrxn3,Ntrk2,Ntrk3,Cldn11,Otog,Otx2,P2rx6,…	227	468.5	600.073	0.0001	3.83073	0.780739	0.0373697	0.000141053	FDR<0.1	-
mir-202/202-3p	1651	P_VES	59		0	0	10.7822	0.0023	2.3065	0	0.00200381	0.00420035	FDR<0.1	FDR<0.1
mir-383	1619	MRNA_VES	1186	H6pd,Osbpl11,Shmt2,Sft2d2,Me3,Arrb1,Dnahc5,Slc13a3,Slc19a2,Apod,Entpd1,Cldn4,Cpd,Hapln1,Csrp1,Ctsc,Dclk1,Fos,Fut9,Gas1,Gas2,Hs3st3a1,Ifi203,Il6st,Irs1,Ldhb,Lif,Lrpap1,Sp7,Usp48,Eltd1,Trpm1,Myo7a,Otx2,Cyth1,Nlgn1,Prom2,Ptprc,Sh3gl2,St6gal1,Slc8a1,Soat1,Sox7,Spnb2,Panx3,Stat3,Tmem18,Lemd1,9530066K23Rik,Sema6d,Abca9,BC022687,Phactr1,Thbd,Tpd52,Ung,Vdr,Eppk1,Slc30a10,Zic3,Tapt1,Arhgef10,9230110C19Rik…	108	209.5	268.937	0.00315	2.57064	0.778994	0.223927	0.0158943	FDR<0.1	-
mir-338/338-3p	2876	MRNA_CO	179	6330403K07Rik,Ap1s2,Lmo3,Camk4,Cnr1,Cplx1,Epha7,Nr2f1,F2rl1,Fgfr3,Grb10,Hmga2,Bmf,Ntrk2,Pappa,Prkca,Plxna2,Pou4f2,Sall3,Sh3bgrl2,Scara3,Trhr,Car9,Ndrg4,Slitrk4,Fam19a3,Ramp3,Cend1,1110032A04Rik,Prdm16,Kdsr	31	60.5	94.6425	0.0034	2.45308	0.639247	0.538944	0.0491349	FDR<0.1	-
mir-28/28-5p/708	2284	MRNA_CO	179	Unc5b,Lmo3,Cplx1,Epha3,Tmprss3,Fbn2,Gli3,Hmga2,Kcns2,Bmf,Ntrk2,P4ha2,Prkcq,Sall3,Spock1,B3galt2,Clic4,Cadps2,Fam40b,Fam19a3,Dkk3,1110032A04Rik,Tmprss6,Cybrd1	24	46.5	77.1732	0.0052	2.4131	0.602541	0.492181	0.0933234	FDR<0.1	-
mir-122	1979	MRNA_CO	179	Camk4,Ebf2,Igf1,Klc1,Pla2r1,Stmn2,Sema5b,Sox11,Scara3,Klhl14,Ndrg4,Slco5a1,Rabgap1l,Clic4,Prdm16,Kdsr,Car10,Cybrd1,Limch1	19	37	64.5288	0.006	2.42132	0.573387	0.338172	0.0514514	FDR<0.1	-
mir-205	2621	P_CO_ONLY	39	Rps15a	1	1.5	10.4479	0.0096	1.9071	0.14357	0.00995166	0.0216396	FDR<0.1	FDR<0.1
mir-542/542-3p	2932	P_VES_ONLY	45	Sri,Rcn3	2	3	13.8176	0.01045	1.96638	0.217114	0.00867426	0.0351251	FDR<0.1	FDR<0.1
mir-202/202-3p	1651	P_VES_ONLY	45		0	0	7.4597	0.0108	1.89374	0	0.00877029	0.0222431	FDR<0.1	FDR<0.1
mir-505.hm	1632	P_VES_ONLY	45		0	0	7.3419	0.01255	1.80875	0	0.00928882	0.0214697	FDR<0.1	FDR<0.1
mir-106/302	2383	MRNA_VES	1186	Mtus1,Bbs4,Lin7a,Sft2d2,Arrb1,Acvr1,Adam9,Ahr,Ak3l1,Prelp,Slc19a2,Arhgap6,Arnt2,Bpgm,C1qa,Casp12,Entpd5,Cd53,Cd81,Cd86,Cdc25b,Cdk6,Cdkn1a,Cpd,Dsc2,Dsg2,Stom,Gnb1l,Bsnd,F3,Gria2,Hlx,Hmgcs2,Hs3st3a1,Hsd17b7,Ier3,Ifit2,Il6st,Il7,Lif,Lpl,Lrpap1,Tmem37,Galnt10,Mbd2,Mcl1,Slc3a2,Mef2c,Myo1c,Nfib,Nid1,Npy1r,Osmr,P2rx4,Kat2b,Pkib,Pkp1,Ptgs1,Ptprd,Itgb4,Fam65b,Rgl1,Rgs4,Rpa2,Sh3gl2,Slc31a1,Lbxcor1,Gramd1c,…	171	348.5	409.693	0.01265	2.18155	0.850637	0.527335	0.0330661	FDR<0.1	-
mir-145	2712	MRNA_CO	179	Bcl2,Cobl,Dpysl2,Epha7,Gli3,Grb10,Elavl4,Kcns2,Kif21b,Myo5b,Pappa,Prkcq,Plxna2,Sox11,Sall3,Ggt7,Spock1,Tgfb2,Trhr,Odz2,Slitrk4,Nav3,Esrrg,Lsamp,Pcdh19,Rabgap1l,Cadps2,Fam40b,Fam19a3,Dkk2,EG574403,Fam184b,Kdsr	33	60	88.1245	0.01295	2.11784	0.680855	0.80281	0.0890062	FDR<0.1	-
let-7/98	2005	P_VES	59	Nid1,Hadha	2	3.5	13.3414	0.01385	1.89641	0.262342	0.0202733	0.0440548	FDR<0.1	FDR<0.1
mir-339-5p	2670	MRNA_CO	179	Unc5b,Bcl2,Car8,Cckar,Cnr1,Epha7,Fgfr3,Hn1,Ier5,Igf1,Kcns2,Kif21b,Nov,Ntrk2,Pappa,Prkca,Prkcq,Sox11,Sall3,Nr2e1,Gigyf2,Car9,Slco5a1,Nav3,Muc15,Tnfrsf19,Auts2,Dkk3,Dhodh,Dkk2,Iigp1,Kdsr,Cybrd1	33	60.5	88.5617	0.0151	2.07698	0.68314	0.827948	0.256591	FDR<0.1	-
let-7/98	2005	P_VES_ONLY	45	Hadha	1	1.5	9.189	0.0166	1.76172	0.163239	0.021429	0.0578742	FDR<0.1	FDR<0.1
mir-24	3112	MRNA_VES	1186	H6pd,A130022J15Rik,Slco2b1,Nt5dc3,Osbpl11,Slc14a1,Fermt3,Arrb1,Dync2h1,Rap1gap,Adam11,Add2,Adm,Aif1,Ak3l1,Slc19a2,Arl4a,Arnt2,Astn1,Slc7a1,Bcl2l1,Bmp7,Cacna1d,Cd36,Cd38,Entpd1,Entpd5,Cd81,Cdh5,Cdkn2d,Chi3l1,Csf1,Csrp1,Dll1,Dlx1,Dlx2,Dlx3,Dtna,Ebf3,Egfr,Enpep,Stom,Ankrd6,Sesn1,Caln1,Fut9,Gbx2,Gpr56,Gpx3,Hfe,Sdc2,Igfbp4,Il6st,Il7,Inpp5d,Kcnab1,Kcnma1,Kdr,Kifap3,Klf2,Laptm5,Lpl,Lrpap1,Cd93,Syt12,Gal…	229	463.5	530.739	0.01735	2.12383	0.873311	0.692431	0.125525	-	-
mir-197	2151	MRNA_VES	1186	H6pd,Nt5dc3,Nckap1l,Slc14a1,Adam11,Ak3l1,Arl4a,Arnt2,Art1,Zfhx3,Slc7a1,C1qc,C3ar1,Cd53,Cdkn1a,Cpd,Csf1,Dtna,Ebf3,Egfr,Ankrd6,Caskin2,Foxn2,Fut9,Ggta1,Glul,Glrb,Gnai1,Gria2,Hmgcs2,Igfbp4,Il6st,Il7,Kcnma1,Laptm5,Lrrn1,Maf,Mef2c,Msn,Myo15,Nek2,Nfib,Nrxn3,Ntn1,Nlgn1,Lrrc4,Rcn1,Rgl1,Trim30,Cxcl12,St6gal1,St3gal5,Slc7a5,Slc8a1,Panx3,Stat1,Cpeb3,Syk,Syngr1,Lrtm2,Spsb4,Tmem18,Rnf26,Lemd1,Tcf4,Cilp,493342…	151	306.5	361.58	0.0182	2.07308	0.847668	0.409559	0.0251152	-	-
mir-346	2136	MRNA_VES	1186	H6pd,AI467606,Dync2h1,Egln3,Abcg1,Slc13a3,Adam11,Add2,Apoa4,Apod,Arnt2,Zfhx3,Bpgm,Btc,Cacna1d,Car7,Cd86,Cnih2,Csf2rb,Ctsh,Dab2,Dclk1,Dtna,Ebf3,Ankrd6,Rem2,Caln1,Fmod,Gas2,Gnb4,Hsd17b7,Cd74,Il6st,Il7,Inpp5d,Lif,Usp48,M6pr,Syt12,Galnt10,Myo15,Ncf1,Nfib,Npy1r,Pdgfra,Pftk1,Pkp1,Pmp2,Prnp,Cyth1,Ptgfr,S100b,Cxcl12,Frzb,St6gal1,Slc7a5,Slc8a1,Ccdc40,Stat1,Eif5a2,Slk,Cpeb3,Syngr1,Tbc1d4,Spsb4,Tmem18,Chpt1…	153	306	360.106	0.01865	2.01909	0.849749	0.518148	0.0584962	FDR<0.1	-
mir-218	2494	P_CO	43	Rps15a,2500003M10Rik	2	2.5	11.1346	0.0209	1.81875	0.224526	0.0328266	0.0555474	-	-
mir-10	2203	P_VES	59	Lamc1,Snx6	2	4.5	14.5396	0.0228	1.77528	0.3095	0.0109128	0.032273	-	FDR<0.1
mir-290-5p/292-5p/371-5p	3105	P_CO_ONLY	39	Arcn1,Rps15a	2	3.5	12.8541	0.02505	1.77199	0.272287	0.0148861	0.0413399	-	FDR<0.1
mir-106/302	2383	P_CO_ONLY	39	Rps15a	1	2	9.81995	0.02695	1.71784	0.203667	0.0174859	0.034979	FDR<0.1	-
mir-23ab	2991	P_CO	43	Sub1,Rps15a,3930401K13Rik	3	4.5	13.432	0.0273	1.73243	0.335022	0.0352093	0.066592	-	-
mir-205	2621	P_CO	43	Crym,Rps15a	2	3.5	11.9253	0.02925	1.68733	0.293495	0.0246077	0.0424579	FDR<0.1	FDR<0.1
mir-346	2136	MRNA_CO	179	Ano1,Dnm3,Camk4,Cnga2,Cplx1,Dpysl2,Epha3,Epha7,Nr2f1,F2rl1,Grb10,Hn1,Ier5,Kcns2,Prkca,Stmn2,Tgfb2,Trpm3,Car9,Pappa2,Slco5a1,Clic4,Auts2,Ramp3,Lypd6b,Limch1	26	48.5	70.2119	0.0299	1.80554	0.690766	0.779894	0.241258	FDR<0.1	-
mir-149	3221	MRNA_CO	179	6330403K07Rik,Dnm3,Unc5b,Nr2f2,Bcl2,Cacnb3,Calb1,Crabp2,Dpysl2,Fbn2,Gli3,Hmga2,Kif21b,Aff3,Ntrk2,P4ha2,Cntn3,Pcsk2,Prkca,Plxna2,Stmn2,St8sia3,Sall3,Spock1,Syt1,Tectb,Tgfb2,Nr2e1,Scara3,Fam49b,Rhov,Pappa2,Slco5a1,Esrrg,Pcdh19,Rabgap1l,Tnfrsf19,Fam40b,Fam19a3,Rhpn2,Prdm16,Lypd1,Car10,Cybrd1,Limch1	45	80.5	106.86	0.0302	1.79755	0.753324	0.975729	0.664545	-	-
mir-485/485-5p	3154	MRNA_CO	179	Ano1,6330403K07Rik,Dnm3,Unc5b,Bcl2,Camk4,Cdc42,Cobl,Hmga2,Hn1,Isl1,Kif21b,Bmf,Pappa,Prkca,Pla2r1,Plxna2,Sms,Sox11,Sall3,Serpini1,Nr2e1,Scara3,Car9,Arhgef9,Podn,Rabgap1l,Clic4,Fam19a3,Dkk3,Fam184b,Iigp1,Kdsr,Tmprss6,Camk2n2	35	78.5	104.659	0.0309	1.81479	0.750057	0.611021	0.171918	-	-
mir-15/16/195/424/497	3359	MRNA_VES	1186	H6pd,Mtus1,Ankrd10,Lrrc49,Nt5dc3,Gck,Aldh6a1,Mmrn2,Nckap1l,Wwp1,Sema3d,Sft2d2,Aif1l,Me3,Arrb1,Egln3,Abcg1,Slc13a3,Ahr,Ak3l1,Prelp,Slc19a2,Arnt2,Zfhx3,Slc7a1,Bdnf,Mrps6,Bgn,Bub3,C3ar1,Ctnna2,Cbln2,Entpd1,Cdc25b,Cdh11,Cdkn1a,Cldn4,Cnih2,Cpd,Csf1,Dclk1,Dll1,Dlx1,Dtna,Ebf3,Epha1,Bsnd,Sesn1,Fbp2,Fgf3,Foxn2,Fut9,Gfi1,Hagh,S1pr2,Gpr56,Gyk,H2-D1,H28,Foxj1,Hk2,Hmgcs2,Hsd17b7,Hsph1,Slc6a4,Igfbp4,Inpp5d,Irs…	247	538.5	600.38	0.0327	1.82068	0.896933	0.695084	0.0796887	-	-
mir-183	1900	MRNA_CO	179	Dnm3,Lmo3,Hn1,Nap1l2,Ntrk2,Pcsk2,Prkca,Pla2r1,Plxna2,Stmn2,Sox11,Spock1,Sh3bgrl2,Adcy5,Trpm3,Hectd2,Pkp4,Kif26b,Rabgap1l,Tnfrsf19,Gpr85,Kdsr	22	41.5	60.9953	0.03475	1.77069	0.68038	0.685064	0.0928025	-	-
mir-10	2203	P_VES_ONLY	45	Lamc1	1	2.5	10.1723	0.03675	1.61528	0.245765	0.0126871	0.0481583	-	FDR<0.1
mir-125/351	2776	MRNA_CO	179	Bcl2,Camk4,Cckar,Cnga2,Egf,Epha7,Fgfr3,Gli3,Grb10,Hmga2,Elavl4,Bmf,Nov,Pcsk2,Plxna2,Sox11,Ggt7,Serpinb5,Spock1,Sh3bgrl2,Fam49b,Gigyf2,Pkp4,Rhov,Slco5a1,Esrrg,Clic4,Fam19a3,Nefh,Umodl1,EG574403,Iigp1,Kdsr,Lypd1	34	70	93.762	0.0369	1.73294	0.746571	0.816919	0.34199	-	-
mir-218	2494	P_CO_ONLY	39	Rps15a,2500003M10Rik	2	2.5	9.79125	0.0369	1.64281	0.25533	0.0532677	0.0995999	-	-
mir-504	2210	P_VES_ONLY	45	Hadha	1	2.5	10.2	0.0376	1.61086	0.245098	0.0124509	0.0464591	-	FDR<0.1
mir-505.hm	1632	P_VES	59	Anxa4,Hapln1	2	3	10.5213	0.0398	1.56851	0.285137	0.0607338	0.0934628	-	-
mir-191	547	MRNA_CO	179	Epha7,Pcsk2,Pcdh19,Dkk2	4	7.5	17.5506	0.04195	1.60851	0.427337	0.290233	0.0810008	FDR<0.1	-
mir-290-5p/292-5p/371-5p	3105	P_CO	43	Epyc,Arcn1,Rps15a	3	6	14.6918	0.0476	1.54117	0.408391	0.0276472	0.0550606	-	FDR<0.1
mir-26ab/1297	2512	P_CO	43	Arcn1,Uba1,3930401K13Rik	3	4	11.3238	0.0476	1.53561	0.353238	0.0909731	0.149935	-	-
mir-876-5p	2228	P_CO	43	M6prbp1	1	3	10.0945	0.0482	1.53792	0.297193	0.0152352	0.0272172	-	FDR<0.1
mir-22	2384	P_CO	43	Rps15a,Lima1	2	3.5	10.7386	0.04865	1.52735	0.325929	0.0418958	0.0766441	-	-
mir-122	1979	P_CO	43	Lima1,Asph	2	2.5	8.9014	0.051	1.47851	0.280855	0.0980003	0.137519	-	-
mir-23ab	2991	P_CO_ONLY	39	Sub1,Rps15a,3930401K13Rik	3	4.5	11.808	0.0512	1.51139	0.381096	0.0601983	0.136336	-	-
mir-592/599	2442	P_CO_ONLY	39	Psip1,Rps15a	2	3	9.8033	0.05425	1.48566	0.306019	0.0589767	0.112068	-	-
mir-653	1740	MRNA_VES	1186	Slco2b1,Mtus1,Traf3ip2,Gck,Akr1c14,Lin7a,Sema3d,Sft2d2,Cald1,2610305D13Rik,Acta2,Add2,Arhgap6,Zfhx3,Bgn,C3ar1,Calm2,Cd38,Entpd5,Cdkn2d,Cfh,Csf2rb,Dclk1,Dtna,Ebf3,Gfi1,Gja1,Gria2,H28,Ica1,Il7,Kif16b,Cd93,Mal,Mrc1,Myo1c,Naip1,Nfib,Nid2,Nrxn3,Osmr,Pdgfra,Pftk1,Pkp1,Ptgfr,Ptprz1,Rgs4,St6gal1,Slc8a1,Syk,Syt2,Thsd7b,Lrtm2,Chpt1,Tbx2,Tcp11,D10Bwg1379e,Rab3ip,Plscr1,Tspyl1,Tyrobp,Tyrp1,Zfp28,Zfpm2,Atp10d…	129	253	289.979	0.05515	1.55989	0.872477	0.684004	0.122268	-	-
mir-503	1597	MRNA_VES	1186	Lrrc49,Nt5dc3,Gck,Nckap1l,Osbpl11,Lin7a,Arrb1,Egln3,Abcg1,Slc13a3,Ahr,Ak3l1,Prelp,Arnt2,Zfhx3,Slc7a1,Mrps6,Bub3,Dclk1,Sesn1,Fbp2,Fgf3,Foxn2,Fut9,Gfi1,Hagh,Foxj1,Hmgcs2,Hs3st3a1,Irs1,Kif16b,Kif9,Lhx3,Ncf1,Nek2,Ntn1,Ntrk2,Kat2b,Pkib,Pmp2,Ppap2a,Prom2,Ptprd,Frzb,St3gal5,Slc20a2,Slc31a1,Slc8a1,Tmie,Stac,Cpeb3,Ddef2,Ubxn10,Sema6d,Amph,Phactr1,Tll1,Trf,Eppk1,Anks1,Pla2g16,Rab3gap1,Slc30a10,Cdc14a,23100…	116	228	262.644	0.0576	1.53554	0.868096	0.586587	0.117845	-	-
mir-141/200a	3013	VES_BOTH	14	Dclk1	1	2	6.2272	0.06035	1.58266	0.321172	0.2467	0.164085	-	-
mir-431	1915	P_CO	43	Fasn	1	2.5	8.53625	0.06035	1.41285	0.292869	0.0333097	0.0506879	-	-
mir-425/489	1999	P_VES	59	Hapln1,Cycs,Ddx6	3	5.5	13.4966	0.06065	1.44698	0.40751	0.0628572	0.0903126	-	-
mir-26ab/1297	2512	MRNA_CO	179	Tmem64,Ap1s2,B3gnt5,Camk4,Cobl,Epha7,Grb10,Hmga2,Elavl2,Ier5,Igf1,Isl1,Kif21b,Aff3,Mab21l1,Nap1l2,Pcsk2,Prkcq,Plxna2,Ptx3,Sall3,Serpini1,Sh3bgrl2,Fam49b,Hectd2,Ndrg4,Slco5a1,Podn,Esrrg,Pcdh19,Lypd6b,Rnd3	32	62	81.1236	0.0616	1.51172	0.764266	0.86668	0.0715858	-	-
mir-425/489	1999	MRNA_VES	1186	A130022J15Rik,Mtus1,Obfc2a,Cald1,Arrb1,Dync2h1,2610305D13Rik,Slc5a5,Ahr,Alcam,Slc19a2,Zfhx3,Slc7a1,Bdnf,Bub3,Cacna1d,Comt1,Hapln1,Cyp7b1,Dtna,Gnb1l,Foxn2,Fut9,Ggta1,Glrb,Gria2,Hs3st3a1,Hsph1,Ibsp,Irx2,Kif16b,Laptm5,Lif,Lmo2,Lyz1,Mef2c,Myh9,Myo7a,Naip1,Ncf1,Nrxn3,Ntrk2,Ntrk3,Hspa4l,Pde4b,Pftk1,Prnp,Ptger4,Cxcl12,Slc31a1,Slc8a1,Gramd1c,Phldb2,Eif5a2,Ddef2,Ubxn10,Chpt1,Tacr3,Lemd1,Tbx2,Slc18a2,Arhga…	143	307	346.918	0.0628	1.50512	0.884935	0.512123	0.0373806	-	-
mir-130/301	1805	P_CO_ONLY	39	Sub1	1	2	7.3154	0.06795	1.37279	0.273396	0.0636581	0.113322	-	-
mir-154	1316	MRNA_VES	1186	Mtus1,Aldh6a1,Stap2,Me3,Egln3,Palmd,Crip3,Prelp,Arnt2,Bdnf,Btc,Cbln2,Csn3,Dclk1,Dsc2,Fgd6,F3,Caln1,Fut9,Gyk,Hs3st3a1,Hsd17b7,Id4,Cd74,Il7,Kdr,Usp48,Eltd1,Maf,Mcl1,Nfib,Pdgfra,Ptprd,Aldh1a2,Rbp1,Rbpms,Sema3e,Slc20a2,Slc8a1,Spnb2,Stat6,Cpeb3,Ddef2,Lemd1,Tgfa,Tiam1,Otop1,Ttr,Pla2g16,Zfpm2,Zic3,Otud7b,Atp10d,B230380D07Rik,Als2cl,Tspyl5,C230081A13Rik,Mapk10,Ltbp1,Podxl,Apba1,Negr1,Frem1,Fam154b,Slc2a1…	96	186.5	216.984	0.0686	1.46799	0.859511	0.600471	0.116001	-	-
mir-874	2382	MRNA_CO	179	Ano1,Dnm3,Unc5b,Camk4,Cnr1,F2rl1,Gli3,Kcns2,Plxna2,Stmn2,Sms,Sall3,Clic6,Slc35f3,Sh3bgrl2,Scara3,Klhl14,Rhov,Gpr64,Slco5a1,Abcg5,Rabgap1l,Tnfrsf19,Fam19a3,Dkk2,Prdm16,Kdsr,Cybrd1,1600029D21Rik	29	60.5	78.9707	0.07065	1.43173	0.766107	0.790489	0.34959	-	-
mir-425/489	1999	P_VES_ONLY	45	Cycs,Ddx6	2	3	9.46465	0.07115	1.38908	0.316969	0.0785666	0.146053	-	-
mir-875-5p	1147	P_VES	59	Sri	1	2	7.4203	0.075	1.32896	0.269531	0.0774997	0.100056	-	-
mir-342/342-3p	2891	P_VES	59	Atic,Cycs,Ddx6,Vat1,Hadha	5	10.5	19.1562	0.0763	1.35697	0.548125	0.0411026	0.102297	-	-
mir-876-5p	2228	P_CO_ONLY	39	M6prbp1	1	3	8.84955	0.07875	1.35559	0.339	0.0250007	0.0524288	-	FDR<0.1
mir-26ab/1297	2512	P_CO_ONLY	39	Arcn1,Uba1,3930401K13Rik	3	4	9.97885	0.07955	1.34457	0.400848	0.136539	0.255735	-	-
mir-122	1979	P_CO_ONLY	39	Lima1,Asph	2	2.5	7.8175	0.0804	1.31815	0.319795	0.138709	0.192252	-	-
mir-186	3844	P_CO_ONLY	39	Hyou1,Rac1,Asph,2500003M10Rik	4	8	15.6526	0.08075	1.3418	0.511096	0.0339354	0.102108	-	-
mir-150	3135	MRNA_VES	1186	Traf3ip2,Nt5dc3,Gck,Akr1c14,Mmrn2,Sft2d2,Cdcp1,Arrb1,Ahr,Alcam,Anxa7,Arhgdib,Arl4a,Astn1,Btc,Cacna1d,Cbln2,Cd81,Cdc25b,Cnn2,Coch,Col4a5,Col1a1,Cpd,Csf1,Csf2rb,Dab2,Dclk1,Dsg2,Efna5,Egfr,Stom,Gnb1l,Bsnd,Ankrd6,Fmod,Fut9,Gfi1,Ggta1,S1pr2,Gpr56,Gpx2,Hk2,Sdc2,Ifit2,Ifnar2,Irs1,Kcnab1,Kcne1,Kcnma1,Kif16b,Kifap3,Kifc3,Laptm5,Lrpap1,Lrrc23,Recql5,Galnt10,Mal,Mcl1,Mpdz,Myo1c,Nid1,Nkx3-1,Npy1r,Ntn1,Ntrk2,…	228	489.5	534.983	0.0808	1.39296	0.914982	0.617366	0.0558555	-	-
mir-22	2384	P_CO_ONLY	39	Rps15a,Lima1	2	3.5	9.43765	0.08095	1.33355	0.370855	0.0659826	0.118265	-	-
mir-542/542-3p	2932	P_VES	59	Sri,Hapln1,Dclk1,Vcl,Vat1,Rcn3	6	11	19.6724	0.0824	1.34969	0.55916	0.0822429	0.175296	-	-
mir-1/206	2287	MRNA_CO	179	Dnm3,Isl2,Car8,Camk4,Cdc42,Cnr1,Cobl,Epyc,Ebf2,Gata3,Gli3,Hes5,Igf1,Aff3,Mab21l1,Ntrk2,Pcsk2,Prkca,Plxna2,Stmn2,Sox11,Serpini1,Spock1,Syt1,Klhl14,Rabgap1l,Gpr85,Prdm16,Kdsr	29	57.5	73.9812	0.08245	1.37537	0.777224	0.849819	0.162549	-	-
mir-200bc/429	2410	P_VES_ONLY	45	Ppic,Lamc1,Sh3bgrl	3	6	11.5936	0.09025	1.32806	0.517527	0.0901126	0.149244	-	-
mir-194	2297	P_CO	43	Rac1,Asph	2	4.5	10.3112	0.09115	1.25186	0.436419	0.050617	0.0851962	-	-
mir-431	1915	P_CO_ONLY	39	Fasn	1	2.5	7.4964	0.0915	1.25277	0.333493	0.0502259	0.0816024	-	-
mir-376c	2167	P_VES_ONLY	45	Atic,Sri	2	4	9.91505	0.09165	1.27995	0.403427	0.0544512	0.104881	-	-
mir-138	2481	P_CO	43	Ppp1ca,3930401K13Rik	2	5	11.2629	0.092	1.2803	0.443935	0.0337961	0.0584432	-	-
mir-24	3112	MRNA_CO	179	6330403K07Rik,Dnm3,Unc5b,Ap1s2,B3gnt5,Nr2f2,Camk4,F2rl1,Fgfr3,Gli3,Hsd11b1,Kif21b,Aff3,Bmf,Ntrk2,P4ha2,Pappa,Prkca,Plxna2,Pou4f2,Snap91,Sox11,Spock1,Clic6,Sh3bgrl2,Nr2e1,Trhr,Rhov,Podn,Esrrg,Lsamp,Kif26b,Trpa1,Rabgap1l,Tnfrsf19,Clic4,Nefh,Ramp3,Dhodh,EG574403,Kdsr,Lypd1,Cybrd1,Pcolce2	44	85	103.402	0.09445	1.2789	0.822034	0.978727	0.698202	-	-
mir-338/338-3p	2876	MRNA_VES	1186	A130022J15Rik,AI467606,Mtus1,Nt5dc3,Aldh1l1,Lin7a,Slc14a1,Sft2d2,Acvr1,Adam15,Ahr,Apod,Arnt2,Astn1,Slc7a1,C3ar1,Cbln2,Cd38,Entpd1,Cdc25b,Cldn5,Hapln1,Ctla2a,Cyp2j6,Dlx3,Efna5,Fgd6,Fgf14,Fmod,Fos,Tlr3,Gfi1,Ggta1,S1pr2,Hs3st3a1,Hsd17b7,Ifit2,Irs1,Kcnab1,Kcnq1,Kifap3,Lpl,Stard5,Lyz1,Syt12,Galnt10,Maf,Mal,Msn,Msx1,Nfib,Ntn1,Ntrk2,Cldn11,Otog,Otx2,P2rx4,Pftk1,Pkib,Plod1,Atp12a,Ptgfr,Prom2,Ptgs2,Ptprc,…	216	447.5	487.207	0.0959	1.2985	0.9185	0.795906	0.158418	-	-
mir-25/32/92/92ab/363/367	1703	MRNA_VES	1186	Snx25,Slco3a1,Dsp,Cald1,Dnahc5,Dync2h1,Egln3,2610305D13Rik,Abcg1,Adm,Ak1,Ak3l1,Alcam,Ttyh2,Anxa3,Astn1,Zfhx3,Bgn,C3ar1,Cd36,Cdk6,Ctla2a,Ctss,Dsc2,Efna5,Fgd6,Mpzl2,Caln1,Foxn2,Grk5,Hmx3,Sdc2,Ibsp,Kifap3,Klf2,Lmo2,Galnt10,Mcl1,Mpdz,Myh3,Myh9,Nfib,Ntrk3,Cldn11,Kat2b,Prkar2b,Nlgn1,Ptger4,Lrrc4,Ptgs2,Ptprd,Fam65b,Sema3e,Slc1a5,Slc31a2,Slc8a1,Soat1,Lbxcor1,Panx3,Phldb2,Stk10,Stk16,Cpeb3,Lrtm2,Tbx3,Tcf4…	126	253	282.868	0.097	1.28251	0.894412	0.673412	0.149644	-	-
mir-138	2481	MRNA_CO	179	Unc5b,B3gnt5,Adh1,Bcl2,Camk4,Cnr1,Ebf2,Lgr5,Fgfr3,Kif21b,Ntrk2,Pappa,Pcsk2,Prkca,Sema5b,Sox11,Tectb,Nr2e1,Fam49b,Trpm3,Hectd2,Rabgap1l,Tnfrsf19,Fam40b,EG574403,1110032A04Rik,Lypd6b,Cybrd1,Rnd3,Limch1,4631426J05Rik	31	65	81.1711	0.09795	1.27679	0.800777	0.837181	0.333878	-	-
mir-539	3613	VES_BOTH	14	Dclk1,Nid1	2	2.5	7.2445	0.0983	1.23223	0.345089	0.381365	0.273314	-	-
mir-149	3221	VES_BOTH	14	Vat1	1	2	6.565	0.09915	1.24265	0.304646	0.211418	0.203381	-	-
mir-196ab	1346	P_VES	59	Padi2,Lamc1	2	3.5	8.77565	0.09995	1.22231	0.398831	0.131137	0.188603	-	-
mir-141/200a	3013	P_VES	59	Ctnnb1,Dclk1,Phb,Slc25a3,Rpn2,Lamc1,Tardbp	7	14	20.766	0.10105	1.28598	0.674179	0.134333	0.206188	-	-
mir-485/485-5p	3154	P_VES	59	Ddx6,Lmna,Mpz,Padi2,Usp5,Vat1	6	13	21.1558	0.10275	1.22004	0.614489	0.0502455	0.147613	-	-
mir-361/361-5p	1775	MRNA_VES	1186	Aldh6a1,Slco3a1,Cald1,Arrb1,Abcg1,Slc13a3,Prelp,Slc19a2,Anxa4,Slc7a1,Bdnf,Bmp2,Bmp5,C3ar1,Cd38,Cd53,Ctbp2,Egfr,Fgd6,Fut9,Gria2,Ifit2,Ifnar2,Lrrc23,Cd93,Ly86,Mgat3,Myh9,Naip1,Nfib,Nkx3-1,Osmr,Pde4b,Pkib,Pkp1,Ptgfr,Ptprt,Scrg1,Slc1a3,Slc31a2,Soat1,Cetn4,Gramd1c,Eif5a2,Syk,Syngr1,Adcy2,Chpt1,Slc39a14,Tacr3,Sema6d,BC022687,Tgfbr3,Otop1,Tnfaip2,Tpd52,Tpd52l1,Tspyl1,Tulp3,Vcl,Ranbp3l,Wnt5b,Rab3gap1,Slc…	129	264.5	294.312	0.104	1.24154	0.898707	0.591756	0.060043	-	-
mir-365	1467	P_CO	43	Psip1	1	2	6.43035	0.10425	1.20118	0.311025	0.0954273	0.13151	-	-
mir-146	2450	MRNA_CO	179	Dnm3,B3gnt5,Nr2f2,Bcl2,Cacnb3,Camk4,Gli3,Hmga2,Kif21b,Ntrk2,Pappa,Prkca,Prkcq,Plxna2,St8sia3,Clic6,Syt1,Bai3,Klhl14,Rhov,Pappa2,Slco5a1,Frmd3,Slitrk4,Esrrg,B3galt2,Lsamp,Pcdh19,Cubn,Lypd1,Camk2n2,4631426J05Rik,Efhd1	33	65	81.0982	0.105	1.25141	0.801498	0.927262	0.294037	-	-
mir-221/222	2065	P_VES_ONLY	45	Arf4,Ddx6,Tardbp	3	4	9.44445	0.1078	1.20137	0.423529	0.170189	0.318267	-	-
mir-328	2024	P_VES	59	Dclk1,Hsd17b10,Padi2,Phb,Usp5	5	7	13.362	0.1089	1.1923	0.523874	0.256157	0.431399	-	-
mir-29abc	2231	MRNA_VES	1186	Phldb1,Pld4,Osbpl11,Stap2,Lin7a,Slco1a5,Fermt3,Me3,Dsp,Arrb1,Ahr,Ak3l1,Prelp,Ttyh2,Arl4a,Zfhx3,Slc7a1,Bpgm,Car3,Car7,Cd38,Cd53,Cdc25b,Cdkn1a,Col4a5,Cpd,Hapln1,Ctsk,Dab2,Efna5,Epha1,Fgd6,Bsnd,Fgl2,Foxn2,Fos,Fut9,Gpr37,Hcn1,Ibsp,Ifi203,Il1rap,Il6st,Irs1,Lhx3,Lif,Lpl,Cd93,Galnt10,Mcl1,Mlf1,Mmp13,Mmp9,Msx1,Myo1c,Nfe2,Nfib,Nid2,Ntrk2,Pdgfra,Plod1,Lcp1,Pmp22,Cyth1,Ptprd,Ptprt,Rab17,Rac2,Rlbp1,St6galnac…	167	331.5	362.889	0.109	1.2261	0.913502	0.75031	0.170189	-	-
mir-494	3120	P_VES_ONLY	45	Cycs,Lamc1,Tardbp,Sh3bgrl	4	8	14.6239	0.10935	1.18044	0.54705	0.0556954	0.125948	-	-
mir-136	2596	P_VES	59	Cycs,Nid1,Padi2,Acot1,Sh3bgrl	5	10	17.2601	0.1097	1.18933	0.579369	0.0820309	0.159345	-	-
mir-186	3844	P_CO	43	Hyou1,Calb1,Rac1,Asph,2500003M10Rik	5	10.5	17.8339	0.10985	1.20687	0.588766	0.0450958	0.0921492	-	-
mir-379	1426	P_VES	59	Ddx6,Hadha	2	4	9.21195	0.11215	1.17131	0.434219	0.106481	0.162284	-	-
mir-374/374ab	2525	MRNA_VES	1186	Mtus1,Cyp4v3,Osbpl11,Wwp1,Lin7a,Sema3d,Cald1,Dnahc5,2610305D13Rik,Chrnb1,Acta2,Aldh1a1,Arhgap6,Arl4a,Atp1a1,Slc7a1,Bmp2,Bmp5,Bub3,C3ar1,Cacna1d,Entpd1,Entpd5,Cdh5,Cfh,Col4a5,Comt1,Hapln1,Csn3,Dsc2,Dsg2,Dtna,Ebf3,Fgd6,Evi2a,Sesn1,Fgl2,Tlr3,Fut9,Gbx2,Ggta1,Glrb,Gnai1,Lpar1,Gria2,H28,Hmgcs2,Hs3st3a1,Id4,Ifit2,Itih2,Lrrn1,Eltd1,Maf,Mal,Mbd2,Meis1,Mpdz,Msn,Msx1,Nfib,Nkx3-1,Npy1r,Ntn1,Ntrk2,Cldn11,Pde4…	189	384.5	417.923	0.11295	1.1916	0.920026	0.763759	0.0960252	-	-
mir-17-5p/20/93.mr/106/519.d	2568	MRNA_VES	1186	Slco2b1,Nt5dc3,Aldh6a1,Sema3d,Obfc2a,Cald1,Egln3,Adam9,Ak3l1,Slc19a2,Arl4a,Slc7a1,Bmp2,C1qa,C3ar1,Casp12,Cd36,Entpd5,Cd53,Cdkn1a,Cldn5,Cpd,Csf1,Dab2,Dclk1,Ebf3,Egfr,Emr1,Stom,F3,Fgl2,Fut9,Gnai1,Gnb4,Lpar1,Gria2,Foxq1,Hmgcs2,Hs3st3a1,Sdc2,Il6st,Kcnab1,Lif,M6pr,Maf,Mal,Mcl1,Mgat3,Mpdz,Naip1,Nfib,Nkx3-1,Ntn1,Ntrk3,Osmr,P2rx4,Kat2b,Pdgfra,Pkib,Prom2,Ptgs2,Ptprd,Rac2,Rgl1,Rgs4,Rpa2,Cxcl12,Sepp1,Sh3gl2…	192	389	422.094	0.1148	1.19145	0.921595	0.760195	0.0841383	-	-
mir-136	2596	P_CO	43	Fasn,Asph,3930401K13Rik	3	6	11.9616	0.1176	1.17225	0.501605	0.0776499	0.124291	-	-
mir-503	1597	P_VES	59	Dclk1,Kif5b	2	5	10.4074	0.1181	1.16817	0.480427	0.0669742	0.125788	-	-
mir-592/599	2442	P_CO	43	Psip1,Calb1,Rps15a	3	5.5	11.1936	0.1183	1.16447	0.491352	0.103519	0.154647	-	-
mir-1/206	2287	MRNA_VES	1186	H6pd,Snx25,Cyp4v3,Gck,Aldh6a1,Lin7a,Slc14a1,Sema3d,Sft2d2,Cdcp1,Abcg1,Actb,Spred2,Adam11,Alpl,Prelp,Anxa4,Speg,Apod,Arnt2,Zfhx3,Slc7a1,Bdnf,Calm2,Entpd5,Cd53,Csf1,Ctbp2,Dab2,Dclk1,Dnase1,Efna5,Mpzl2,Evi2a,Ankrd6,Fbp1,Fgf14,Foxn2,Fpr2,Fut9,Gja1,Gclc,Lilrb4,Gpx3,Gria2,Hexb,Id4,Il6st,Lhx3,Stard5,Recql5,Eltd1,Lyz2,Galnt10,Nek2,Nfib,Ntrk2,Osmr,Cldn11,Otx2,Pde4b,Pftk1,Pkp1,Prnp,Prom2,Ptgs1,Ptprd,Ptprz1…	171	343.5	374.136	0.1208	1.15495	0.918114	0.747675	0.129397	-	-
mir-125/351	2776	P_VES_ONLY	45	Alb,Ddx6,Lamc1	3	7	13.1655	0.12155	1.14359	0.531693	0.0427285	0.136138	-	-
mir-124/506	2867	MRNA_CO	179	Lmo3,Cacnb3,Car8,Camk4,Cobl,Epha3,Epha7,Tmprss3,Lgr5,Gli3,Kcns2,Kif21b,Bmf,Ntrk2,P4ha2,Cntn3,Prkca,Clic6,Slc35f3,Hectd2,Gpr64,Pappa2,Slco5a1,Podn,Kctd8,Slitrk4,Nav3,Kif26b,Pcdh19,Rhpn2,Egfl6,Dhodh,1110032A04Rik,Cybrd1,Limch1,4631426J05Rik,Efhd1	37	77	92.1883	0.1219	1.16171	0.835247	0.898977	0.238119	-	-
mir-494	3120	MRNA_VES	1186	AI467606,Mtus1,Nckap1l,Lin7a,Fermt3,Slco3a1,Sema3d,Obfc2a,Cald1,Arrb1,2610305D13Rik,Abcg1,Arl4a,Arnt2,Zfhx3,Slc7a1,Bmp2,Bpgm,C1qa,Casp12,Ctnna2,Entpd1,Cd86,Cdh11,Cdk6,Col14a1,Cpd,Hapln1,Csf1r,Cst3,Ctsc,Ctsk,Cyp2j6,Dab2,Dclk1,Dsg2,Dtna,Ebf3,Efna5,Egfr,Mpzl2,Sesn1,Fgf14,Fgl2,Fmod,Fut9,Galnt3,Gja1,Glul,Glrb,Gnai1,Gnb4,Lpar1,Gpr37,Gyk,Hfe,Foxj1,Hk2,Hsd17b7,Sdc2,Ifit2,Ifnar2,Cd74,Il7,Irs1,Kcnma1,Kifap…	244	494	531.388	0.1231	1.15694	0.929641	0.945067	0.230358	-	-
mir-495/1192	4058	MRNA_VES	1186	A130022J15Rik,AI467606,Ankrd10,Gcom1,Nt5dc3,Aldh6a1,Wwp1,Shmt2,Slc14a1,Sema3d,Sft2d2,Ccdc122,Obfc2a,Dsp,Arrb1,Dnahc5,Dync2h1,Chrnb1,Acta2,Acvr1,Adam9,Adm,Agt,Ahr,Ak3l1,Alcam,Anxa7,Apod,Arl4a,Arnt2,Zfhx3,Bcl2l1,Bdnf,Btc,C3ar1,Cacna1d,Cd36,Cd38,Entpd1,Entpd5,Cdc25b,Cdk6,Cfh,Cldn4,Cldn5,Hapln1,Csf1r,Csf2rb,Csn3,Dab2,Dclk1,Dll1,Dnahc11,Ebf3,Egfr,Ephx1,Fgd6,Ankrd6,Fgf14,Foxn2,Tlr3,Fut9,Gas1,Gbx2,Gja1,…	314	668.5	711.61	0.12595	1.15152	0.93942	0.950394	0.162801	-	-
mir-19	2260	P_CO	43	Snrpe,Asph,M6prbp1	3	5	9.93855	0.1276	1.11196	0.503092	0.143084	0.221705	-	-
mir-155	1604	MRNA_CO	179	Ap1s2,Nr2f2,Camk4,F2rl1,Lgr5,Hmga2,Elavl2,Id2,Igf1,Kcns2,Ntrk2,Pappa,Prkca,Stmn2,St8sia3,Sox11,Sall3,Arhgef9,Pappa2,Slco5a1,B3galt2,Rabgap1l,Rnd3	23	40.5	52.3182	0.1293	1.13201	0.774108	0.936011	0.262258	-	-
mir-216/216a	1945	P_VES_ONLY	45	Lamc1,Sh3bgrl	2	4	8.91515	0.13025	1.10083	0.448674	0.0881161	0.164371	-	-
mir-31	2465	MRNA_CO	179	Ap1s2,Bcl2,Camk4,Dpysl2,Ebf2,F2rl1,Grb10,Elavl2,Id2,Ier5,Igf1,Isl1,Kcns2,Pappa,Prkca,Prkcq,Plxna2,Sema5b,Serpinb5,Sh3bgrl2,Scara3,Trpm3,Gigyf2,Esrrg,Pcdh19,Clic4,Fam40b,Fam19a3,EG574403,Prdm16,Kdsr,Lypd1,1600029D21Rik,4631426J05Rik	34	66	79.9345	0.13295	1.10283	0.825676	0.947151	0.50516	-	-
mir-491/491-5p	2901	MRNA_VES	1186	Mtus1,Ankrd10,Nt5dc3,Gck,Aldh6a1,Nckap1l,Wwp1,Slco3a1,Rap1gap,Egln3,Abcg1,Crip3,Acvr1,Add2,Alpl,Prelp,Slc19a2,Ttyh2,Anxa4,Apod,Arnt2,Astn1,Zfhx3,Slc7a1,Bcl2l1,C3ar1,Casp12,Cdkn1a,Cldn4,Col4a5,Cys1,Csf1,Csrp1,Dab2,Dclk1,Dlx2,Dlx3,Dtna,Ephx1,Gnb1l,Mpzl2,Fgf3,Foxc2,Foxn2,Fut9,Glul,Lilrb4,S1pr2,Foxq1,Foxj1,Hmgcs2,Hsph1,Kcne1,Kcnq1,Kifc3,Klf2,Laptm5,Lif,Lmo2,Lpl,Stard5,Cd93,Syt12,Galnt10,Maf,Mal,Mbd2,…	221	468	503.33	0.13345	1.12388	0.929808	0.858859	0.370643	-	-
mir-125/351	2776	P_VES	59	Alb,Hapln1,Dclk1,Ddx6,Lamc1,Vat1	6	12	18.9566	0.1347	1.09651	0.633023	0.113691	0.259522	-	-
mir-22	2384	MRNA_CO	179	Dnm3,Ap1s2,Car8,Camk4,Cnga2,Ebf2,Tmprss3,Fbn2,Grb10,Hmga2,Elavl2,Kif21b,Bmf,Ntrk2,Prkca,Pou4f2,St8sia3,Snap91,Spock1,Scara3,Fam49b,Gigyf2,Gpr64,Podn,Rabgap1l,Clic4,Egfl6,Prdm16,Kdsr,Camk2n2,Cybrd1	31	64	77.8772	0.1349	1.09917	0.821807	0.887255	0.420993	-	-
mir-370	3240	MRNA_VES	1186	H6pd,Phldb1,Gck,Sft2d2,Obfc2a,Arrb1,Rap1gap,Abcg1,Slc13a3,Adam11,Adam15,Ahr,Ak3l1,Alpl,Anxa7,Speg,Apobec2,Arhgap6,Arnt2,Art1,Astn1,Slc7a1,Bcl2l1,Bdnf,Bgn,Bmp2,Bmp7,C3ar1,Cacna1d,Chi3l1,Cpd,Csf1,Csrp1,Ctbp2,Ctla2a,Ctsk,Cyp2j6,Dnahc11,Dsg2,Dtna,Efna5,Egfr,Stom,Gnb1l,Fgd6,Ankrd6,Caskin2,Fut9,Ggta1,Gja1,Gja4,Lpar1,Gria2,Hmgcs2,Irf8,Ifit2,Igfbp4,Il6st,Il7,Irs1,Kcnab1,Kcnq1,Laptm5,Lif,Lpl,Eltd1,Galnt10…	247	522	558.412	0.1363	1.08933	0.934794	0.876674	0.255293	-	-
mir-551ab	271	MRNA_CO	179	Unc5b,Hmga2,Ntrk2	3	4	8.6515	0.13695	1.07098	0.462348	0.662627	0.550682	-	-
mir-216/216b	1940	P_VES_ONLY	45	Phb,Sh3bgrl	2	4	8.75425	0.1377	1.09076	0.456921	0.0890499	0.166521	-	-
mir-221/222	2065	MRNA_VES	1186	Ankrd10,Slc14a1,Sema3d,Obfc2a,Slc13a3,Adam11,Ap3b2,Arl4a,Art1,Zfhx3,Atp1a1,Bdnf,Bpgm,C3ar1,Casp12,Entpd5,Cd53,Cpd,Hapln1,Dclk1,Dlx1,Egfr,Bsnd,Fgf14,Fgl2,Foxn2,Fos,Tlr3,Fut9,Gas2,Gbx2,Gja1,S1pr2,Lpar1,Igfbp4,Irs1,Kif16b,Lrrn1,Mcl1,Mgat3,Mpdz,Meis2,Nfib,Nid1,Nrxn3,Ntn1,Osmr,Pkib,Lcp1,Ptprz1,Rgl1,Rgs5,Clec11a,Cxcl12,Sema3e,Slc8a1,Soat1,Sox1,Sox7,Serpina3g,Stac,Stat1,Eif5a2,Syngr1,Tbc1d4,9530066K23Ri…	155	318	346.895	0.1403	1.09631	0.916703	0.754451	0.106122	-	-
mir-365	1467	P_VES_ONLY	45	Hadha	1	2.5	6.50805	0.1423	1.071	0.38414	0.0822013	0.153553	-	-
mir-503	1597	P_VES_ONLY	45	Kif5b	1	3	7.2232	0.14245	1.07404	0.415328	0.0600927	0.135747	-	-
mir-194	2297	P_CO_ONLY	39	Rac1,Asph	2	4.5	9.0762	0.14245	1.05248	0.495802	0.0778757	0.15246	-	-
mir-873	3509	VES_BOTH	14	Hapln1,Snx6	2	3	7.02705	0.14275	1.06649	0.426922	0.403559	0.351027	-	-
mir-106/302	2383	P_VES	59	Cycs,Kif5b,Nid1,Tardbp	4	10	16.2734	0.1431	1.06364	0.614502	0.0596924	0.114946	-	-
mir-214/761	3943	P_CO	43	Psip1,Fasn,Arcn1,Tecta,Rps15a,Asph	6	12.5	19.2073	0.14315	1.05467	0.650794	0.0845066	0.148456	-	-
mir-149	3221	P_CO_ONLY	39	Ppp1ca,Ptbp1,Rac1,Rps15a,Asph	5	7.5	13.0329	0.1439	1.05504	0.575467	0.201891	0.297364	-	-
mir-148/152	2631	MRNA_CO	179	Ano1,Bcl2,Camk4,Cnr1,Tmprss3,Fgfr3,Elavl2,Elavl4,Igf1,Kcns2,Bmf,Ntrk2,Pappa,Pou4f2,Sema5b,St8sia3,Sms,Snap91,Sox11,Sall3,Spock1,Syt1,Slc35f3,Trpm3,Hectd2,Odz2,Esrrg,Rabgap1l,Fam40b,Umodl1,Ramp3,1110032A04Rik,Eepd1,Prdm16,Lypd6b	35	71.5	85.3087	0.1447	1.05535	0.838133	0.922952	0.355995	-	-
mir-138	2481	P_CO_ONLY	39	Ppp1ca,3930401K13Rik	2	5	9.88745	0.14585	1.06206	0.505691	0.0546466	0.0917876	-	-
mir-130/301	1805	P_CO	43	Dpysl2,Sub1	2	4	8.31095	0.14605	1.04464	0.481293	0.137636	0.196172	-	-
mir-214/761	3943	MRNA_CO	179	Tmem64,Ano1,6330403K07Rik,Lmo3,Bcl2,Cnr1,Cobl,Cplx1,Tmprss3,Hn1,Igf1,Kif21b,Myo5b,Nov,Ntrk2,Pappa,Prkca,Prkcq,Plxna2,Pou4f2,St8sia3,Sox11,Serpini1,Clic6,Sh3bgrl2,Nr2e1,Scara3,Tnnt1,Fam49b,Trpm3,Pkp4,Rhov,Arhgef9,Odz2,Slco5a1,Frmd3,Esrrg,Trpa1,Pcdh19,Clic4,Fam40b,Umodl1,Ramp3,Dkk2,Cend1,Gpr85,Kdsr,Tmprss6,Lypd1,Cybrd1,Rnd3,Efhd1	52	119	136.305	0.14795	1.03719	0.87304	0.956406	0.547533	-	-
mir-339-5p	2670	P_CO	43	Asph,M6prbp1,3930401K13Rik	3	7	12.2255	0.15335	1.01985	0.572576	0.067341	0.109065	-	-
mir-29abc	2231	P_CO_ONLY	39	Nid2,Rps15a	2	4.5	8.81165	0.1543	1.02775	0.510688	0.0881172	0.144124	-	-
mir-202/202-3p	1651	P_CO	43	Nid2,Asph	2	3.5	7.4038	0.1557	1.00905	0.47273	0.183277	0.242331	-	-
let-7/98	2005	MRNA_CO	179	Camk4,Epha3,Epha7,Grb10,Hmga2,Hn1,Hsd11b1,Igf1,Kif21b,Ntrk2,P4ha2,Pappa,Prkca,Plxna2,Sall3,Syt1,Sh3bgrl2,Trpm3,Hectd2,Odz2,Slco5a1,Slitrk4,Pcdh19,Rabgap1l,Dkk3,Cend1,Fam184b	27	55	66.1489	0.1572	0.998605	0.831457	0.906508	0.401188	-	-
mir-455/455-5p	1628	P_VES_ONLY	45	Cycs,Padi2	2	4	7.7224	0.1587	1.04016	0.517974	0.167102	0.284769	-	-
mir-486/486-5p	1675	P_CO	43	Hyou1,Asph	2	3.5	7.42735	0.15925	0.99767	0.471231	0.175439	0.246668	-	-
mir-342/342-3p	2891	P_VES_ONLY	45	Atic,Cycs,Ddx6,Hadha	4	8	13.4398	0.16025	0.996916	0.595247	0.0860977	0.236455	-	-
mir-199/199-5p	2818	MRNA_CO	179	Dnm3,Unc5b,Ap1s2,B3gnt5,Calb1,Camk4,Cnga2,Cobl,Egf,Epha7,Lgr5,Fgfr3,Gli3,Grb10,Kcns2,Kif21b,Mab21l1,Pappa,Pcsk2,Prkca,Plxna2,Sox11,Sall3,Sh3bgrl2,Tectb,Tgfb2,Scara3,Tnnt1,Trpm3,Hectd2,Odz2,Podn,Pcdh19,Tnfrsf19,Clic4,Fam19a3,Dkk2,Prdm16,Tmprss6,4631426J05Rik	40	78.5	91.7215	0.16235	0.977105	0.855852	0.974244	0.531844	-	-
mir-365	1467	P_VES	59	Nid1,Hadha	2	5	9.38835	0.1634	0.985684	0.532575	0.0954902	0.14503	-	-
mir-194	2297	MRNA_VES	1186	Gcom1,Phldb1,Nt5dc3,Osbpl11,Shmt2,Obfc2a,Dnahc5,Actb,Slc13a3,Ahr,Ak3l1,Anxa7,Ap3b2,Arhgap6,Arl4a,Astn1,Zfhx3,Slc7a1,Btc,C1qb,Entpd5,Cd53,Cd81,Cdh11,Col14a1,Csrp1,Ctsc,Cyp2j6,Dab2,Dclk1,Dtna,Fgd6,F3,Foxc2,Foxn2,Fut9,Gas2,Glul,Glrb,Gnai1,Gnb4,Hcn1,Hmgcs2,Id4,Ifnar2,Lif,Mef2c,Meis2,Nek2,Nfib,Nkx3-1,Ntrk2,Osmr,Hspa4l,P2rx6,Peg3,Pftk1,Pmp2,Srgn,Lrrc4,Wfdc12,Ptgs2,Ptprc,Ptprd,Ptprt,Rab19,Rac2,Aldh1a2,R…	180	355.5	382.498	0.1645	0.976454	0.929416	0.915517	0.295938	-	-
mir-490/490-3p	1919	P_VES	59	Hapln1,Eif4h,Sh3bgrl	3	7.5	12.6123	0.1656	0.974827	0.594655	0.0771179	0.152055	-	-
mir-219/219-5p	1248	P_VES	59	Hapln1,Cycs	2	4	7.977	0.16625	0.970775	0.501442	0.167871	0.211712	-	-
mir-216/216a	1945	P_VES	59	Dclk1,Nid1,Lamc1,Sh3bgrl	4	7.5	12.7319	0.16715	0.981238	0.589071	0.161641	0.216897	-	-
mir-340/340-5p	3781	P_CO	43	Psip1,Calb1,Fasn,Ptbp1,Sub1,Snrpb,2900073G15Rik	7	12	17.8536	0.16765	0.967173	0.672131	0.201603	0.343113	-	-
mir-543	2815	P_CO_ONLY	39	Psip1,Sub1,Nhp2l1,M6prbp1	4	6.5	11.232	0.16785	0.964909	0.578701	0.183109	0.348517	-	-
mir-106/302	2383	P_CO	43	Calb1,Dpysl2,Rps15a	3	6.5	11.1911	0.1693	0.963908	0.580819	0.115197	0.167206	-	-
mir-216/216b	1940	P_VES	59	Dclk1,Nid1,Phb,Sh3bgrl	4	7.5	12.539	0.16935	0.970626	0.598131	0.163334	0.221931	-	-
mir-338/338-3p	2876	P_VES	59	Atic,Sri,Hapln1,Ddx6,Padi2,Eif4h,Lamc1	7	13	19.1532	0.1712	0.960659	0.678738	0.172264	0.32372	-	-
mir-18ab	1688	P_CO_ONLY	39	Rps15a,Asph	2	3	6.68295	0.17145	0.976067	0.448904	0.225026	0.317102	-	-
mir-200bc/429	2410	P_VES	59	Hapln1,Ppic,Tjp1,Lamc1,Vat1,Sh3bgrl	6	12	16.7706	0.17185	0.965918	0.715538	0.224894	0.257406	-	-
mir-155	1604	P_CO	43	Snrpb,Lima1	2	3.5	7.15505	0.17385	0.943237	0.489165	0.199451	0.267846	-	-
mir-433	2065	MRNA_CO	179	B3gnt5,Bcl2,Camk4,Cckar,Cdc42,Cnr1,Cplx1,Dpysl2,Ebf2,Epha7,Tmprss3,Gata3,Hsd11b1,Ier5,Nov,Prkca,Plxna2,Stmn2,Sms,Spock1,Scara3,Gigyf2,Gpr64,Slco5a1,Esrrg,B3galt2,Pcdh19,Clic4,Fam40b,Dbc1,Iigp1,Car10,Efhd1	33	55.5	66.7785	0.17505	0.946206	0.831106	0.992141	0.499556	-	-
mir-376c	2167	P_VES	59	Atic,Sri,Car3,Coch,Vat1	5	9	14.1737	0.17545	0.94144	0.634979	0.197962	0.251463	-	-
mir-19	2260	MRNA_CO	179	Tmem64,Ano1,Dnm3,Car8,Cnr1,Grb10,Hsd11b1,Elavl2,Elavl4,Id2,Igf1,Kcns2,Kif21b,Aff3,Bmf,Ntrk2,Pappa,Prkca,Plxna2,St8sia3,Sox11,Serpini1,Spock1,Syt1,Tectb,Hectd2,Gigyf2,Muc15,Pcdh19,Rabgap1l,Fam19a3,Dkk3,1110032A04Rik,Prdm16,Limch1	35	61	72.0665	0.17575	0.944458	0.846441	0.989704	0.542706	-	-
mir-299/299-3p	2025	P_VES_ONLY	45	Sri,Phb,Lamc1	3	5	9.30625	0.1776	0.937333	0.537273	0.182364	0.348293	-	-
mir-136	2596	P_CO_ONLY	39	Fasn,Asph,3930401K13Rik	3	6	10.4901	0.1805	0.939783	0.571968	0.119167	0.200831	-	-
mir-18ab	1688	MRNA_VES	1186	A130022J15Rik,Aldh6a1,Slc14a1,Slco3a1,Arrb1,Maob,Dync2h1,Actb,Slc13a3,Adam11,Ak3l1,Alpl,Alcam,Akr1b3,Ttyh2,Arg2,Astn1,Cdk6,Hapln1,Csf1,Csrp1,Dab2,Dnahc11,Dsg2,Enpep,Mpzl2,Fgf14,Fgl2,Fut9,Glrb,Gpr37,Gpr56,Gyk,Sdc2,Ifi203,Kcne1,Lif,Lrpap1,Cd93,Eltd1,Meis1,Myo1c,Osmr,Kat2b,Pdgfra,Pkib,Ptgfr,Wfdc12,Prom2,Ptgs1,Ptprt,Rcn1,Cxcl12,Sh3gl2,St6gal1,Slc34a2,Slc8a1,Sod3,Sox7,Ccdc40,Gramd1c,Stat1,Cpeb3,Lrtm2,…	129	258.5	280.06	0.18065	0.917975	0.923016	0.802616	0.249187	-	-
mir-137	1893	MRNA_VES	1186	Mtus1,Snx25,Sema3d,Obfc2a,Cdcp1,Dsp,Cald1,Spred2,Acvr1,Adam15,Alcam,Slc19a2,Bdnf,C3ar1,Cacna1d,Car7,Cd36,Coch,Col4a5,Ctla2a,Ctsc,Dclk1,Dsc2,Dsg2,Caln1,Fgl2,Fut9,Glrb,Hsd17b7,Igfbp4,Il1rap,Irs1,Klf2,Laptm5,Cd93,Maf,Msn,Myh3,Myo1c,Nek2,Nfib,Nrxn3,Cldn11,Kat2b,Pdgfra,Pkp1,Lcp1,Prkar2b,Prom2,Ptpn22,Ptprd,Aldh1a2,Rgs5,Sema3e,St6galnac4,Slc1a5,Slc8a1,Gramd1c,Stac,Stk16,Cpeb3,Adcy2,Tmem18,Ubxn10,Tbx3,Tc…	147	284	304.926	0.1813	0.905441	0.931373	0.868002	0.356552	-	-
mir-376/376ab/376b-3p	1907	MRNA_CO	179	Tmem64,Dnm3,Calb1,Car8,Camk4,Ebf2,Epha7,Gata3,Hes5,Foxg1,Hmga2,Hsd11b1,Elavl4,Kcns2,Aff3,Bmf,Myo5b,Tectb,Tnfaip6,Arhgef9,Pappa2,Slco5a1,Fam40b,Fam19a3,Cybrd1,Rnd3,Limch1	27	51.5	61.808	0.18165	0.915548	0.833225	0.94262	0.270883	-	-
mir-127	286	MRNA_VES	1186	Adam11,Cyp2j6,Ggta1,Hsd17b7,Lif,Osmr,Cyth1,Bcas3,Ptgfr,Rlbp1,Slc8a1,Ccdc40,Tmie,Stac,Stat3,Tyrobp,Atp10d,Fndc7,Sfrp5,Tspan13	20	37.5	46.2736	0.1837	0.912369	0.810398	0.512589	0.353484	-	-
mir-149	3221	P_VES	59	Atic,Rap1a,Ddx6,Mpz,Padi2,Tardbp,Vat1	7	15.5	21.7326	0.18485	0.915647	0.713214	0.0895729	0.227266	-	-
mir-340/340-5p	3781	P_CO_ONLY	39	Psip1,Fasn,Ptbp1,Sub1,Snrpb,2900073G15Rik	6	10.5	15.7006	0.18525	0.919169	0.668762	0.179903	0.390838	-	-
mir-504	2210	P_VES	59	Anxa4,Dclk1,Oc90,Tjp1,Hadha	5	9.5	14.5396	0.189	0.896231	0.653386	0.182528	0.346533	-	-
mir-19	2260	P_CO_ONLY	39	Snrpe,Asph,M6prbp1	3	5	8.76975	0.18935	0.90292	0.570142	0.201198	0.331067	-	-
mir-214/761	3943	P_VES	59	Arf4,Ctnnb1,Dclk1,Ddx6,Lmna,Phb,Vcl,Eif4h,Vat1,Hadha	10	21	28.0416	0.19145	0.900855	0.748889	0.136563	0.322044	-	-
mir-499/499-5p	1980	P_VES_ONLY	45	Ddx6,Kif5b,Tardbp	3	5	8.91765	0.19165	0.888922	0.560686	0.196866	0.324366	-	-
mir-148/152	2631	P_CO	43	Fasn,Sub1,Arcn1,Uba1,Asph	5	7.5	11.873	0.1917	0.891216	0.631685	0.300171	0.402497	-	-
mir-485/485-5p	3154	VES_BOTH	14	Vat1	1	3	6.28295	0.19315	0.919909	0.477483	0.22233	0.230749	-	-
mir-128	3806	MRNA_CO	179	Tmem64,Ap1s2,Nr2f2,Bcl2,Camk4,Cdc42,Cnga2,Cnr1,Cobl,Lgr5,Hn1,Elavl2,Id2,Ier5,Isl1,Kcns2,Aff3,Bmf,Nap1l2,Pappa,Prkca,Plxna2,Stmn2,St8sia3,Sox11,Sall3,Serpini1,Syt1,Slc35f3,Sh3bgrl2,Tspan8,Efemp1,Fam49b,Adcy5,Gigyf2,Car9,Odz2,Slco5a1,Abcg5,Trpa1,Rabgap1l,Clic4,Fam19a3,Rhpn2,Egfl6,Dkk2,1110032A04Rik,Eepd1,Prdm16,Car10,Rnd3,1600029D21Rik	52	111	124.756	0.19345	0.869525	0.88974	0.976209	0.315784	-	-
mir-208/208ab	1420	MRNA_VES	1186	H6pd,Mtus1,Aldh6a1,Wwp1,Lin7a,Sema3d,Obfc2a,Slc5a5,Ahr,Arnt2,Astn1,Cbln2,Cd36,Cd38,Cdkn1a,Cpd,Hapln1,Dtna,Efna5,Fgd6,Ankrd6,Rem2,Foxn2,Gyk,Lif,Lrrn1,Stard5,Mcl1,Meis1,Mrc1,Myo1c,Naip1,Nek2,Pftk1,Pkp1,Lgmn,Ptgs2,Slc31a1,Slc34a2,Slc8a1,Soat1,Stat1,Eif5a2,Ddef2,Slc39a14,Tgfa,Thbd,Lhfpl2,Tspyl1,Ranbp3l,Wnt3,Arhgap30,Slc30a10,Cdc14a,B230380D07Rik,Cd109,Ets2,Abcc4,Rasgrp3,Tmem20,Il28ra,C230081A13Rik,Ab…	106	219.5	238.462	0.1945	0.863715	0.920483	0.697591	0.126453	-	-
mir-590/590-3p	4259	VES_BOTH	14	Dclk1,Nid1,Tjp1	3	5	8.7013	0.1973	0.884285	0.574627	0.495331	0.315408	-	-
mir-455/455-5p	1628	P_CO_ONLY	39	Psmb1,Sub1	2	4	7.0712	0.1978	0.898314	0.565675	0.247446	0.347018	-	-
mir-485/485-5p	3154	P_VES_ONLY	45	Ddx6,Lmna,Mpz,Padi2,Usp5	5	10	14.8728	0.20125	0.858191	0.672366	0.117169	0.306751	-	-
mir-290-5p/292-5p/371-5p	3105	MRNA_CO	179	Tmem64,Nr2f2,Car8,Camk4,Cnga2,Cobl,Epyc,F2rl1,Elavl2,Elavl4,Ier5,Isl1,Aff3,Myo5b,Pcsk2,Prkca,Plxna2,Sema5b,St8sia3,Sms,Sox11,Serpini1,Clic6,Sh3bgrl2,Tgfb2,Tnfaip6,Klhl14,Rhov,Ndrg4,Pappa2,Slco5a1,Podn,B3galt2,Pcdh19,Rabgap1l,Clic4,Fam40b,Rhpn2,Dhodh,EG574403,Cybrd1,Rnd3,Limch1	43	93	105.544	0.20195	0.844371	0.881148	0.968785	0.157509	-	-
mir-181	2828	MRNA_CO	179	Dnm3,Unc5b,Ap1s2,Lmo3,Bcl2,Calb1,Car8,Camk4,Cnr1,Dpysl2,Epha7,Fgfr3,Grb10,Elavl2,Elavl4,Id2,Igf1,Kcns2,Bmf,Nov,Ntrk2,Prkca,Plxna2,St8sia3,Sox11,Clic6,Slc35f3,Bai3,Fam49b,Klhl14,Ndrg4,Arhgef9,Slco5a1,Trpa1,Pcdh19,Tnfrsf19,Fam40b,Umodl1,Kdsr,Limch1	40	81	92.2284	0.20285	0.832841	0.878255	0.972879	0.194478	-	-
mir-328	2024	MRNA_CO	179	Bcl2,Camk4,Cnr1,Cobl,Cplx1,Dpysl2,Ebf1,F2rl1,Fgfr3,Bmf,Ntrk2,Pappa,Prkca,Plxna2,Sema5b,Sox11,Ggt7,Spock1,Fam49b,Slco5a1,Lsamp,Rabgap1l,Tnfrsf19,Clic4,Fam19a3,Ramp3,Prdm16,Camk2n2,Rnd3,1600029D21Rik	30	56.5	66.3396	0.2032	0.840191	0.851679	0.971646	0.809557	-	-
mir-296/296-3p	1714	P_CO_ONLY	39	Gaa,2500003M10Rik	2	3.5	6.7894	0.2045	0.860877	0.515509	0.216182	0.295681	-	-
mir-653	1740	P_CO_ONLY	39	Nid2,Lima1	2	3.5	6.8176	0.206	0.856311	0.513377	0.207309	0.325293	-	-
mir-34a/34b-5p/34c/34c-5p/449/449abc/699	2762	P_VES_ONLY	45	Ahsg,Cycs,Lmna,Padi2	4	9	13.5436	0.2064	0.836221	0.66452	0.10869	0.270632	-	-
mir-503	1597	MRNA_CO	179	Nr2f2,Bcl2,Epha7,Tmprss3,Hmga2,Kif21b,Bmf,Myo5b,Ntrk2,Pappa,Prkca,Plxna2,St8sia3,Sall3,Odz2,B3galt2,Pcdh19,Clic4,Rhpn2,Nrn1,Kdsr,Rnd3	22	43	51.6893	0.20665	0.835918	0.831893	0.904654	0.468291	-	-
mir-202/202-3p	1651	P_CO_ONLY	39	Nid2,Asph	2	3.5	6.4999	0.21235	0.830882	0.53847	0.238664	0.331014	-	-
mir-379	1426	MRNA_CO	179	Dnm3,Calb1,Camk4,Cnr1,Fst,Hmga2,Aff3,Prkca,Plxna2,Stmn2,St8sia3,Spock1,Syt1,Trpm3,Car9,Pappa2,Slco5a1,Rhpn2	18	38.5	46.4507	0.21245	0.816212	0.828836	0.798271	0.267788	-	-
mir-223	1991	P_VES	59	Ahsg,Hapln1,Cycs,Mpz	4	8.5	12.8117	0.2139	0.829828	0.663453	0.146712	0.219353	-	-
mir-197	2151	P_CO	43	Sub1,Snrpe,Rps15a	3	6	9.79035	0.21515	0.827025	0.612848	0.172169	0.237841	-	-
mir-361/361-5p	1775	MRNA_CO	179	Unc5b,Ap1s2,Epha7,Gli3,Hmga2,Elavl4,Ier5,Kif21b,Bmf,Prkca,Plxna2,St8sia3,Syt1,Tectb,Trhr,Fam49b,Trpm3,Gigyf2,Ndrg4,Arhgef9,Frmd3,Muc15,Pcdh19,Rabgap1l,Tnfrsf19,Dkk2,Kdsr,Limch1	28	49	57.7266	0.2169	0.800882	0.848829	0.984406	0.442991	-	-
mir-486/486-5p	1675	P_CO_ONLY	39	Hyou1,Asph	2	3.5	6.51705	0.21835	0.816835	0.537053	0.229749	0.338522	-	-
mir-214/761	3943	P_VES_ONLY	45	Arf4,Ctnnb1,Ddx6,Lmna,Phb,Eif4h,Hadha	7	14.5	19.7689	0.2186	0.792816	0.733477	0.127063	0.353003	-	-
mir-411	1219	P_VES	59	Kif5b,Nid1,Hadha	3	4.5	7.8437	0.2192	0.809745	0.573709	0.358746	0.430487	-	-
mir-370	3240	P_CO	43	Sub1,Nhp2l1,Arcn1,Gsn,Rps15a,3930401K13Rik	6	10.5	15.0293	0.21975	0.801177	0.698635	0.235834	0.347197	-	-
mir-217	2134	P_VES_ONLY	45	Ctnnb1,Mpz,Sh3bgrl	3	6	9.6872	0.22105	0.805968	0.619374	0.150713	0.274469	-	-
mir-9	2772	P_VES_ONLY	45	Aldh2,Lmna,Padi2,Tardbp	4	8.5	12.453	0.2223	0.790152	0.682566	0.106779	0.255078	-	-
mir-370	3240	MRNA_CO	179	Ano1,Unc5b,Lmo3,Bcl2,Camk4,Cckar,Cobl,Fbn2,Lgr5,Fgfr3,Grb10,Hes5,Hmga2,Kcns2,Kif21b,Bmf,Matn1,Prkca,Plxna2,St8sia3,Sox11,Serpini1,Clic6,Slc35f3,Tectb,Klhl14,Pappa2,Odz2,Frmd3,Kif26b,Tnfrsf19,Fam40b,Fam19a3,Nefh,Dkk2,Cend1,1110032A04Rik,Prdm16,Kdsr,Car10,Cybrd1,Rnd3,4631426J05Rik	43	96.5	107.998	0.2231	0.777212	0.893534	0.94236	0.526156	-	-
mir-218	2494	MRNA_VES	1186	H6pd,Smpdl3b,A130022J15Rik,Gcom1,Gck,Lin7a,Slc14a1,Fermt3,Sema3d,Aif1l,Pkn2,Arrb1,Rap1gap,Slc13a3,Ak3l1,Prelp,Anxa7,Arnt2,Bpgm,Entpd5,Cd86,Cpd,Hapln1,Dclk1,Dnahc11,Ebf3,Gnb1l,Fgd6,Mpzl2,Bsnd,Tlr3,Fut9,Galnt3,Gja1,Gnai1,Gpr56,Gria2,Hs3st3a1,Sdc2,Inpp5d,Irs1,Kifap3,Lif,Lrpap1,Lrrc23,Lrrn1,Stard5,Mgat3,Naip1,Nfib,Npy1r,Nrxn3,Osmr,Pdgfra,Pkib,Prkar2b,Ptger4,Prom2,Ptprd,Rab19,Fam65b,Rac2,Rcn1,Rgl1,Rps…	192	386	406.938	0.2231	0.753382	0.948547	0.876067	0.180869	-	-
mir-339-5p	2670	P_CO_ONLY	39	Asph,M6prbp1,3930401K13Rik	3	7	10.7431	0.2253	0.779385	0.651584	0.105416	0.168163	-	-
mir-29abc	2231	P_CO	43	Dpysl2,Nid2,Rps15a	3	6.5	10.0124	0.2264	0.786392	0.649195	0.150404	0.217024	-	-
mir-192/215	1436	P_VES_ONLY	45	Ddx6,Gstm1,Lmna	3	3.5	6.57795	0.22805	0.808263	0.532081	0.443364	0.623551	-	-
mir-155	1604	P_CO_ONLY	39	Snrpb,Lima1	2	3.5	6.2896	0.231	0.772547	0.556474	0.256863	0.37903	-	-
mir-182	2403	MRNA_CO	179	Unc5b,Ap1s2,Nr2f2,Bcl2,Camk4,Cckar,Cnr1,Cobl,Ebf2,Epha3,Epha7,Grb10,Elavl2,Elavl4,Igf1,Isl1,Prkca,Plxna2,St8sia3,Serpinb5,Sh3bgrl2,Tectb,Trhr,Fam49b,Slitrk4,Esrrg,B3galt2,Rabgap1l,Fam19a3,Ramp3,Dkk2,EG574403,Nrn1,Prdm16,1600029D21Rik,Limch1,4631426J05Rik	37	68.5	77.7092	0.2312	0.746288	0.881491	0.990663	0.535105	-	-
mir-7/7ab	3167	VES_BOTH	14	Dclk1,Tjp1	2	3.5	6.2677	0.2324	0.76851	0.558419	0.480718	0.43464	-	-
mir-186	3844	P_VES	59	Alb,Hapln1,Cycs,Dclk1,Ddx6,Mpz,Ogn,Ppic,Vcl,Lamc1,Sh3bgrl,Uqcrc2	12	20.5	26.0603	0.2332	0.752896	0.786637	0.363784	0.435426	-	-
mir-133	1843	P_CO	43	Hyou1,Ptbp1,Gsn	3	5	8.1748	0.2343	0.771761	0.611636	0.279322	0.375197	-	-
mir-342/342-3p	2891	MRNA_VES	1186	Mtus1,Nt5dc3,Sema3d,Sft2d2,Aif1l,Cald1,Arrb1,Dnahc5,Acp5,Spred2,Adam11,Adam15,Ak1,Ak3l1,Alcam,Prelp,Slc19a2,Anxa7,Atp1b3,Slc7a1,Bcl2l1,Bpgm,Btc,Casp12,Cd36,Scarb2,Entpd5,Cdk6,Cdkn2d,Chi3l1,Col4a5,Cpd,Csf1,Csf2rb,Ctbp2,Cyp2j6,Dlx1,Efna5,Egfr,Fgd6,Mpzl2,Rem2,Fut9,Ggta1,Gja1,Glrb,Gnai1,Hsd17b7,Slc6a4,Id4,Ifi203,Igfbp4,Il1rap,Irs1,Kdr,Klf2,Lif,Cd93,Eltd1,Lyz2,Lyz1,Galnt10,Myo1c,Ncf1,Nek2,Nrxn3,Otog,P…	224	468.5	490.584	0.2345	0.710002	0.954984	0.91411	0.211816	-	-
mir-187	525	MRNA_VES	1186	Fermt3,Sft2d2,Aif1l,Cdcp1,Abcg1,Slc5a5,Slc19a2,Ttyh2,Slc7a1,Ctse,Caln1,Hs3st3a1,Msn,Ncf1,P2rx4,Pkp1,Slc8a1,Ccdc40,Cpeb3,Tifa,Traf1,Ttc7,Rab3gap1,Slc6a1,B230380D07Rik,Brip1,Adamts12,Plxna4,Esrrb,Slc27a1,Ncald,Iigp2,Cited4,Slc9a3r2,3110049J23Rik,Bbs2,Mfsd11,Cda,Bicc1	39	76	85.7764	0.2347	0.736259	0.886025	0.633732	0.311795	-	-
mir-490/490-3p	1919	MRNA_VES	1186	Slco2b1,Gcom1,Lrrc49,Nt5dc3,Wwp1,Lin7a,Aif1l,Cald1,Arrb1,2610305D13Rik,Abcg1,Ak3l1,Ttyh2,Apobec2,Apod,Arnt2,Zfhx3,Entpd5,Cpd,Hapln1,Csf1,Dll1,Dlx1,Dsg2,Foxn2,Fut9,Galnt3,Gfi1,S1pr2,Lpar1,Hsd17b7,Irs1,Kcne1,Kcnq1,Kifap3,Klf2,Lama1,Laptm5,Cd93,Syt12,Galnt10,Msn,Ncf1,Ntn1,Cldn11,Otog,Pftk1,Abcb1a,Pkib,Pmp2,Prkar2b,Cyth1,Ptgs2,Rab17,Trim30,Cxcl12,St6gal1,St6galnac4,Slc1a3,Slc31a1,Slc31a2,Slc34a2,Slc8…	148	304.5	323.019	0.2362	0.734595	0.942668	0.84873	0.237978	-	-
mir-504	2210	MRNA_CO	179	Dnm3,Bcl2,Car8,Camk4,Cnga2,Crabp2,Egf,F2rl1,Fgfr3,Gata3,Hes5,Kif21b,Bmf,Ntrk2,Pappa,Prkca,Sox11,Clic6,Nr2e1,Scara3,Trpm3,Hectd2,Car9,Gpr64,Pappa2,Slco5a1,B3galt2,Fam40b,Fam19a3,EG574403,Prdm16,Kdsr,Cybrd1,Efhd1	34	63.5	72.4659	0.2385	0.734269	0.876274	0.987549	0.833884	-	-
mir-199/199-5p	2818	MRNA_VES	1186	AI467606,Mtus1,Bbs4,Nt5dc3,Lin7a,Sema3d,Sft2d2,Me3,Cdcp1,Pkn2,Arrb1,Egln3,Abcg1,Ak3l1,Alpl,Alcam,Slc19a2,Apobec2,Arnt2,Atp1b3,Slc7a1,Mrps6,Cacna1d,Cd36,Cd38,Comt1,Hapln1,Csf1,Csf2rb,Dab2,Dlx1,Dsg2,Dtna,Ephx1,Fgd6,Evi2a,Ankrd6,Caskin2,Colec12,Fgl2,Foxc2,Fut9,Gas6,Gja4,Gnb4,Gpr56,Gria2,Gstt1,H2-D1,Foxj1,Hlx,Hsd17b7,Il6st,Inpp5d,Irs1,Kcne1,Lhx3,Lpl,Lrpap1,Lrrc23,Cd93,M6pr,Mcl1,Mgat3,Mmp13,Mrc1,Myh9,…	228	448.5	469.892	0.23855	0.713308	0.954475	0.982224	0.563778	-	-
mir-490/490-3p	1919	P_VES_ONLY	45	Eif4h,Sh3bgrl	2	5.5	8.83195	0.2394	0.754275	0.622739	0.0930671	0.216126	-	-
mir-125a-3p	2637	P_CO_ONLY	39	Gaa,Ndufa6,Pgm2,3930401K13Rik	4	7	10.5432	0.2398	0.745062	0.663935	0.233255	0.32869	-	-
mir-139-5p	2588	P_VES	59	Ctnnb1,Dclk1,Ddx6,Slc25a3,Psmb4,Lamc1,Sh3bgrl	7	12.5	17.0065	0.24065	0.747369	0.735013	0.276363	0.411647	-	-
mir-873	3509	P_VES	59	Hapln1,Cycs,Gstm1,Padi2,Slc25a3,Lamc1,Rcn3,Sh3bgrl,Snx6	9	18.5	23.6437	0.24065	0.735811	0.782451	0.16875	0.325102	-	-
let-7/98	2005	P_CO	43	Nid2,Sub1,Asph	3	6	9.1467	0.24115	0.743919	0.655974	0.218207	0.294297	-	-
mir-149	3221	MRNA_VES	1186	H6pd,Slco2b1,Gcom1,Phldb1,Bbs4,Nt5dc3,Lin7a,Shmt2,Slco3a1,Obfc2a,Cdcp1,Arrb1,Dnahc5,Adam11,Agt,Aif1,Speg,Apod,Arnt2,Art1,Slc7a1,Bgn,Btc,Bub3,Cacna1d,Cd38,Cdc25b,Cdkn1a,Cnn2,Dab2,Dll1,Dlx3,Dnahc11,Stom,Bsnd,Ankrd6,Fcgr2b,Foxn2,Fut9,Gfi1,Ggta1,Lpar1,Gpx2,Hck,Hfe,Hmgcs2,Hs3st3a1,Id4,Il6st,Irs1,Irx2,Kcnab1,Kcne1,Kcnma1,Kdr,Kifap3,Anpep,Lrpap1,Sp7,Cd93,Usp48,M6pr,Syt12,Galnt10,Matn4,Mgat3,Mmp13,Mmp9,M…	248	527	550.26	0.2413	0.705892	0.957728	0.909542	0.337771	-	-
mir-221/222	2065	P_CO	43	Anp32a,Uba1,2500003M10Rik	3	6	9.34915	0.2418	0.746927	0.64177	0.198266	0.268725	-	-
mir-494	3120	P_VES	59	Hapln1,Cycs,Dclk1,Nid1,Vcl,Lamc1,Tardbp,Sh3bgrl	8	16	20.8191	0.2427	0.722348	0.768527	0.192996	0.262979	-	-
mir-376/376ab/376b-3p	1907	P_CO_ONLY	39	Rac1,Snrpb,Uba1	3	4.5	7.46835	0.24295	0.744768	0.602543	0.327191	0.462464	-	-
mir-328	2024	P_VES_ONLY	45	Hsd17b10,Padi2,Phb,Usp5	4	6	9.3665	0.243	0.746187	0.640581	0.340995	0.561553	-	-
mir-214/761	3943	P_CO_ONLY	39	Psip1,Fasn,Arcn1,Tecta,Rps15a,Asph	6	12.5	16.8747	0.24475	0.729633	0.740752	0.145402	0.237559	-	-
mir-433	2065	MRNA_VES	1186	Slco2b1,Aldh6a1,Akr1c14,Lin7a,Slco1a5,Sft2d2,Me3,Cdcp1,Arrb1,2610305D13Rik,Abcg1,Adam9,Anxa4,Slc7a1,Btc,Cacna1d,Cbln2,Cd36,Entpd1,Hapln1,Csf1,Csf2rb,Csn3,Dclk1,Dsg2,Ebf3,Egfr,Emr1,Ankrd6,Colec12,Fgf14,Tlr3,Fut9,Gas2,Gnai1,Lilrb4,H28,Slc6a4,Igfbp4,Kif16b,Lpl,Cd93,Galnt10,Mmp13,Myh9,Nfib,Npy1r,Ntrk3,Pdgfra,Peg3,Pftk1,Pkp1,Ptgfr,Ptgs1,Ptgs2,Ptprc,Rgs4,Dhrs3,S100b,Sema3e,St6gal1,St6galnac4,Slc31a1,Sl…	159	324	341.538	0.2484	0.673248	0.948649	0.852547	0.214408	-	-
mir-335/335-5p	2619	MRNA_VES	1186	Bbs4,Nt5dc3,Nckap1l,Osbpl11,Wwp1,Aldh1l1,Aif1l,Obfc2a,Cdcp1,Pkn2,Arrb1,Dync2h1,Ak3l1,Alcam,Arl4a,Astn1,Slc7a1,Slc7a3,Bcl2l1,Btc,Bub3,Entpd1,Entpd5,Cdh11,Cdk6,Cdkn1a,Cldn4,Csf1r,Csf2rb,Dab2,Dsg2,Dtna,Enpep,Caln1,Fgl2,Foxn2,Gapdh,Gas1,Gja4,Gpx2,Gria2,Hcn1,Hsd17b7,Slc6a4,Ifi203,Il7,Irs1,Lif,Mal,Mgat3,Msn,Nfib,Nid2,Nkx3-1,Ntn1,Ntrk3,Pdgfra,Plod1,Lcp1,Srgn,Nlgn1,Prom2,Ptprc,Ptprt,Rgs4,Sema4d,Sh3gl2,St…	208	420	439.915	0.2526	0.669902	0.95473	0.955612	0.403397	-	-
mir-15/16/195/424/497	3359	P_VES	59	Acadm,Dclk1,Ddx6,Kif5b,Padi2,Vcl,Eif4h,Lamc1,Vat1	9	19	23.9677	0.2529	0.6931	0.792734	0.214426	0.398822	-	-
mir-27ab	3624	VES_BOTH	14	Hapln1,Dclk1	2	4.5	7.189	0.25365	0.7265	0.625956	0.379055	0.306807	-	-
mir-181	2828	P_CO_ONLY	39	Psip1,Hyou1,Psmb1,Asph	4	8	11.4418	0.2538	0.71124	0.699194	0.17979	0.329915	-	-
mir-143	2563	P_CO_ONLY	39	Anp32a,Rps15a,Lima1,Asph	4	7	10.2225	0.2569	0.697881	0.684767	0.256739	0.368398	-	-
mir-338/338-3p	2876	P_CO	43	Nhp2l1,Rps15a,Ppp2r1a,Asph,2500003M10Rik	5	9.5	13.1332	0.25705	0.693899	0.723358	0.21815	0.311314	-	-
mir-25/32/92/92ab/363/367	1703	P_CO	43	Anp32a,Tecta,3930401K13Rik	3	5	7.8502	0.25715	0.706427	0.636926	0.341031	0.429961	-	-
mir-136	2596	P_VES_ONLY	45	Cycs,Padi2,Acot1,Sh3bgrl	4	8.5	12.0734	0.25985	0.695972	0.704024	0.1447	0.310833	-	-
mir-144	2529	P_CO	43	Nid2,Rac1,Rps15a,Ppp2r1a,2500003M10Rik	5	8	11.3857	0.26025	0.692439	0.702639	0.339156	0.478246	-	-
mir-22	2384	MRNA_VES	1186	H6pd,Traf3ip2,Nt5dc3,Gck,Slc14a1,Sft2d2,Arrb1,Dnahc5,Rap1gap,Abcg1,Acp5,Adam11,Slc19a2,Ttyh2,Anxa7,Arnt2,Slc7a1,Bmp7,Car7,Entpd1,Cdkn1a,Cldn5,Cnih2,Csf1,Csf1r,Dlx3,Dtna,Efna5,Stom,Mpzl2,Evi2a,Ankrd6,Sesn1,Fut9,Galnt3,Gfi1,S1pr2,Gstm2,H2-M3,Hmgcs2,Irf8,Ier3,Cyr61,Il1rap,Inpp5d,Irs1,Kcne1,Kif16b,Lhx3,Lif,Cd93,Mmp9,Meis2,Naip1,Nfib,Nid1,Npy1r,Ntn1,Ntrk2,Pdgfra,Pkib,Pkp1,Cyth1,Ptger4,Ptgfr,Ptgs1,Polr…	188	379.5	396.999	0.2659	0.629865	0.955923	0.933542	0.4493	-	-
mir-421	2652	MRNA_VES	1186	H6pd,Nt5dc3,Aldh1l1,Lin7a,Sema3d,Sft2d2,Ccdc122,Aif1l,Obfc2a,Egln3,Abcg1,Palmd,Chrnb1,Adam11,Ahr,Arl4a,Astn1,Bmp7,Calca,Calm2,Cd38,Cdkn1a,Col4a5,Csrp1,Dlx3,Efna5,Stom,Gnb1l,AF251705,Tlr3,Fut9,Galnt3,Gas1,Gnai1,S1pr2,Grk5,Hck,Hmgcs2,Hs3st3a1,Sdc2,Id4,Ifi203,Il1rap,Il6st,Irs1,Kcnab1,Lama1,Lrrn1,Stard5,Cd93,Usp48,Eltd1,Galnt10,Mcl1,Mgat3,Trpm1,Meis2,Naip1,Nfib,Nrxn3,Hspa4l,P2rx4,Kat2b,Pde4b,Pdgfra,L…	207	429	447.012	0.27205	0.606934	0.959705	0.922708	0.214002	-	-
mir-491/491-5p	2901	P_CO	43	Dpysl2,Fasn,Sub1,Psmc4,Ppp2r1a	5	10	13.4954	0.27215	0.642287	0.740993	0.210743	0.312945	-	-
mir-106/302	2383	P_VES_ONLY	45	Cycs,Kif5b,Tardbp	3	8	11.2847	0.27355	0.664616	0.708924	0.094944	0.215176	-	-
mir-10	2203	P_CO	43	Nhp2l1,Rps15a,M6prbp1	3	7	10.0345	0.2752	0.649692	0.69759	0.157755	0.223008	-	-
mir-21/590-5p	1404	P_VES_ONLY	45	Cycs,Padi2	2	4	6.5093	0.2756	0.659301	0.614505	0.252458	0.34201	-	-
mir-488	2885	P_VES_ONLY	45	Rap1a,Cycs,Ssr4,Sh3bgrl,Hadha	5	10	13.4773	0.27625	0.639264	0.741986	0.179458	0.33195	-	-
mir-192/215	1436	P_VES	59	Hapln1,Ddx6,Gstm1,Lmna	4	6.5	9.41015	0.27645	0.645351	0.690744	0.410423	0.532424	-	-
mir-27ab	3624	P_VES	59	Acadm,Hapln1,Dclk1,Ogn,Phb,Rpn2,Lamc1,Tardbp,Hadha	9	19.5	23.6666	0.2779	0.609835	0.823946	0.138829	0.254919	-	-
mir-216/216a	1945	MRNA_VES	1186	Slco2b1,Nt5dc3,Osbpl11,Lin7a,Shmt2,Aif1l,Obfc2a,Pkn2,Arrb1,Abcg1,Slc13a3,Ak1,Ak3l1,Alcam,Slc19a2,Arnt2,Astn1,Slc7a1,Bdnf,Mrps6,Btc,Cd36,Cpd,Dclk1,Dlx2,Dtna,Emr1,Stom,Mpzl2,Fut9,Gfi1,Gja1,Glul,Gstm2,Hs3st3a1,Igfbp4,Lmo2,Cd93,Tmem37,Lyz2,Lyz1,Mal,Slc3a2,Myo1c,Nfib,Nid1,Npy1r,Nrxn3,Ntn1,Pdgfra,Peg3,Abcb1a,Pkib,Atp12a,Ptgs2,Ptprc,Rgs4,Rps6ka2,S100b,Clec11a,Sema3e,Slc1a3,Slc31a1,Slc8a1,Gramd1c,Panx3,T…	155	309	324.021	0.27865	0.59562	0.953642	0.93243	0.326383	-	-
mir-324-5p	1683	P_VES_ONLY	45	Rap1a,Cope	2	5	7.68475	0.27985	0.654184	0.650639	0.150188	0.295106	-	-
mir-96/1271	2310	P_CO	43	Rac1,Arcn1,Tecta,Asph	4	7.5	10.3804	0.2807	0.631799	0.722512	0.264258	0.369173	-	-
mir-148/152	2631	P_CO_ONLY	39	Fasn,Sub1,Arcn1,Uba1,Asph	5	7.5	10.4488	0.2815	0.639269	0.717786	0.39737	0.527196	-	-
mir-379	1426	P_VES_ONLY	45	Ddx6,Hadha	2	4	6.40645	0.2822	0.640868	0.624371	0.242706	0.379905	-	-
mir-9	2772	MRNA_CO	179	Ano1,Unc5b,Ap1s2,Car8,Camk4,Cplx1,Egf,Epha7,Fbn2,Fst,Foxg1,Hmga2,Elavl2,Elavl4,Igf1,Isl1,Kcns2,Aff3,Myo5b,P4ha2,Cntn3,Pappa,Pcsk2,Prkca,Plxna2,Sall3,Serpini1,Spock1,Syt1,Sh3bgrl2,Tgfb2,Nr2e1,Trhr,Adcy5,Fam40b,Nefh,Dkk2,EG574403,1110032A04Rik,Limch1	40	81.5	89.0379	0.2842	0.588625	0.915341	0.979891	0.462131	-	-
mir-149	3221	P_CO	43	Calb1,Dpysl2,Ppp1ca,Ptbp1,Rac1,Rps15a,Asph	7	11.5	14.8751	0.28555	0.603946	0.773101	0.382228	0.502543	-	-
mir-324-5p	1683	P_VES	59	Rap1a,Anxa4,Cope	3	8	10.9979	0.2875	0.613047	0.727412	0.136648	0.238057	-	-
mir-491/491-5p	2901	P_VES_ONLY	45	Apoa1,Mpz,Padi2,Phb,Usp5	5	10.5	13.8368	0.2901	0.602006	0.758849	0.175166	0.392795	-	-
mir-486/486-5p	1675	P_VES	59	Arf4,Dclk1,Vcl,Sh3bgrl	4	8	10.8834	0.29405	0.58967	0.735068	0.27374	0.368812	-	-
mir-197	2151	P_CO_ONLY	39	Sub1,Snrpe,Rps15a	3	6	8.59045	0.2946	0.60501	0.69845	0.235557	0.339445	-	-
mir-155	1604	P_VES	59	Arf4,Ogn,Ppa1	3	7.5	10.309	0.29495	0.601576	0.727516	0.163656	0.187482	-	-
mir-132/212	2462	MRNA_VES	1186	H6pd,Nt5dc3,Gck,Osbpl11,Slco3a1,Sft2d2,Obfc2a,Me3,Cald1,Actb,Ahr,Ak3l1,Anxa4,Ap3b2,Astn1,Atp1b3,Slc7a1,Bmp2,Btc,Bub3,Cpd,Hapln1,Cst3,Dclk1,Dtna,Ebf3,Enpep,Fgd6,Foxc2,Foxn2,Fut9,Glul,Glrb,Gnb4,Grk5,Gria2,Gyk,Hck,Hk2,Sdc2,Irf8,Ifit2,Kif16b,Kifc3,Cd93,Usp48,Eltd1,Maf,Meis1,Mgat3,Mmp9,Meis2,Nfib,Nid1,Nrxn3,Cldn11,Pftk1,Pkib,Lcp1,Cyth1,Ptgs2,Ptprc,Aldh1a2,Rcn1,Rlbp1,Rpa2,Polr1a,Dhrs3,Cxcl12,Frzb,St6ga…	193	408.5	424.448	0.2971	0.543968	0.962427	0.924295	0.279489	-	-
mir-141/200a	3013	P_VES_ONLY	45	Ctnnb1,Phb,Slc25a3,Rpn2,Lamc1,Tardbp	6	12	14.5388	0.29975	0.555515	0.825378	0.264275	0.456253	-	-
mir-370	3240	P_VES_ONLY	45	Rplp0,Cycs,Ddx6,Lamc1,Hadha	5	12	15.263	0.30155	0.564824	0.786218	0.101377	0.300179	-	-
mir-378/422a	2211	P_VES_ONLY	45	Aldh2,Cycs,Ddx6,Psmb4,Actn4	5	7.5	10.2331	0.3025	0.577699	0.732916	0.431558	0.672767	-	-
mir-491/491-5p	2901	P_CO_ONLY	39	Fasn,Sub1,Psmc4,Ppp2r1a	4	9	11.8412	0.3028	0.560028	0.760058	0.161996	0.240552	-	-
mir-145	2712	P_CO_ONLY	39	Hyou1,Fasn,Asph,2900073G15Rik,3930401K13Rik	5	8	10.7718	0.30435	0.580276	0.74268	0.365787	0.519408	-	-
mir-15/16/195/424/497	3359	VES_BOTH	14	Dclk1,Vcl,Vat1	3	5	7.1857	0.30785	0.580735	0.695826	0.687738	0.644563	-	-
mir-186	3844	VES_BOTH	14	Hapln1,Dclk1,Vcl	3	5.5	7.7497	0.3084	0.570561	0.709705	0.584187	0.419083	-	-
mir-379	1426	MRNA_VES	1186	Mtus1,Nt5dc3,Pld4,Lin7a,Slco1a5,Slco3a1,Aif1l,Cald1,Arrb1,Abcg1,Slc5a5,Adam11,Alpl,Alcam,Slc7a1,Bcl2l1,Cdkn1a,Cys1,Ctse,Dtna,Fut9,Gyk,Hk2,Hmgcs2,Ifit2,Il1rap,Kdr,Lrpap1,Cd93,Syt12,Mal,Nfib,Nrxn3,Ntn1,Kat2b,Lcp1,Ptprc,Ptprd,Ptprt,Rac2,Sema4d,Sepp1,Slc8a1,Pde2a,Gramd1c,Syt2,Zfp598,Sema6d,Tec,4933426M11Rik,Tgfa,Tnfaip2,Tuft1,Vdr,Wnt3,Anks1,Cdc14a,Tapt1,Slc6a1,B230380D07Rik,Als2cl,Abcc4,Tspyl5,Tmem20…	112	225	236.5	0.30925	0.523454	0.951375	0.86499	0.380817	-	-
mir-133	1843	P_CO_ONLY	39	Hyou1,Ptbp1,Gsn	3	5	7.2215	0.311	0.574401	0.692377	0.354802	0.475669	-	-
mir-186	3844	P_VES_ONLY	45	Alb,Cycs,Ddx6,Mpz,Ogn,Ppic,Lamc1,Sh3bgrl,Uqcrc2	9	15	18.3106	0.3127	0.528043	0.819198	0.378931	0.559573	-	-
let-7/98	2005	MRNA_VES	1186	H6pd,A130022J15Rik,Ankrd10,Aldh6a1,Nckap1l,Wwp1,Tm6sf1,Slco3a1,Obfc2a,Me3,Cald1,Abcg1,Ahr,Prelp,Speg,Arnt2,Bcl2l1,C3ar1,Cacna1d,Entpd5,Cd86,Cdk6,Col14a1,Col4a5,Cpd,Csf2rb,Cyp2j6,Dnajc1,Fgd6,Bsnd,Ankrd6,Fut9,Ggta1,Lilrb4,Gyk,Hk2,Irs1,Irx2,Kcnab1,Kifap3,Stard5,Cd93,Meis2,Msn,Myo7a,Nid1,Nid2,Nrtn,Ntn1,Ntrk2,Osmr,Pcx,Peg3,Penk1,Pftk1,Pkp1,Lrrc4,Prom2,Ptprd,Rcn1,Cxcl12,St6gal1,Slc31a1,Slc31a2,Slc34a2,…	159	319.5	331.836	0.31385	0.489994	0.962824	0.926242	0.450049	-	-
mir-223	1991	P_VES_ONLY	45	Ahsg,Cycs,Mpz	3	6.5	8.9352	0.315	0.558432	0.72746	0.193241	0.33475	-	-
mir-103/107	2716	P_VES_ONLY	45	Clic1,Alb,Aldh2,Ddx6,Tardbp	5	9.5	12.3427	0.31565	0.551779	0.769689	0.229627	0.449466	-	-
mir-135	2274	MRNA_CO	179	Car8,Cplx1,Epha7,Tmprss3,Lgr5,Gata3,Gli3,Hmga2,Igf1,Aff3,Plxna2,St8sia3,Spock1,Syt1,Nr2e1,Tnfaip6,Trhr,Hectd2,Ndrg4,Arhgef9,Pappa2,Slco5a1,Kctd8,Clic4,Cadps2,Fam19a3,Dhodh,Prdm16,Cybrd1,Limch1	30	68.5	74.4485	0.3159	0.49634	0.920099	0.898601	0.206661	-	-
mir-455/455-5p	1628	P_CO	43	Calb1,Psmb1,Sub1	3	6	7.9554	0.3163	0.541066	0.754205	0.377604	0.466579	-	-
mir-590/590-3p	4259	MRNA_CO	179	Ano1,Dnm3,Ap1s2,B3gnt5,Nr2f2,Car8,Camk4,Cckar,Cdc42,Cnr1,Cobl,Epha3,Epha7,Nr2f1,F2rl1,Fst,Grb10,Foxg1,Hmga2,Elavl2,Elavl4,Igf1,Isl1,Mab21l1,Nov,Ntf3,Cntn3,Prkca,Pla2r1,Plxna2,St8sia3,Sms,Snap91,Sox11,Sall3,Spock1,Clic6,Sh3bgrl2,Trhr,Fam49b,Adcy5,Klhl14,Hectd2,Gigyf2,Arhgef9,Odz2,Slco5a1,Frmd3,Slitrk4,Esrrg,B3galt2,Lsamp,Muc15,Pcdh19,Rabgap1l,Clic4,Auts2,Fam40b,Dkk3,Dkk2,EG574403,1110032A04Rik,Prd…	67	135.5	143.891	0.31645	0.492471	0.941687	0.999806	0.400136	-	-
mir-28/28-5p/708	2284	P_VES	59	Aldh2,Rplp0,Hsd17b10,Vcl,Lamc1	5	12.5	15.5763	0.3177	0.525936	0.802501	0.15812	0.304534	-	-
mir-150	3135	P_CO	43	Dpysl2,Fasn,Nhp2l1,Ppp2r1a,Asph,3930401K13Rik	6	11.5	14.4084	0.31915	0.5175	0.798146	0.268862	0.382008	-	-
mir-139-5p	2588	MRNA_CO	179	Dnm3,Nr2f2,Bcl2,Camk4,Dpysl2,F2rl1,Fbn2,Fgfr3,Grb10,Elavl2,Igf1,Kcns2,Bmf,Ntrk2,Pappa,Prkca,Sms,Sall3,Serpini1,Serpinb5,Spock1,Trhr,Hectd2,Ndrg4,Slco5a1,Slitrk4,Esrrg,Rabgap1l,Tnfrsf19,Clic4,Fam19a3,EG574403,Iigp1,Prdm16,1600029D21Rik,Efhd1	36	78.5	84.7589	0.3202	0.476184	0.926156	0.957096	0.2098	-	-
mir-101	2415	P_VES	59	Cct4,Hapln1,Ddx6,Kif5b,Ogn,Slc25a3,Tjp1	7	13	15.946	0.3209	0.508826	0.815251	0.354412	0.406677	-	-
mir-377	3239	MRNA_CO	179	Dnm3,Unc5b,Nr2f2,Bcl2,Car8,Camk4,Cckar,Cnr1,Cobl,Crabp2,F2rl1,Lgr5,Gata3,Gli3,Hmga2,Elavl2,Matn1,Ntrk2,Cntn3,Pappa,Pcsk2,Prkcq,Pla2r1,Ptx3,St8sia3,Sms,Syt1,Slc35f3,Sh3bgrl2,Tgfb2,Nr2e1,Trhr,Trpm3,Arhgef9,Gpr64,Pappa2,Frmd3,Kctd8,Rabgap1l,Auts2,Fam19a3,Dbc1,EG574403,Prdm16,Kdsr,Camk2n2,Rnd3,Pcolce2,4631426J05Rik	49	99.5	106.69	0.32205	0.490174	0.932605	0.99583	0.505364	-	-
mir-490/490-3p	1919	MRNA_CO	179	6330403K07Rik,Unc5b,Bcl2,Camk4,Cnr1,Cobl,Fgfr3,Hes5,Hmga2,Igf1,Mab21l1,Bmf,Myo5b,Pappa,Pcsk2,Prkca,Sox11,Sall3,Ggt7,Sh3bgrl2,Nr2e1,Clic4,Fam19a3,Dkk3,Rhpn2,Irx5,Iigp1,Prdm16,Lypd6b,Rnd3	30	57.5	63.0024	0.3221	0.477703	0.912664	0.985548	0.653045	-	-
mir-196ab	1346	MRNA_CO	179	Dnm3,Camk4,Cnr1,Ebf2,Epha3,Epha7,Hmga2,Igf1,Kif21b,Nap1l2,Ntrk2,Prkca,Pla2r1,Plxna2,St8sia3,Sox11,Sall3,Syt1,Pcdh19,EG574403,Prdm16,Cybrd1,1500015O10Rik	23	39.5	44.1903	0.3223	0.486439	0.893861	0.989548	0.763686	-	-
mir-203	3071	P_CO	43	Anp32a,Nid2,Sub1,Arcn1,Rps15a,Asph	6	11.5	14.2849	0.3229	0.511248	0.805049	0.289922	0.430899	-	-
let-7/98	2005	P_CO_ONLY	39	Nid2,Sub1,Asph	3	6	8.06275	0.3233	0.521205	0.744163	0.287568	0.393237	-	-
mir-150	3135	P_CO_ONLY	39	Fasn,Nhp2l1,Ppp2r1a,Asph,3930401K13Rik	5	10	12.6826	0.32375	0.50781	0.788482	0.225243	0.34368	-	-
mir-499/499-5p	1980	MRNA_VES	1186	A130022J15Rik,Mtus1,Aldh6a1,Wwp1,Lin7a,Sema3d,Obfc2a,Arrb1,Acp5,Slc5a5,Slc13a3,Ahr,Ak3l1,Alcam,Prelp,Slc19a2,Anxa4,Arnt2,Astn1,Cbln2,Cd36,Cd38,Cdc25b,Cdkn1a,Cpd,Hapln1,Cyp2j6,Dclk1,Dtna,Efna5,Fgd6,Mpzl2,Ankrd6,Rem2,Foxn2,Tlr3,Gyk,Sdc2,Ibsp,Ifi203,Lrrn1,Stard5,Sp7,Mal,Mcl1,Meis1,Mrc1,Myo1c,Naip1,Nek2,Ntrk2,Pftk1,Pkib,Pkp1,Lgmn,Ptgs2,Ptprd,Ptprt,Rcn1,Rps6ka2,Scrg1,Slc1a3,Slc31a1,Slc34a2,Slc8a1,Sox7…	159	317.5	329.313	0.3245	0.46402	0.964127	0.947123	0.336946	-	-
mir-421	2652	P_VES	59	Sri,Cycs,Kif5b,Slc25a3,Psmb4,Eif4h,Sh3bgrl	7	14.5	17.5472	0.32465	0.501357	0.82634	0.250311	0.335053	-	-
mir-370	3240	P_CO_ONLY	39	Sub1,Nhp2l1,Arcn1,Gsn,Rps15a,3930401K13Rik	6	10.5	13.2096	0.3247	0.509961	0.794879	0.334956	0.463176	-	-
mir-221/222	2065	P_CO_ONLY	39	Anp32a,Uba1,2500003M10Rik	3	6	8.2107	0.32505	0.528199	0.730754	0.264905	0.385809	-	-
mir-370	3240	P_VES	59	Rplp0,Cycs,Ddx6,Tjp1,Lamc1,Vat1,Snx6,Hadha	8	18.5	21.8741	0.3274	0.493578	0.845749	0.157543	0.358741	-	-
mir-18ab	1688	P_CO	43	Dpysl2,Rps15a,Asph	3	5.5	7.6124	0.32755	0.524742	0.722505	0.34817	0.4369	-	-
mir-290-5p/292-5p/371-5p	3105	MRNA_VES	1186	Slco2b1,Nt5dc3,Shmt2,Slc14a1,Sft2d2,Obfc2a,Cdcp1,Dsp,Arrb1,Chrnb1,Acta2,Ahr,Alcam,Prelp,Ttyh2,Speg,Arl4a,Asgr1,Astn1,Zfhx3,Slc7a1,Bdnf,Cacna1d,Casp12,Ctnna2,Cdh11,Cldn4,Col4a5,Hapln1,Csf2rb,Cyp2j6,Dab2,Dlx1,Dtna,Stom,Gnb1l,Fgd6,F3,Sesn1,Fgf14,Fgl2,Foxc2,Foxn2,Tlr3,Fut9,Gja1,Glul,Gnai1,Gnb4,Gpr37,Gria2,Gyk,Foxq1,Sdc2,Irf8,Ifi203,Ifnar2,Il7,Kcne1,Lpl,Stard5,Cd93,Mef2c,Mgat3,Mgl1,Mmp13,Mt1,Myh9,Myo1…	253	532	546.891	0.3277	0.45684	0.972772	0.990852	0.433054	-	-
mir-148/152	2631	MRNA_VES	1186	A130022J15Rik,Mtus1,Cyp4v3,Ankrd10,Nt5dc3,Gck,Osbpl11,Wwp1,Lin7a,Slc14a1,Sft2d2,Arrb1,Acvr1,Ahr,Ak3l1,Prelp,Anxa4,Apobec2,Zfhx3,Bub3,C1qa,C3ar1,Cd86,Cdc25b,Cdh5,Cdkn2d,Cnn2,Cpd,Csf1,Dclk1,Dlx1,Dtna,Enpep,Fgd6,Mpzl2,Ankrd6,Fgl2,Fut9,Gja4,S1pr2,Gyk,H2-D1,H2-T23,Sdc2,Il6st,Il7,Irx2,Kcne1,Lif,Lmo2,Lpl,Usp48,Galnt10,Maf,Mal,Nfib,Ntrk2,Hspa4l,Otog,Otx2,Pftk1,Pkib,Prnp,Ptgfr,Ptprd,Fam65b,Rac2,Rab34,Rps6…	205	420.5	433.437	0.32845	0.451104	0.970152	0.917465	0.330221	-	-
mir-185/882	3512	MRNA_CO	179	Tmem64,Dnm3,Unc5b,Ap1s2,Adh1,Bcl2,Camk4,Cckar,Cdc42,Cnr1,Cplx1,Ebf2,Epha7,Lgr5,Fgfr3,Fst,Gli3,Hmga2,Igf1,Bmf,Ntrk2,P4ha2,Pappa,Prkca,Prkcq,Pou4f2,Sox11,Syt1,Tectb,Scara3,Fam49b,Trpm3,Gigyf2,Arhgef9,Pappa2,Slco5a1,Kif26b,Trpa1,Tnfrsf19,Clic4,Fam40b,Nefh,Dkk2,Iigp1,Prdm16,Lypd1,Car10,Cybrd1,Lrrtm1,1600029D21Rik,Limch1	51	113.5	120.918	0.32915	0.46753	0.938654	0.991976	0.750257	-	-
mir-433	2065	P_CO_ONLY	39	Rps15a,Asph,3930401K13Rik	3	6	8.1284	0.33185	0.510696	0.738153	0.264905	0.394031	-	-
mir-486/486-5p	1675	P_VES_ONLY	45	Arf4,Sh3bgrl	2	5.5	7.61025	0.33205	0.510525	0.72271	0.152556	0.263442	-	-
mir-216/216a	1945	MRNA_CO	179	Ap1s2,B3gnt5,Bcl2,Car8,Camk4,Cobl,Egf,Hmga2,Elavl2,Kcns2,Aff3,Nap1l2,Pappa,Plxna2,Ptx3,Serpini1,Serpinb5,Spock1,Clic6,Syt1,Sh3bgrl2,Tgfb2,Trhr,Ndrg4,Rabgap1l,EG574403,Kdsr,Cybrd1	28	58	63.4567	0.3322	0.474949	0.914008	0.954586	0.259162	-	-
mir-342/342-3p	2891	MRNA_CO	179	Ano1,Dnm3,Ap1s2,Bcl2,Cacnb3,Car8,Cckar,Cdc42,Epha3,F2rl1,Tmprss3,Fbn2,Elavl2,Igf1,Matn1,Cntn3,Pappa,Plxna2,St8sia3,Snap91,Sall3,Sh3bgrl2,Tectb,Tgfb2,Scara3,Gigyf2,Ndrg4,Arhgef9,Gpr64,Frmd3,Slitrk4,Tnfrsf19,Clic4,Lmod3,Fam19a3,Dkk3,Dbc1,EG574403,Fam184b,Prdm16,Kdsr,Camk2n2,Cybrd1,Pcolce2,4631426J05Rik	45	89	95.2567	0.3331	0.449882	0.934317	0.996496	0.637479	-	-
mir-433	2065	P_CO	43	Dpysl2,Rps15a,Asph,3930401K13Rik	4	7	9.23405	0.3341	0.499423	0.758064	0.363577	0.454373	-	-
mir-25/32/92/92ab/363/367	1703	P_CO_ONLY	39	Anp32a,Tecta,3930401K13Rik	3	5	6.9154	0.3342	0.507893	0.723024	0.419471	0.556048	-	-
mir-383	1619	MRNA_CO	179	B3gnt5,Lmo3,Bcl2,Calb1,Camk4,Dpysl2,Nr2f1,Elavl2,Elavl4,Igf1,Cntn3,Pappa,Prkca,Plxna2,Stmn2,Sox11,Klhl14,Pappa2,Slitrk4,Nav3,Esrrg,Pcdh19,Dhodh,Iigp1,Kdsr	25	48	52.6499	0.33425	0.443478	0.911683	0.973616	0.615436	-	-
mir-221/222	2065	P_VES	59	Arf4,Hapln1,Dclk1,Ddx6,Nid1,Tardbp	6	11	13.6047	0.33525	0.483974	0.808541	0.383521	0.502944	-	-
mir-876-5p	2228	P_VES	59	Clic1,Hapln1,Kif5b,Mpz,Sh3bgrl,Snx6	6	12	14.6402	0.33805	0.467657	0.819658	0.301965	0.412096	-	-
mir-15/16/195/424/497	3359	P_VES_ONLY	45	Acadm,Ddx6,Kif5b,Padi2,Eif4h,Lamc1	6	14	16.782	0.3402	0.4581	0.834227	0.164184	0.383808	-	-
mir-411	1219	MRNA_VES	1186	H6pd,Slco2b1,Nt5dc3,Wwp1,Slco3a1,Aif1l,Me3,Dsp,Maob,Anxa3,Slc7a1,Cd38,Cdc25b,Cpd,Fut9,Hagh,Gyk,H28,Hmgcs2,Slc6a4,Kdr,Kifap3,Kifc3,Eltd1,Mbd2,Mcl1,Mpdz,Nid1,Prom2,Ptgs2,Fam65b,Dhrs3,Cxcl12,Sh3gl2,St6gal1,St6galnac4,Slc34a2,Slc7a5,Slc8a1,Soat1,Sphk1,Eif5a2,Syk,Chpt1,Rnf26,Zfand5,Otud7b,Als2cl,Tmem20,Elfn1,Plxna4,Pon3,Ogfod1,Usp25,Cxxc4,Frem1,Kctd10,Slc2a12,Ebi3,Slc25a13,Kcnk6,Slc40a1,Pdlim1,Iigp2,P…	94	191	199.523	0.34195	0.426529	0.957283	0.79587	0.303786	-	-
mir-23ab	2991	MRNA_VES	1186	H6pd,A130022J15Rik,Slco2b1,Traf3ip2,Nt5dc3,Wwp1,Tm6sf1,Slco3a1,Sft2d2,Dnahc5,2610305D13Rik,Abcg1,Adam11,Adam15,Adam9,Akr1b3,Arl4a,Arnt2,Art1,Astn1,Zfhx3,Slc7a1,Ctnna2,Scarb2,Cd38,Entpd1,Entpd5,Cd53,Cnn2,Col4a5,Cpd,Csf2rb,Dab2,Dlx1,Dsg2,Dtna,Ebf3,Enpep,Fgd6,Fgf14,Fgl2,Fut9,Galnt3,Gas2,Gas6,Ggta1,Gja1,Gja4,Gnai1,S1pr2,Lpar1,Grk5,Gyk,Hmgcs2,Hs3st3a1,Ifi203,Ifit2,Igfbp4,Irs1,Kcnma1,Kifap3,Ldhb,Lpl,El…	245	478.5	491.078	0.34205	0.413917	0.974387	0.991917	0.603568	-	-
mir-1/206	2287	P_CO_ONLY	39	Fasn,Ptbp1,Arcn1,Rps15a,3930401K13Rik	5	7	9.06045	0.34465	0.477203	0.772589	0.542811	0.675284	-	-
mir-876-5p	2228	P_VES_ONLY	45	Clic1,Kif5b,Mpz,Sh3bgrl	4	8	10.2402	0.34495	0.468772	0.781231	0.257409	0.433894	-	-
mir-217	2134	P_VES	59	Ctnnb1,Hapln1,Dclk1,Mpz,Sh3bgrl	5	11.5	13.9518	0.345	0.451012	0.824269	0.210447	0.28909	-	-
mir-378/422a	2211	P_VES	59	Aldh2,Cycs,Dclk1,Ddx6,Psmb4,Vat1,Actn4	7	12	14.6078	0.34615	0.464209	0.821479	0.45981	0.648646	-	-
mir-197	2151	MRNA_CO	179	Ap1s2,Car8,Camk4,Cnr1,Ebf1,Ebf2,Epha7,Tmprss3,Fgfr3,Fst,Grb10,Igf1,Kif21b,Bmf,Myo5b,Pappa,Plxna2,Snap91,Sox11,Sall3,Spock1,Sh3bgrl2,Tectb,Nr2e1,Klhl14,Trpm3,Pkp4,Slco5a1,Frmd3,Slitrk4,Esrrg,Pcdh19,Tnfrsf19,Egfl6,Cend1,Lypd1,Rnd3	37	65.5	70.5265	0.34825	0.414023	0.928729	0.998593	0.83331	-	-
mir-130/301	1805	MRNA_CO	179	Ano1,Dnm3,Car8,Camk4,Cnr1,Dpysl2,Tmprss3,Gli3,Grb10,Hn1,Kcns2,Bmf,Myo5b,Nov,Ntrk2,Pappa,Prkca,St8sia3,Sall3,Spock1,Syt1,Slc35f3,Tgfb2,Hectd2,Slco5a1,EG574403,Prdm16,Lypd6b	28	55.5	59.9552	0.3494	0.406928	0.92569	0.980816	0.5217	-	-
mir-10	2203	MRNA_VES	1186	AI467606,Nt5dc3,Aif1l,Arrb1,Maob,Dnahc5,Dync2h1,Rap1gap,Egln3,Abcg1,Add2,Ak3l1,Ttyh2,Arnt2,Bcl2l1,Bdnf,Bpgm,Cd36,Entpd5,Cdkn1a,Csrp1,Cyp7b1,Dsg2,Efna5,Egfr,Stom,Fgd6,Mpzl2,Ankrd6,Fbp2,Fgl2,Foxn2,Fmod,Fut9,Gfi1,Gnb4,S1pr2,Hk2,Hs3st3a1,Hsd17b7,Irf8,Id4,Ifit2,Ifnar2,Igfbp4,Irs1,Kcnq1,Lhx3,Lif,Cd93,Usp48,Syt12,Galnt10,Mbd2,Slc3a2,Mgat3,Mrc1,Myh9,Nek2,Nkx3-1,Ntn1,Ntrk2,Ntrk3,Osmr,Hspa4l,Pdgfra,Pftk1,C…	175	360.5	371.114	0.35	0.391969	0.971399	0.939354	0.391196	-	-
mir-145	2712	P_CO	43	Hyou1,Dpysl2,Fasn,Asph,2900073G15Rik,3930401K13Rik	6	10	12.2462	0.3508	0.44171	0.81658	0.428189	0.548196	-	-
mir-338/338-3p	2876	P_VES_ONLY	45	Atic,Sri,Ddx6,Padi2,Eif4h,Lamc1	6	11	13.389	0.35295	0.440466	0.821567	0.312631	0.565868	-	-
mir-543	2815	P_CO	43	Psip1,Calb1,Dpysl2,Sub1,Nhp2l1,M6prbp1	6	10.5	12.7875	0.3547	0.44008	0.821114	0.385596	0.523459	-	-
mir-329/362-3p	3260	VES_BOTH	14	Dclk1,Vat1	2	5	6.72625	0.3553	0.45795	0.743356	0.459153	0.363196	-	-
mir-143	2563	P_CO	43	Anp32a,Calb1,Rps15a,Lima1,Asph	5	9.5	11.6365	0.3567	0.430684	0.816393	0.325656	0.424191	-	-
mir-140/140-5p/876-3p	1664	P_CO_ONLY	39	Psmb1,Rac1	2	5	6.7141	0.35705	0.450207	0.744701	0.233804	0.330094	-	-
mir-144	2529	P_CO_ONLY	39	Nid2,Rac1,Rps15a,Ppp2r1a,2500003M10Rik	5	8	9.99705	0.35795	0.434994	0.800236	0.438533	0.648868	-	-
mir-320/320abcd	2991	P_CO	43	Rac1,Arcn1,Psma7,Rps15a,Asph,2900073G15Rik	6	11.5	13.682	0.3591	0.406836	0.84052	0.318365	0.432081	-	-
mir-214/761	3943	VES_BOTH	14	Dclk1,Vcl,Vat1	3	6.5	8.2727	0.35975	0.427096	0.785717	0.562828	0.540736	-	-
mir-18ab	1688	MRNA_CO	179	Unc5b,Cdc42,Cnga2,Dpysl2,Epha7,Tmprss3,Fgfr3,Hn1,Igf1,Pappa,Pcsk2,Pou4f2,St8sia3,Sall3,Spock1,Sh3bgrl2,Tgfb2,Arhgef9,Slco5a1,Rabgap1l,Cadps2,Dkk3,Cend1,1110032A04Rik	24	51	55.0695	0.36075	0.382074	0.926103	0.934718	0.467522	-	-
mir-384/384-3p	2558	P_CO	43	Hyou1,Psma1,Rps15a,Asph,Immt	5	9.5	11.6248	0.36095	0.422449	0.817218	0.327622	0.432371	-	-
mir-338/338-3p	2876	P_CO_ONLY	39	Nhp2l1,Rps15a,Ppp2r1a,Asph,2500003M10Rik	5	9.5	11.5491	0.36145	0.417207	0.822575	0.305972	0.431414	-	-
mir-505.hm	1632	MRNA_CO	179	Camk4,Epyc,Fbn2,Fst,Grb10,Ier5,Ntrk2,Sema5b,Spock1,Sh3bgrl2,Tgfb2,Trhr,Fam49b,Adcy5,Pkp4,Arhgef9,Frmd3,Slitrk4,Rabgap1l,Rhpn2,EG574403,Gpr85,Kdsr,Cybrd1,Lrrtm1,1600029D21Rik	26	49.5	53.5132	0.36265	0.383406	0.925005	0.983161	0.595563	-	-
mir-486/486-5p	1675	MRNA_CO	179	Ano1,Ap1s2,Car8,Camk4,Cnr1,Crabp2,Lgr5,Gli3,Elavl2,Igf1,Bmf,Prkca,Serpinb5,Spock1,Clic6,Trhr,Klhl14,Hectd2,Car9,Pappa2,Odz2,Slco5a1,Abcg5,Irx5,Dkk2,1110032A04Rik,Prdm16,Kdsr	28	50.5	54.4436	0.36505	0.370179	0.927565	0.99266	0.737449	-	-
mir-186	3844	MRNA_VES	1186	Slco2b1,AI467606,Ankrd10,Traf3ip2,Nt5dc3,Aldh6a1,Wwp1,Lin7a,Slc14a1,Sema3d,Sft2d2,Ccdc122,Me3,Arrb1,Dnahc5,2610305D13Rik,Abcg1,Palmd,Slc5a5,Slc13a3,Adam9,Adcy9,Ahr,Ak1,Ak3l1,Alcam,Slc19a2,Astn1,Zfhx3,Slc7a1,Bdnf,Bmp2,Bpgm,C1qa,C3ar1,Casp12,Ctnna2,Cd38,Entpd5,Cd81,Cdh11,Cfi,Col4a5,Cpd,Hapln1,Csn3,Ctbp2,Ctsc,Ctsk,Cyp2j6,Dab2,Dclk1,Dnahc11,Dsc2,Dsg2,Dtna,Efna5,Enpep,Mpzl2,Colec12,Caln1,Fcgr2b,Fgf14,…	302	649.5	662.308	0.36555	0.355292	0.980661	0.972092	0.250887	-	-
mir-375	1711	P_CO_ONLY	39	Rac1,Asph	2	5	6.6809	0.3666	0.438863	0.748402	0.217225	0.318986	-	-
mir-615-3p	488	MRNA_VES	1186	Mtus1,Mmrn2,Me3,Ahr,Ttyh2,Arnt2,Atp1a1,Bdnf,Cbln2,Dsc2,Fmod,Gas1,Kdr,Slc20a2,Tcp11,Tom1l2,Tpd52,Vdac1,Zfp28,Als2cl,Pacsin2,Esrrb,Scd3,C230078M08Rik,Dlg3,Cyp39a1,Txnip,C1qtnf1,Cdc42se1,Slc9a3r2,2010001J22Rik,Dbndd1,Crtac1,Gcc1,Rab3il1,Mfsd2	36	75.5	80.0911	0.36995	0.357207	0.942676	0.615325	0.391597	-	-
mir-101	2415	MRNA_VES	1186	A130022J15Rik,Akr1c14,Pkn2,Arrb1,Dnahc5,Adam9,Prelp,Slc19a2,Anxa3,Arg2,Arl4a,Arnt2,Astn1,Zfhx3,Btc,C3ar1,Cacna1d,Entpd5,Cd86,Cdh11,Cdh5,Comt1,Hapln1,Ctbp2,Ctss,Dsg2,Dtna,Enpep,Stom,Fgd6,Mpzl2,Fgf14,Fgl2,Foxn2,Fos,Fut9,Galnt3,Gja1,Gclc,Glrb,S1pr2,Gria2,H28,Ibsp,Id4,Ifit2,Irs1,Kcnab1,Kdr,Kif16b,Lrrn1,Cd93,Syt12,Mcl1,Mpdz,Meis2,Msx1,Nek2,Nfib,Nid2,Ntrk2,Cldn11,Pde4b,Pkib,Nlgn1,Bcas3,Lrrc4,Ptgs2,Ptpr…	191	395	404.503	0.3707	0.339197	0.976507	0.940588	0.326488	-	-
mir-25/32/92/92ab/363/367	1703	P_VES	59	Rap1a,Arf4,Kif5b,Ppic,Tardbp	5	9.5	11.349	0.37075	0.387637	0.837078	0.424129	0.484708	-	-
mir-451	326	MRNA_CO	179	Camk4,Elavl2,Odz2,Slco5a1,Efhd1	5	8.5	10.4145	0.37165	0.404293	0.81617	0.857101	0.589652	-	-
mir-10	2203	P_CO_ONLY	39	Nhp2l1,Rps15a,M6prbp1	3	7	8.78375	0.372	0.408609	0.796926	0.21866	0.311211	-	-
mir-326/330/330-5p	3551	MRNA_CO	179	Tmem64,6330403K07Rik,Calb1,Car8,Cobl,Crabp2,Ebf1,Epha3,Tmprss3,Fgfr3,Gli3,Hmga2,Hn1,Hsd11b1,Ier5,Igf1,Kif21b,Bmf,Ntrk2,Pappa,Prkca,Plxna2,Ptx3,St8sia3,Sall3,Serpini1,Ggt7,Spock1,Clic6,Tectb,Scara3,Klhl14,Ndrg4,Gpr64,Pappa2,Nav3,Lsamp,Pcdh19,Tnfrsf19,Clic4,Auts2,Fam40b,Fam19a3,Egfl6,Ramp3,Cend1,1110032A04Rik,Prdm16,Kdsr,Lypd6b,Cybrd1,Lrrtm1,4631426J05Rik,Efhd1	54	117	122.602	0.37275	0.349108	0.954306	0.997725	0.918885	-	-
mir-329/362-3p	3260	P_VES	59	Atic,Dclk1,Kif5b,Phb,Rpn2,Tardbp,Vat1,Uqcrc2	8	20.5	23.1758	0.3733	0.371584	0.884543	0.152137	0.266746	-	-
mir-181	2828	P_VES_ONLY	45	Sri,Psmb4,Lamc1,Tardbp,Rcn3	5	11	12.9884	0.37385	0.384158	0.846909	0.195384	0.33852	-	-
mir-153	1780	MRNA_VES	1186	Bbs4,Wwp1,Tm6sf1,Slco1a5,Me3,Cald1,Arrb1,Ahr,Ak3l1,Anxa7,Arl4a,Slc7a1,Btc,C3ar1,Casp12,Cd36,Entpd1,Col4a5,Hapln1,Dab2,Emr1,Fgd6,Mpzl2,Colec12,Fgl2,Foxn2,Fmod,Fut9,Galnt3,Ggta1,S1pr2,Ibsp,Ifit2,Ifnar2,Irx2,Lif,Mcl1,Slc3a2,Mef2c,Meis1,Mgat3,Mmp13,Msn,Nfib,Cldn11,Pkib,Prkar2b,Ptprd,Trim30,Sh3gl2,St6gal1,Slc34a2,Slc7a5,Slc8a1,Sod3,Sox18,Spnb2,Panx3,Etl4,Stk16,Rnf26,Tacr3,Tbx3,AW544981,Tcf4,Tom1l2,Amp…	137	283.5	291.211	0.37765	0.328248	0.973522	0.832933	0.226959	-	-
mir-96/1271	2310	MRNA_CO	179	Unc5b,Ap1s2,Nr2f2,Bcl2,Camk4,Cckar,Cnr1,Cobl,Epha3,Grb10,Elavl2,Elavl4,Igf1,Isl1,Myo5b,Pappa,Prkca,Plxna2,Stmn2,St8sia3,Bai3,Sh3bgrl2,Tectb,Trhr,Fam49b,Pappa2,Slitrk4,Esrrg,B3galt2,Tnfrsf19,Clic4,Fam19a3,Rhpn2,Ramp3,EG574403,Nrn1,Prdm16,1600029D21Rik	38	71	74.9848	0.37825	0.332613	0.946859	0.997241	0.759307	-	-
mir-410	2753	MRNA_VES	1186	Mtus1,Ankrd10,Akr1c14,Wwp1,Lin7a,Slc14a1,Sft2d2,Obfc2a,Me3,Pkn2,Abcg1,Adm,Ahr,Ttyh2,Arhgap6,Slc7a1,Bdnf,Bmp5,Btc,Bub3,Casp12,Cd36,Cd38,Entpd1,Entpd5,Cd53,Cd86,Cdc25b,Cdh11,Cfh,Col14a1,Col4a5,Csf1,Csf2rb,Csn3,Ctsc,Cyp2j6,Dab2,Dlx3,Dsc2,Dtna,Efna5,Egfr,Enpep,F3,Fgl2,Foxn2,Tlr3,Fut9,Ggta1,Glul,Gnai1,Lpar1,Gria2,Gyk,Hfe,Foxq1,Sdc2,Il7,Irs1,Kcnab1,Kcnma1,Maf,Mmp13,Msn,Myh9,Nfib,Nrxn3,Ntn1,Hspa4l,Cldn1…	220	459	468.685	0.37885	0.318732	0.979337	0.968429	0.383623	-	-
mir-181	2828	P_VES	59	Sri,Anxa4,Dclk1,Psmb4,Lamc1,Tardbp,Rcn3	7	16.5	18.6835	0.37935	0.354689	0.883132	0.187277	0.253596	-	-
mir-208/208ab	1420	P_VES_ONLY	45	Ddx6,Kif5b,Tardbp	3	5	6.5071	0.38	0.392636	0.768391	0.452576	0.579474	-	-
mir-96/1271	2310	P_CO_ONLY	39	Rac1,Arcn1,Tecta,Asph	4	7.5	9.1386	0.38045	0.380924	0.820695	0.348183	0.494885	-	-
mir-324-5p	1683	P_CO	43	Hyou1,Asph,3930401K13Rik	3	6	7.59215	0.38125	0.392957	0.79029	0.35057	0.439971	-	-
mir-876-5p	2228	MRNA_CO	179	Tmem64,Lmo3,Bcl2,Car8,Camk4,Cnr1,Cobl,Fbn2,Lgr5,Elavl2,Igf1,Kif21b,Nov,Cntn3,Pappa,Prkca,Sox11,Clic6,Scara3,Tnfaip6,Klhl14,Trpm3,Hectd2,Slco5a1,Kctd8,Pcdh19,Tnfrsf19,Auts2,Cadps2,Dkk3,EG574403,Nrn1,Cybrd1	33	69	73.0191	0.3824	0.327641	0.944958	0.977096	0.375635	-	-
mir-129/129-5p	3073	P_CO_ONLY	39	Anp32a,Sub1,Lima1,Asph,3930401K13Rik	5	10.5	12.3672	0.38295	0.362497	0.84902	0.243198	0.427379	-	-
mir-377	3239	MRNA_VES	1186	Mtus1,Aldh6a1,Tm6sf1,Lin7a,Sema3d,Sft2d2,Obfc2a,Cald1,Arrb1,Dnahc5,Adam9,Prelp,Anxa7,Arhgdib,Arnt2,Zfhx3,Atp1b3,Bcl2l1,Bpgm,Entpd5,Cdc25b,Cdh5,Csf2rb,Ctsc,Dclk1,Dsc2,Dtna,Enpep,Mpzl2,Bsnd,Foxn2,Fut9,Gal,Galnt3,Glul,Gnai1,Lpar1,Gpr56,Gria2,Gstm2,Gyk,H2-D1,Hk2,Hsd17b7,Sdc2,Slc6a4,Ibsp,Irf8,Ifit2,Ifnar2,Il1rap,Il6st,Irs1,Irx2,Kifc3,Lamb2,Laptm5,Lpl,Stard5,Cd93,Lyz2,Lyz1,Galnt10,Mgat3,Mmp13,Msn,Myo1c…	259	540.5	550.283	0.3878	0.303013	0.982223	0.980172	0.382782	-	-
mir-128	3806	MRNA_VES	1186	H6pd,Slco2b1,AI467606,Mtus1,Ankrd10,Lrrc49,Nt5dc3,Mmrn2,Nckap1l,Aldh1l1,Lin7a,Slc14a1,Slco1a5,Slco3a1,Sft2d2,Obfc2a,Arrb1,Dync2h1,Acta2,Acvr1,Adam11,Ahr,Ak3l1,Slc19a2,Ttyh2,Anxa4,Anxa7,Apobec2,Arnt2,Astn1,Zfhx3,Bdnf,Bgn,Bmp2,C3ar1,Car7,Ctnna2,Cd38,Entpd1,Cd81,Cdc25b,Cdh11,Cdh5,Cldn4,Cpd,Hapln1,Csf1,Ctla2a,Cyp2j6,Dclk1,Dsg2,Dtna,Ebf3,Efna5,Egfr,Fgd6,Mpzl2,Bsnd,Ankrd6,Fgf14,Fut9,Gal,Galnt3,Ggta1,Gc…	320	632	641.975	0.3898	0.291377	0.984462	0.999615	0.851359	-	-
mir-329/362-3p	3260	MRNA_VES	1186	A130022J15Rik,Mtus1,Cyp4v3,Bbs4,Nt5dc3,Wwp1,Lin7a,Slco3a1,Sft2d2,Aif1l,Maob,Dnahc5,Abcg1,Acvr1,Adam9,Adm,Ak1,Alcam,Ttyh2,Arhgap6,Arl4a,Arnt2,Zfhx3,Atp1b3,Slc7a1,Bcl2l1,Bmp2,C3ar1,Ctnna2,Cbln2,Cd36,Entpd1,Entpd5,Cdk6,Cdkn1a,Cdkn2d,Comp,Comt1,Cpd,Dclk1,Dsc2,Dsg2,Dtna,Egfr,Mpzl2,Ankrd6,Foxn2,Fut9,Gja1,Gnb4,S1pr2,Lpar1,H2-M3,H28,Hk2,Ibsp,Ifi203,Il1rap,Irs1,Itgb5,Jag2,Kcne1,Lif,Cd93,Syt12,Galnt10,Meis…	262	579	589.079	0.39055	0.291916	0.98289	0.984723	0.409451	-	-
mir-139-5p	2588	P_CO	43	Ckb,Dpysl2,Fasn,Lamb1-1,Rps15a,Asph,3930401K13Rik	7	10	11.7288	0.39095	0.345193	0.852602	0.643555	0.743935	-	-
mir-28/28-5p/708	2284	P_CO	43	Hyou1,Ptbp1,Snrpb,Tecta,Rps15a	5	9	10.7124	0.39125	0.348775	0.840148	0.444519	0.552411	-	-
mir-192/215	1436	MRNA_CO	179	Unc5b,B3gnt5,Nr2f2,Camk4,Epha7,Igf1,Nov,Pcsk2,St8sia3,Slc35f3,Sh3bgrl2,Tectb,Nr2e1,Scara3,Pkp4,Pappa2,Pcdh19,Rabgap1l,Tnfrsf19,Fam40b,Prdm16	21	44	47.1014	0.3918	0.312428	0.934154	0.939115	0.464878	-	-
mir-494	3120	MRNA_CO	179	Tmem64,Dnm3,B3gnt5,Lmo3,Bcl2,Camk4,Cnr1,Dpysl2,Crym,Epyc,Lgr5,Gli3,Hmga2,Elavl2,Igf1,Kif21b,Aff3,Mab21l1,Bmf,Matn1,Cntn3,Prkca,Plxna2,Pou4f2,St8sia3,Spock1,Clic6,Tgfb2,Adcy5,Hectd2,Arhgef9,Odz2,Slco5a1,Esrrg,Lsamp,Kif26b,Pcdh19,Clic4,Dkk3,Umodl1,Irx5,Dkk2,1110032A04Rik,Kdsr,Lypd6b,Car10,Camk2n2,Cybrd1	48	99	103.095	0.3923	0.285357	0.96028	0.996745	0.407141	-	-
mir-216/216b	1940	MRNA_VES	1186	Slco2b1,Gcom1,Lin7a,Obfc2a,Pkn2,Dnahc5,Abcg1,Slc5a5,Slc13a3,Ak1,Ak3l1,Alcam,Arnt2,Astn1,Slc7a1,Btc,Bub3,Entpd1,Cd53,Cdc25b,Col14a1,Cpd,Csrp1,Dclk1,Dlx2,Dtna,Emr1,Stom,Mpzl2,Fut9,Gas1,Gfi1,Gstm2,Hs3st3a1,Hsd17b7,Ibsp,Lif,Lmo2,Lrpap1,Mal,Mmp13,Mmp9,Msn,Msx1,Naip1,Nek2,Nid1,Nrxn3,Ntrk2,Osmr,Pde4b,Pdgfra,Abcb1a,Pkib,Bcas3,Ptgs2,Fam65b,Rac2,Rgl1,Clec11a,Cxcl12,Slc1a3,Slc31a1,Slc8a1,Sox1,Tmie,Gramd1c,P…	158	313.5	320.69	0.39455	0.28746	0.977579	0.964107	0.445319	-	-
mir-455/455-5p	1628	P_VES	59	Cycs,Dclk1,Nid1,Padi2,Tjp1	5	10	11.3312	0.39515	0.313579	0.882519	0.47017	0.584572	-	-
mir-101	2415	P_VES_ONLY	45	Cct4,Ddx6,Kif5b,Ogn,Slc25a3	5	9.5	11.1352	0.39535	0.33711	0.85315	0.340633	0.466523	-	-
mir-320/320abcd	2991	MRNA_CO	179	Tmem64,Dnm3,Ap1s2,Lmo3,Bcl2,Car8,Camk4,Cnga2,Ebf2,Epha7,Tmprss3,Fst,Gli3,Hmga2,Igf1,Aff3,Bmf,Myo5b,Prkca,Plxna2,St8sia3,Sall3,Serpini1,Serpinb5,Spock1,Sh3bgrl2,Uchl1,Fam49b,Adcy5,Klhl14,Hectd2,Kctd8,Esrrg,B3galt2,Pcdh19,Rabgap1l,Clic4,Auts2,Fam40b,Dkk3,Dkk2,Cend1,1110032A04Rik,Kdsr,Cybrd1,Lrrtm1,Limch1,4631426J05Rik	48	94.5	98.4139	0.3963	0.280923	0.96023	0.998678	0.635456	-	-
mir-103/107	2716	MRNA_CO	179	Tmem64,6330403K07Rik,Dnm3,Lmo3,Camk4,Cnga2,Cnr1,Cobl,Epha3,Epha7,Lgr5,Kif21b,Klc1,Aff3,Bmf,Myo5b,Ntrk2,Pcsk2,Prkca,Plxna2,Pou4f2,Stmn2,St8sia3,Sms,Sall3,Serpinb5,Bai3,Sh3bgrl2,Scara3,Fam49b,Arhgef9,Pappa2,Slco5a1,Esrrg,Muc15,Trpa1,Dkk3,Rhpn2,Nrn1,Lypd6b,Lypd1,Cybrd1,4631426J05Rik	43	84	88.0918	0.39685	0.308802	0.953551	0.996874	0.778695	-	-
mir-382	1680	P_CO	43	Psip1,Rac1,Arcn1	3	6	7.44135	0.3969	0.358567	0.806305	0.352014	0.446066	-	-
mir-378/422a	2211	P_CO	43	Fasn,Psma1,Rps15a,Immt	4	8.5	10.0441	0.40065	0.329872	0.846268	0.301696	0.395457	-	-
mir-139-5p	2588	MRNA_VES	1186	Slco2b1,Mtus1,Slc14a1,Sema3d,Sft2d2,Dsp,Cald1,Abcg1,Slc13a3,Arnt2,Astn1,Mrps6,Bub3,C1qb,C3ar1,Cbln2,Cd36,Entpd1,Entpd5,Cd53,Cd86,Cldn4,Cyp2j6,Dclk1,Dlx3,Dsc2,Egfr,Fgd6,Mpzl2,F3,Fcgr2b,Fgl2,Foxc2,Fos,Fut9,Galnt3,Gas2,Gnb4,Gpr56,Hfe,Hk2,Hsd17b7,Id4,Irs1,Kifap3,Ldhb,Cd93,Eltd1,Lyz2,Lyz1,Galnt10,Maf,Mcl1,Mgat3,Meis2,Nek2,Nfib,Nos3,Ntrk2,Osmr,Hspa4l,Otx2,Pftk1,Pmp22,St14,Ptprd,Ptprt,Fam65b,Rcn1,Rpa2,T…	208	427	434.423	0.401	0.254482	0.982914	0.97057	0.344062	-	-
mir-300	2978	P_VES_ONLY	45	Arf4,Ctnnb1,Cycs,Ddx6,Lmna,Lamc1	6	12	13.7681	0.4025	0.321051	0.87158	0.276249	0.391594	-	-
mir-141/200a	3013	P_CO_ONLY	39	Aprt,Rac1,Arcn1,Rps15a,Lima1,Asph	6	12	13.189	0.4045	0.277656	0.909849	0.417918	0.60618	-	-
mir-132/212	2462	P_CO	43	Psip1,Anp32a,Sub1,Snrpb	4	10	11.4647	0.40485	0.291232	0.872243	0.212762	0.297191	-	-
mir-96/1271	2310	P_VES_ONLY	45	Arf4,Ddx6,Usp5,Lamc1	4	9	10.4083	0.40495	0.307262	0.864695	0.228059	0.408291	-	-
mir-495/1192	4058	VES_BOTH	14	Hapln1,Dclk1,Snx6	3	7	8.2758	0.4091	0.312468	0.84584	0.538101	0.376372	-	-
mir-496	1357	MRNA_CO	179	Dnm3,B3gnt5,Bcl2,Camk4,Cckar,Egf,Igf1,Pappa,Plxna2,St8sia3,Sox11,Tspan8,Fam49b,Trpm3,Odz2,Lsamp,Rabgap1l,Rhpn2,EG574403,Cybrd1	20	41.5	44.0909	0.4099	0.271368	0.941238	0.939129	0.352298	-	-
mir-326/330/330-5p	3551	P_VES_ONLY	45	Atic,Lmna,Ogn,Eftud2,Actn4,Hadha	6	16	17.8002	0.41035	0.288522	0.898866	0.122489	0.344216	-	-
mir-135	2274	P_VES_ONLY	45	Ahsg,Cycs,Ddx6,Sh3bgrl	4	9	10.4055	0.4107	0.301982	0.864923	0.240636	0.431244	-	-
mir-149	3221	P_VES_ONLY	45	Atic,Rap1a,Ddx6,Mpz,Padi2,Tardbp	6	13.5	15.1676	0.41125	0.289914	0.890055	0.200134	0.452415	-	-
mir-99ab/100	254	MRNA_CO	179	Crabp2,Fgfr3,Cubn	3	7	8.2746	0.41345	0.303903	0.845962	0.704259	0.461163	-	-
mir-28/28-5p/708	2284	P_VES_ONLY	45	Aldh2,Rplp0,Hsd17b10,Lamc1	4	9.5	10.9191	0.4135	0.289452	0.870035	0.237094	0.454381	-	-
mir-143	2563	MRNA_VES	1186	Mtus1,Phldb1,Akr1c14,Osbpl11,Lin7a,Shmt2,Slco3a1,Sft2d2,Me3,Arrb1,Krt7,Abcg1,Spred2,Ak3l1,Anxa3,Anxa4,Zfhx3,Slc7a1,Bcl2l1,Bmp5,C3ar1,Entpd1,Entpd5,Cd53,Cdh5,Cnn2,Cpd,Cst3,Dclk1,Dnase1,Dsc2,Dsg2,Dtna,Egfr,Gnb1l,Caln1,Fcgr2b,Fgl2,Fut9,Gas2,Gja1,Glul,S1pr2,Gria2,H2-M3,Foxj1,Hk2,Hs3st3a1,Hsd17b7,Slc6a4,Irf8,Il1rap,Itm2b,Kdr,Kifap3,Lama1,Lif,Lpl,Lrpap1,Stard5,Cd93,Usp48,M6pr,Syt12,Maf,Mgat3,Mpdz,Myo1c…	211	424.5	431.194	0.4145	0.228675	0.984476	0.988781	0.678175	-	-
mir-491/491-5p	2901	MRNA_CO	179	Dnm3,Unc5b,Nr2f2,Camk4,Cckar,Cdc42,Cplx1,Crabp1,Dpysl2,Ebf2,F2rl1,Tmprss3,Grb10,Hmga2,Elavl2,Elavl4,Ier5,Igf1,Kif21b,Aff3,Ntf3,Ntrk2,Pcsk2,Prkca,Plxna2,St8sia3,Sox11,Sall3,Spock1,Nr2e1,Scara3,Adcy5,Trpm3,Gigyf2,Pappa2,Esrrg,Tnfrsf19,Clic4,Fam40b,Fam19a3,Prdm16,Camk2n2,4631426J05Rik	43	94.5	97.5954	0.41575	0.220046	0.968283	0.989614	0.900782	-	-
mir-296/296-3p	1714	P_CO	43	Dpysl2,Gaa,2500003M10Rik	3	6.5	7.73165	0.41595	0.301929	0.8407	0.335852	0.417883	-	-
mir-339-5p	2670	P_VES_ONLY	45	Sri,Lmna,Lamc1,Sh3bgrl,Hadha	5	11	12.4672	0.41665	0.281069	0.882319	0.24484	0.494039	-	-
mir-488	2885	P_VES	59	Rap1a,Anxa4,Hapln1,Cycs,Dclk1,Ssr4,Sh3bgrl,Hadha	8	17.5	19.1901	0.41755	0.263059	0.911926	0.277706	0.382235	-	-
mir-653	1740	P_CO	43	Calb1,Nid2,Lima1	3	6.5	7.74255	0.4179	0.298195	0.839517	0.323803	0.418287	-	-
mir-134	2253	MRNA_CO	179	Tmem64,Unc5b,Ap1s2,Lmo3,Bcl2,Camk4,Cobl,Dpysl2,Ebf2,Epha7,Tmprss3,Hmga2,Igf1,Klc1,Bmf,Nov,Ntrk2,Prkca,Sall3,Sh3bgrl2,Tectb,Nr2e1,Scara3,Prss3,Klhl14,Trpm3,Pappa2,Odz2,Podn,Rabgap1l,Clic4,Fam19a3,Dkk3,Lypd1,Rnd3	35	71.5	74.4394	0.4194	0.235507	0.960513	0.990175	0.630791	-	-
mir-27ab	3624	P_VES_ONLY	45	Acadm,Ogn,Phb,Rpn2,Lamc1,Tardbp,Hadha	7	15	16.4776	0.42025	0.25696	0.910327	0.200324	0.41044	-	-
mir-139-5p	2588	P_CO_ONLY	39	Ckb,Fasn,Lamb1-1,Rps15a,Asph,3930401K13Rik	6	9	10.2975	0.42045	0.276505	0.873999	0.589216	0.734807	-	-
mir-218	2494	P_VES_ONLY	45	Ddx6,Padi2,Rcn3,Sh3bgrl,Uqcrc2,Hadha	6	10	11.1828	0.4243	0.24839	0.89423	0.472458	0.704469	-	-
mir-328	2024	MRNA_VES	1186	H6pd,Slco2b1,Mtus1,Pld4,Nckap1l,Sft2d2,Cald1,Arrb1,Abcg1,Adam11,Add2,Ak1,Alcam,Prelp,Art1,Bdnf,Cacna1d,Cd81,Cnih2,Dclk1,Dsc2,Ebf3,Ebp,Gnb1l,Mpzl2,Rem2,Gja1,Glul,S1pr2,Foxq1,Hs3st3a1,Hsd17b7,Id4,Cyr61,Inpp5d,Irs1,Irx2,Kcnq1,Laptm5,Stard5,M6pr,Maf,Mcl1,Mgat3,Meis2,Myh9,Nek2,Nkx3-1,Ntn1,Ntrk2,Otog,Pkp1,Plod1,Prnp,Stab1,Ptgs1,Ptprt,Rpa2,Cxcl12,Slc8a1,Sox17,Stk10,Stk16,Syk,Tbc1d4,Lrtm2,Fam149a,Lemd1,T…	162	335.5	340.42	0.428	0.188956	0.985547	0.943979	0.591063	-	-
mir-17-5p/20/93.mr/106/519.d	2568	P_VES	59	Clic1,Cycs,Dclk1,Eftud2,Vcl,Eif4h,Lamc1,Tardbp,Sh3bgrl	9	15.5	16.9226	0.42955	0.242404	0.915935	0.565098	0.674288	-	-
mir-21/590-5p	1404	MRNA_VES	1186	Mtus1,Nt5dc3,Wwp1,Sft2d2,Arl4a,Entpd5,Coch,Cpd,Hapln1,Dlx2,Ephx1,Gnb1l,Fgl2,Foxn2,Fut9,Gas2,Gja1,Gnb4,Hs3st3a1,Ifit2,Irs1,Mcl1,Msx1,Nfib,Osmr,Kat2b,Atp12a,Ptgfr,Ptprd,Rgs4,Rpa2,Cxcl12,Sema3e,Slc1a3,Slc34a2,Slc8a1,Sox7,Gramd1c,Stat1,Stat3,Eif5a2,Cpeb3,Syk,Adcy2,Tmem18,Chpt1,Slc39a14,Tacr3,Tbx2,Tom1l2,Hlf,Tmem106a,Thbd,Tiam1,Timp3,Vcl,Ranbp3l,Vdr,Vegfc,Slc30a10,Gm106,Cnot6l,Slc6a1,B230380D07Rik,Slc…	114	234	237.921	0.43505	0.179703	0.983519	0.931297	0.450817	-	-
mir-505.hm	1632	P_CO_ONLY	39	Rps15a,Asph,3930401K13Rik	3	5.5	6.4318	0.4357	0.252143	0.855126	0.454724	0.584459	-	-
mir-421	2652	MRNA_CO	179	Dnm3,Ap1s2,Nr2f2,Car8,Camk4,Cckar,Cnr1,Cplx1,Dpysl2,Epha3,Epha7,Grb10,Elavl2,Elavl4,Igf1,Kcns2,Bmf,Nov,Pappa,Prkcq,Pla2r1,Snap91,Sox11,Spock1,Bai3,Tgfb2,Trhr,Fam49b,Adcy5,Klhl14,Arhgef9,Pappa2,Slco5a1,Rabgap1l,Tnfrsf19,Auts2,Umodl1,Nrn1,Rnd3,1600029D21Rik	40	84.5	87.0933	0.4362	0.19172	0.970224	0.990043	0.346804	-	-
mir-421	2652	P_CO	43	Dpysl2,Fasn,Sub1,Rps15a,2500003M10Rik	5	11	12.1281	0.4378	0.220906	0.906985	0.292421	0.403926	-	-
mir-615-3p	488	MRNA_CO	179	6330403K07Rik,Arhgef9,Dkk3,Ramp3,Prdm16,Kdsr,4631426J05Rik	7	14.5	15.7901	0.43835	0.220753	0.918297	0.840008	0.73614	-	-
mir-339-5p	2670	P_VES	59	Sri,Dclk1,Lmna,Nid1,Tjp1,Lamc1,Vat1,Sh3bgrl,Hadha	9	16.5	17.793	0.4401	0.207759	0.927331	0.513167	0.723697	-	-
mir-504	2210	MRNA_VES	1186	Nt5dc3,Lin7a,Sft2d2,Obfc2a,Me3,Arrb1,Dync2h1,Rap1gap,Egln3,Adcy9,Ahr,Prelp,Anxa4,Apod,Arhgap6,Arnt2,Bcl2l1,Cd38,Entpd5,Cd86,Cys1,Csf1,Cyp2j6,Dclk1,Dlx2,Ebf3,Efna5,Fgd6,Mpzl2,Bsnd,Ankrd6,Fgf14,Fgl2,Foxn2,Gas1,Gfi1,S1pr2,Hk2,Hmgcs2,Hsph1,Ica1,Irf8,Ifit2,Ifnar2,Kcne1,Lama4,Anpep,Laptm5,Lhx3,Lif,Recql5,Sp7,Usp48,Maf,Mcl1,Mgat3,Myh9,Myo1c,Myo7a,Ncf1,Nfib,Ntn1,Ntrk2,Oc90,Pde4b,Pdgfra,Lcp1,St14,Prom2,Ra…	176	368	372.07	0.44025	0.150363	0.989061	0.944102	0.498861	-	-
mir-873	3509	MRNA_CO	179	6330403K07Rik,Dnm3,Unc5b,B3gnt5,Cacnb3,Car8,Camk4,Cdc42,Cnga2,Crabp1,Dpysl2,Ebf2,Epha7,Fbn2,Hes5,Hmga2,Hn1,Ier5,Kcns2,Kif21b,Bmf,Ntrk2,P4ha2,Pappa,Pcsk2,Prkca,Plxna2,Sms,Sox11,Sall3,Serpini1,Spock1,Clic6,Syt1,Slc35f3,Nr2e1,Fam49b,Gigyf2,Arhgef9,Pappa2,Slco5a1,Kctd8,Esrrg,B3galt2,Lsamp,Trpa1,Pcdh19,Tnfrsf19,Clic4,Fam40b,Fam19a3,Nefh,EG574403,Prdm16,Kdsr,Car10,Cybrd1,Rnd3,1500015O10Rik	59	113	115.809	0.4408	0.181023	0.975744	0.999916	0.942639	-	-
mir-33/33ab	1899	P_CO	43	Anp32a,Rps15a,Asph,2900073G15Rik	4	7.5	8.5182	0.44135	0.240134	0.880468	0.441436	0.546717	-	-
mir-7/7ab	3167	MRNA_CO	179	Tmem64,Ap1s2,Lmo3,Bcl2,Car8,Cckar,Cdc42,Cnr1,Cplx1,Dpysl2,F2rl1,Gli3,Grb10,Hmga2,Igf1,Kif21b,Bmf,Ntrk2,Pappa,St8sia3,Snap91,Ggt7,Spock1,Syt1,Sh3bgrl2,Tectb,Trhr,Fam49b,Klhl14,Slco5a1,Esrrg,Pcdh19,Rabgap1l,Dkk3,Egfl6,EG574403,1110032A04Rik,Nrn1,Prdm16,Kdsr,Car10,Cybrd1,4631426J05Rik,Efhd1	44	101.5	103.821	0.4419	0.160638	0.97764	0.971906	0.446775	-	-
mir-9	2772	P_CO	43	Hyou1,Nid2,Ptbp1,Arcn1,Gsn,Asph	6	11.5	12.4893	0.44335	0.201139	0.920788	0.403155	0.512196	-	-
mir-24	3112	P_VES	59	Sri,Rap1a,Ahsg,Lmna,Mpz,Oc90,Padi2,Tjp1,Tardbp	9	19.5	20.7839	0.4452	0.193463	0.938229	0.306296	0.539168	-	-
mir-335/335-5p	2619	P_VES	59	Ahsg,Rplp0,Cycs,Ddx6,Padi2,Tjp1,Vat1,Sh3bgrl	8	16	17.1604	0.44525	0.189159	0.932382	0.396621	0.581667	-	-
mir-376/376ab/376b-3p	1907	P_CO	43	Calb1,Rac1,Snrpb,Uba1	4	7.5	8.5014	0.4456	0.234454	0.882208	0.437498	0.535061	-	-
mir-203	3071	P_CO_ONLY	39	Anp32a,Nid2,Sub1,Arcn1,Rps15a,Asph	6	11.5	12.5505	0.4461	0.205582	0.916298	0.395942	0.617918	-	-
mir-590/590-3p	4259	P_CO	43	Psip1,Ptbp1,Rac1,Sub1,Snrpe,Psma1,Psmb3,Rps15a,Asph	9	19	20.209	0.44795	0.185453	0.940177	0.299389	0.474101	-	-
mir-873	3509	P_VES_ONLY	45	Cycs,Gstm1,Padi2,Slc25a3,Lamc1,Rcn3,Sh3bgrl	7	15.5	16.6166	0.4482	0.188641	0.932802	0.232878	0.477468	-	-
mir-134	2253	P_VES_ONLY	45	Ddx6,Padi2,Ssr4,Rcn3	4	9.5	10.4953	0.45105	0.207596	0.905167	0.248196	0.467747	-	-
mir-485/485-5p	3154	P_CO	43	Hyou1,Ptbp1,Rac1,Tecta,Rps15a,Lima1,Asph	7	13.5	14.5196	0.45205	0.182925	0.929778	0.408164	0.531192	-	-
mir-203	3071	P_VES	59	Sri,Rap1a,Clic1,Hapln1,Ddx6,Nid1,Acot1,Vat1,Sh3bgrl	9	19.5	20.6351	0.45365	0.170817	0.944992	0.32293	0.379588	-	-
mir-26ab/1297	2512	MRNA_VES	1186	Ankrd10,Gcom1,Osbpl11,Aif1l,Obfc2a,Palmd,Spred2,Adam9,Adm,Ak3l1,Alcam,Prelp,Slc19a2,Arl4a,Zfhx3,Slc7a1,Bdnf,Btc,Ctnna2,Cd86,Cdh11,Chi3l1,Cpd,Hapln1,Ctsh,Cyp2j6,Dab2,Dclk1,Dsc2,Evi2a,Tlr3,Fut9,Glul,Glrb,Gnb4,Lilrb4,Lpar1,Gria2,Gyk,Hcn1,Hfe,Sdc2,Ifi203,Il1rap,Kif16b,Kifap3,Lif,Lpl,Lrpap1,Cd93,Usp48,Eltd1,Galnt10,Mcl1,Mmp13,Nid1,Ntn1,Hspa4l,Pde4b,Pdgfra,Pftk1,Pkib,Nup88,Ptgs1,Ptgs2,Ptpn22,Ptprd,Ptpr…	204	407	410.654	0.4551	0.133803	0.991102	0.97878	0.464897	-	-
mir-145	2712	MRNA_VES	1186	Mtus1,Cyp4v3,Bbs4,Akr1c14,Mmrn2,Wwp1,Sema3d,Aif1l,Pkn2,Arrb1,Actb,Alcam,Slc19a2,Anxa7,Arl4a,Astn1,Slc7a1,Bdnf,Cacna1d,Car7,Cbln2,Cd86,Cdh5,Cdkn1a,Comt1,Cpd,Hapln1,Csf1r,Csf2rb,Ctse,Dab2,Dclk1,Dsg2,Dtna,Ebf3,Efna5,Gnb1l,Mpzl2,Colec12,Fgf14,Fgl2,Fut9,Gas2,Gfi1,Lpar1,Hsd17b7,Ifi203,Cyr61,Irs1,Kdr,Kifap3,Lpl,Lrpap1,Lrrc23,Sp7,Cd93,Tmem37,Maf,Mal,Mbd2,Meis1,Mmp9,Nfib,Nfs1,Nkx3-1,Osmr,Pdgfra,Pftk1,Abcb…	222	445	448.843	0.4555	0.130597	0.991437	0.988058	0.574288	-	-
mir-24	3112	VES_BOTH	14	Oc90,Tjp1	2	5.5	6.2372	0.4566	0.210969	0.881806	0.493652	0.492618	-	-
mir-139-5p	2588	P_VES_ONLY	45	Ctnnb1,Ddx6,Slc25a3,Psmb4,Lamc1,Sh3bgrl	6	11	11.909	0.457	0.179298	0.923671	0.43033	0.665483	-	-
mir-496	1357	MRNA_VES	1186	Aldh6a1,Akr1c14,Tm6sf1,Obfc2a,Pkn2,Abcg1,Aldh1a1,Casp12,Cd53,Cpd,Dab2,Dsg2,Dtna,Enpep,Mpzl2,Foxn2,Fut9,Gas2,Gria2,Gstm2,Gyk,H2-M3,Hs3st3a1,Inpp5d,Irs1,Laptm5,Lrpap1,Cd93,Usp48,M6pr,Mgat3,Mpdz,Myo15,Nfib,Nkx3-1,Nrxn3,P2rx4,Pftk1,Nlgn1,Ptgfr,Rgs5,Rlbp1,Cxcl12,Slc1a3,Slc20a2,Slc8a1,Stat3,Cpeb3,Adcy2,Fam149a,Rnf26,Rab3ip,4933426M11Rik,Tgfbr3,Vcl,Vdr,Slc30a10,Sestd1,Otud7b,Tapt1,Scn3b,B230380D07Rik,Sl…	106	222.5	225.157	0.4584	0.125064	0.988197	0.844876	0.29785	-	-
mir-128	3806	VES_BOTH	14	Anxa4,Hapln1,Dclk1	3	7	7.7088	0.4608	0.182737	0.908053	0.592392	0.523814	-	-
mir-31	2465	MRNA_VES	1186	A130022J15Rik,AI467606,Gck,Aldh6a1,Akr1c14,Nckap1l,Slco3a1,Sft2d2,Aif1l,Egln3,Acvr1,Ak1,Ak3l1,Alcam,Prelp,Arhgdib,Astn1,Atp1b3,C3ar1,Entpd1,Cdc25b,Cdkn1a,Cldn4,Cpd,Cyp2j6,Dclk1,Dsg2,Dtna,Ebf3,Fgd6,Bsnd,Caln1,Fgf14,Foxc2,Fmod,Fut9,Gja4,Glul,Gria2,Hs3st3a1,Hsd17b7,Hsph1,Inpp5d,Krt8,Recql5,Sp7,Usp48,Syt12,Galnt10,Meis1,Meis2,Msn,Myh9,Myo15,Nfs1,Npy1r,Nrxn3,Ntrk3,Pcx,Pde4b,Peg3,Lgmn,Prom2,Ptgs2,Ptprt…	202	406	408.789	0.46285	0.0996972	0.993179	0.984472	0.661126	-	-
mir-9	2772	P_VES	59	Aldh2,Hapln1,Dclk1,Lmna,Padi2,Tjp1,Vcl,Tardbp,Vat1	9	17	17.9962	0.463	0.16708	0.944647	0.461811	0.636057	-	-
mir-23ab	2991	P_VES	59	Sri,Rap1a,Taldo1,Tjp1,Usp5,Lamc1,Tardbp,Sh3bgrl	8	18.5	19.4165	0.4633	0.146537	0.9528	0.237032	0.299554	-	-
mir-150	3135	P_VES_ONLY	45	Cycs,Kif5b,Eif4h,Tardbp,Sh3bgrl,Actn4,Hadha	7	14	14.8287	0.46515	0.147515	0.944112	0.360729	0.642247	-	-
mir-329/362-3p	3260	P_VES_ONLY	45	Atic,Kif5b,Phb,Rpn2,Tardbp,Uqcrc2	6	15.5	16.4495	0.4662	0.154938	0.942275	0.189448	0.396433	-	-
mir-210	508	MRNA_VES	1186	Lin7a,Cdcp1,Bdnf,Ctbp2,Dclk1,Dtna,Kcne1,Meis2,Abcb1a,Ptgfr,Slc7a5,Gramd1c,Stat6,Ubxn10,Gm266,Rab3ip,Tgfa,Amph,Tgfbr3,Tpm1,Tulp3,Arhgef10,Mab21l2,Lmln,Slco2a1,Nphp4,Ephb1,Slco1a4,Zmat4,Kctd10,B4galt5,Txnip,Slc37a2,Lrrn4cl,Iqcg,4930506M07Rik,D3Ertd751e,Wdr38,D630023F18Rik	39	83	84.4193	0.4662	0.109502	0.983188	0.710914	0.3899	-	-
mir-324-5p	1683	P_CO_ONLY	39	Hyou1,Asph,3930401K13Rik	3	6	6.6644	0.46675	0.175602	0.900306	0.429266	0.534757	-	-
mir-133	1843	P_VES_ONLY	45	Cycs,Mpz,Tardbp,Actn4	4	7.5	8.1552	0.46675	0.159018	0.919659	0.42735	0.605613	-	-
mir-384/384-3p	2558	P_CO_ONLY	39	Hyou1,Psma1,Rps15a,Asph,Immt	5	9.5	10.2112	0.46955	0.151951	0.930346	0.42652	0.585216	-	-
mir-499/499-5p	1980	P_VES	59	Anxa4,Hapln1,Dclk1,Ddx6,Kif5b,Tardbp,Snx6	7	12	12.8071	0.4712	0.153444	0.936984	0.589229	0.670109	-	-
mir-184	598	MRNA_CO	179	Fst,Hn1,Ntrk2,Plxna2,Sall3,Tectb,Nr2e1,Prdm16,1600029D21Rik	9	18.5	19.3213	0.47435	0.127737	0.957492	0.885143	0.786358	-	-
mir-421	2652	P_CO_ONLY	39	Fasn,Sub1,Rps15a,2500003M10Rik	4	10	10.6357	0.4776	0.13236	0.940234	0.228685	0.378912	-	-
mir-365	1467	MRNA_VES	1186	Mtus1,Gcom1,Nt5dc3,Wwp1,Lin7a,Slc14a1,Slco3a1,8030451F13Rik,Arrb1,Acvr1,Adm,Ahr,Arl4a,Bdnf,Cbln2,Cldn5,Cpd,Ctsk,Cyp2j6,Dab2,Dlx3,Dtna,Bsnd,Fgf14,Fgl2,Foxn2,Fut9,Hsd17b7,Cyr61,Igfbp4,Il1rap,Kdr,Kif16b,Lif,Usp48,Lyz1,Maf,Mal,Myh9,Nfib,Nid1,Ntrk2,Ntrk3,Cldn11,Pkib,Lcp1,Ptgfr,Prom2,Ptgs2,Slc34a2,Slc8a1,Soat1,Sox7,Gramd1c,Stat1,Stat3,Stat6,Etl4,Syt2,Ubxn10,Slc39a14,Slc18a2,Tom1l2,Tgfa,Amph,Timp3,Tulp3…	120	237.5	238.827	0.48105	0.0619757	0.994446	0.9462	0.501057	-	-
mir-382	1680	MRNA_VES	1186	AI467606,Aldh6a1,Nckap1l,Sema3d,Sft2d2,Egln3,Acvr1,Ahr,Prelp,Bdnf,Calm2,Cd86,Col4a5,Cyp2j6,Dclk1,Dsc2,Efna5,Bsnd,Fcgr2b,Fcgr3,Foxn2,Fut9,Gfi1,Gnai1,Gpr37,Gria2,Gstt1,H28,Hs3st3a1,Hsd17b7,Ifnar2,Kcnab1,Kcnq1,Lpl,Lrrn1,Maf,Mmp13,Mmp9,Myo7a,Nfib,Nid1,Nkx3-1,Pde4b,Pkib,Pmp22,St14,Wfdc12,Ptgs1,Ptprd,Dhrs3,Sema3e,Slc1a3,Slc8a1,Phldb2,Stac,Syk,Tifa,Ubxn10,Chpt1,Sema6d,5730593F17Rik,Abca9,Mboat1,Tgfbr3,T…	138	277	278.173	0.48295	0.0502138	0.995782	0.962571	0.524433	-	-
mir-140/140-5p/876-3p	1664	MRNA_VES	1186	Slco2b1,Ankrd10,Lrrc49,Bbs4,Ccdc65,Pkn2,Adam9,Ahr,Ttyh2,Arhgap6,Arnt2,Astn1,Bcl2l1,Bmp2,Casp12,Cbr2,Entpd1,Entpd5,Cdh11,Comt1,Hapln1,Csf1,Csf2rb,Ctsc,Dclk1,Dsg2,Dtna,Enpep,Fgd6,Foxn2,Fut9,Gclm,S1pr2,Gpx3,Gria2,Foxq1,Slc6a4,Irf8,Ifit2,Il7,Anpep,Stard5,Cd93,Eltd1,Ly86,Syt12,Galnt10,Mgat3,Myh9,Myo7a,Nid1,Ntrk2,Kat2b,Pdgfra,Pftk1,Plod1,Lcp1,Pmp22,Ptprd,Ptprz1,Rgs4,Trim30,Sh3gl2,St6galnac4,Spnb2,Gramd…	136	283	284.062	0.4839	0.0442282	0.996262	0.956029	0.52774	-	-
mir-382	1680	P_CO_ONLY	39	Psip1,Rac1,Arcn1	3	6	6.5445	0.48545	0.144927	0.9168	0.430745	0.578669	-	-
mir-144	2529	P_VES_ONLY	45	Sri,Kif5b,Ogn,Slc25a3,Sh3bgrl	5	11	11.5192	0.48605	0.103803	0.954927	0.295386	0.413724	-	-
mir-181	2828	P_CO	43	Psip1,Hyou1,Calb1,Dpysl2,Psmb1,Asph	6	12.5	12.9926	0.48645	0.094798	0.962082	0.380355	0.514664	-	-
mir-144	2529	P_VES	59	Sri,Hapln1,Kif5b,Ogn,Slc25a3,Tjp1,Sh3bgrl	7	16	16.5362	0.4876	0.0912239	0.967571	0.30183	0.340963	-	-
mir-24	3112	P_VES_ONLY	45	Sri,Rap1a,Ahsg,Lmna,Mpz,Padi2,Tardbp	7	14	14.5466	0.48835	0.09731	0.962421	0.369681	0.647082	-	-
mir-320/320abcd	2991	P_CO_ONLY	39	Rac1,Arcn1,Psma7,Rps15a,Asph,2900073G15Rik	6	11.5	12.0132	0.4888	0.102027	0.957276	0.426378	0.59421	-	-
mir-142-3p	1352	MRNA_VES	1186	H6pd,Mtus1,Nt5dc3,Shmt2,Sft2d2,Arrb1,Alcam,Ttyh2,Arnt2,Bcl2l1,Comt1,Cpd,Dnahc11,Dtna,Egfr,Gnb1l,F3,Fcgr2b,Fut9,Gfi1,Ggta1,Gja4,Gpx3,Ier3,Il6st,Il7,Syt12,Mmp13,Myh9,Myo1c,Nfib,Ntrk2,Osmr,P2rx4,Kat2b,Pcx,Pde4b,Pdgfra,Abcb1a,Pkp1,Atp12a,Ptprt,Rgs5,Rps6ka2,Slc1a3,Slc20a2,Slc31a1,Slc8a1,Ddef2,Tmem18,Lrrc1,Sema6d,Rab3ip,Tmem106a,Llgl2,Terf1,Tgfbr3,Tjp1,Tpm1,Tulp3,Fam43a,Anks1,Itpka,Cpeb2,Cnot6l,Sorbs2,…	109	216.5	217.442	0.4892	0.046607	0.995669	0.91544	0.453686	-	-
mir-125a-3p	2637	P_CO	43	Dpysl2,Epyc,Gaa,Ndufa6,Pgm2,3930401K13Rik	6	11.5	12.0101	0.49215	0.100992	0.957523	0.460266	0.570122	-	-
mir-27ab	3624	MRNA_CO	179	Tmem64,Dnm3,Ap1s2,Nr2f2,Bcl2,Camk4,Cdc42,Cnga2,Cnr1,Cobl,Tmprss3,Gata3,Elavl2,Id2,Igf1,Isl1,Kcns2,Kif21b,Aff3,Bmf,Nap1l2,Pappa,Prkca,Prkcq,Plxna2,Stmn2,Sox11,Sall3,Serpini1,Syt1,Slc35f3,Sh3bgrl2,Tspan8,Fam49b,Car9,Pappa2,Odz2,Slco5a1,Kctd8,Trpa1,Tnfrsf19,Clic4,Fam19a3,Rhpn2,Dkk2,1110032A04Rik,Eepd1,Prdm16,Lypd6b,Car10,Cybrd1,Rnd3,4631426J05Rik,Efhd1	54	116.5	117.072	0.4929	0.0386788	0.995112	0.996391	0.547722	-	-
mir-33/33ab	1899	P_VES	59	Aldh2,Anxa4,Hapln1,Ddx6,Ogn,Tardbp	6	12	12.4506	0.49405	0.0871072	0.963809	0.476844	0.535595	-	-
mir-15/16/195/424/497	3359	MRNA_CO	179	6330403K07Rik,Nr2f2,Bcl2,Calb1,Clu,Cnr1,Cobl,Epha7,Tmprss3,Hes5,Hmga2,Igf1,Kcns2,Kif21b,Bmf,Matn1,Myo5b,Ntrk2,Pappa,Prkca,Plxna2,Pou4f2,Sema5b,St8sia3,Sms,Sall3,Serpini1,Sh3bgrl2,Adcy5,Rhov,Arhgef9,Pappa2,Odz2,Slco5a1,Kctd8,Esrrg,B3galt2,Muc15,Trpa1,Pcdh19,Tnfrsf19,Auts2,Dkk3,Rhpn2,Dkk2,Nrn1,Prdm16,Kdsr,Lypd1,Limch1	50	116	116.498	0.4944	0.0322942	0.995729	0.994704	0.725177	-	-
mir-203	3071	P_VES_ONLY	45	Sri,Rap1a,Clic1,Ddx6,Acot1,Sh3bgrl	6	14	14.4482	0.4957	0.0801681	0.968979	0.245176	0.374867	-	-
mir-383	1619	P_CO_ONLY	39	2500003M10Rik,3930401K13Rik,Immt	3	6	6.39835	0.49845	0.107744	0.937742	0.461318	0.563594	-	-
mir-28/28-5p/708	2284	P_CO_ONLY	39	Hyou1,Ptbp1,Snrpb,Tecta,Rps15a	5	9	9.3859	0.4996	0.0846846	0.958885	0.544136	0.654117	-	-
mir-155	1604	MRNA_VES	1186	Ankrd10,Slco3a1,Arrb1,Acvr1,Ahr,Arg2,Arl4a,Slc7a1,Bdnf,Btc,Casp12,Entpd5,Cpd,Csf1r,Cyp2j6,Cyp7b1,Dab2,Dtna,Egfr,Ankrd6,Fgl2,Foxn2,Fut9,Ggta1,Glrb,Gria2,Gyk,H28,Foxq1,Hsd17b7,Ifit2,Cyr61,Inpp5d,Irs1,Lpl,Lrrn1,Cd93,Usp48,Eltd1,Lyz1,Meis1,Msn,Myo1c,Nfib,Nkx3-1,Ntrk2,Kat2b,Pftk1,Pkib,Prom2,Rab34,Trim30,Cxcl12,Frzb,St6galnac4,Slc31a1,Sox1,Sox7,Eif5a2,Tbc1d4,Tifa,Tmem18,Chpt1,Tcf4,Tom1l2,Abca9,Terf1,Ra…	131	264.5	264.821	0.50065	0.0138605	0.998786	0.951992	0.483979	-	-
mir-182	2403	P_CO	43	Rac1,Arcn1,Tecta,Rps15a,Asph	5	10.5	10.7979	0.50315	0.0641647	0.972411	0.391671	0.504796	-	-
mir-96/1271	2310	MRNA_VES	1186	H6pd,Slco2b1,Mtus1,Phldb1,Nt5dc3,Aldh6a1,Mmrn2,Nckap1l,Slco3a1,Me3,Abcg1,Chrnb1,Slc5a5,Acvr1,Ahr,Ak1,Anxa3,Astn1,Atp1b3,C3ar1,Cbln2,Cd38,Entpd1,Cfh,Cpd,Csf1,Csf2rb,Dlx2,Dsg2,Ebf3,Eno3,Sesn1,Caln1,Foxc2,Fut9,Ggta1,Glul,Gnb4,Gyk,Foxq1,Sdc2,Il6st,Irs1,Lhx3,Sp7,Cd93,Usp48,Maf,Mef2c,Msn,Myo1c,Nid1,Nkx3-1,Ntn1,Otog,Pcx,Pdgfra,Lcp1,Prom2,Ptprz1,Rab17,Rab19,Rab34,Aldh1a2,St6gal1,Slc31a1,Slc34a2,Slc8a1,So…	190	377.5	377.423	0.5034	-0.00289304	1.0002	0.983736	0.576811	-	-
mir-551ab	271	MRNA_VES	1186	H6pd,Nt5dc3,Anxa7,Ggta1,Irf8,Klf2,Mef2c,Nfib,Ntrk2,St6galnac4,Tifa,Tiam1,Lhfpl2,Lrrc33,Zic3,Il28ra,Plxna4,B3galnt1,Nek7,Tmem206,Tspan2,Nuak2,Paqr8,D730039F16Rik,Clmn	25	44	44.2615	0.5044	0.0274075	0.994093	0.921243	0.829026	-	-
mir-486/486-5p	1675	MRNA_VES	1186	Slco2b1,Tm6sf1,Slco3a1,Ccdc122,Obfc2a,Dync2h1,Acp5,Chrnb1,Actb,Adam11,Ahr,Ak3l1,Prelp,Arl4a,Arnt2,Astn1,Entpd1,Entpd5,Chi3l1,Cldn4,Dclk1,Dlx3,Dsc2,Gnb1l,Caln1,Foxn2,Fut9,Lpar1,Gria2,Gyk,Hk2,Hsd17b7,Ibsp,Id4,Ifit2,Igfbp2,Igfbp4,Laptm5,Lif,Cd93,Mcl1,Mgat3,Nfib,Nkx3-1,Ntn1,Ntrk3,Pftk1,Ppap2a,St14,Lrrc4,Rgl1,Rgs4,Cxcl12,Frzb,Sh3gl2,Slc34a2,Slc8a1,Stk10,Eif5a2,Syk,Syngr1,Tbc1d4,Tifa,Ubxn10,Chpt1,Rnf26…	142	278	277.958	0.5065	-0.00176405	1.00015	0.986133	0.700146	-	-
mir-340/340-5p	3781	MRNA_CO	179	Tmem64,Dnm3,Ap1s2,Bmp4,Calb1,Car8,Camk4,Cdc42,Cnga2,Cnr1,Ebf1,Epha7,F2rl1,Fbn2,Lgr5,Fst,Gli3,Grb10,Hmga2,Elavl2,Elavl4,Id2,Igf1,Kcns2,Aff3,Bmf,Ntrk2,Cntn3,Prkca,Plxna2,Pou4f2,Ptx3,Sms,Sox11,Sall3,Serpini1,Serpinb5,Spock1,Bai3,Sh3bgrl2,Trhr,Hectd2,Arhgef9,Pappa2,Slco5a1,Slitrk4,Nav3,B3galt2,Pcdh19,Rabgap1l,Clic4,Auts2,Fam40b,Egfl6,EG574403,Iigp1,1110032A04Rik,Prdm16,Kdsr,Car10,Pcolce2,Limch1	62	126	125.806	0.50675	-0.0123378	1.00154	0.999889	0.577701	-	-
mir-299/299-3p	2025	P_VES	59	Sri,Hapln1,Dclk1,Phb,Vcl,Lamc1	6	13	13.2676	0.5075	0.0493305	0.979827	0.40525	0.56044	-	-
mir-299/299-3p	2025	MRNA_VES	1186	Ankrd10,Gcom1,Sft2d2,Me3,Arrb1,Dnahc5,Spred2,Adam11,Arhgap6,Slc7a1,Bcl2l1,Cacna1d,Casp12,Hapln1,Csf1,Csf2rb,Csrp1,Dab2,Dclk1,Dlx2,Ebf3,Efna5,Gnb1l,Fgd6,Mpzl2,Bsnd,Ankrd6,Caln1,Fut9,Gnai1,Lilrb4,Gpx3,Hsd17b7,Il7,Itm2b,Kcnma1,Kcnq1,Lpl,Usp48,Mrc1,Msn,Myh9,Myo15,Nfib,Ntn1,Cldn11,Pkib,Pkp1,Cyth1,Itgb4,Rcn1,Rps6ka2,Trim30,St6gal1,Slc1a3,Slc31a1,Slc8a1,Ccdc40,Stat3,Syk,Syngr1,Slc38a5,Ubxn10,Fam149a,Tcf…	157	339.5	339.39	0.50815	-0.0042065	1.00033	0.871635	0.27867	-	-
mir-218	2494	P_VES	59	Hapln1,Dclk1,Ddx6,Padi2,Vat1,Rcn3,Sh3bgrl,Uqcrc2,Hadha	9	16	16.2019	0.5091	0.035692	0.987541	0.603026	0.750503	-	-
mir-17-5p/20/93.mr/106/519.d	2568	P_VES_ONLY	45	Clic1,Cycs,Eftud2,Eif4h,Lamc1,Tardbp,Sh3bgrl	7	11.5	11.6844	0.50915	0.037651	0.984218	0.601489	0.771774	-	-
mir-1/206	2287	P_CO	43	Epyc,Fasn,Ptbp1,Arcn1,Rps15a,3930401K13Rik	6	10	10.2718	0.5093	0.0591877	0.973544	0.616427	0.71139	-	-
mir-144	2529	MRNA_VES	1186	A130022J15Rik,Slco2b1,Nt5dc3,Akr1c14,Tm6sf1,Dnahc5,Adam9,Prelp,Slc19a2,Ttyh2,Anxa3,Arg2,Arl4a,Astn1,Zfhx3,Btc,C3ar1,Cacna1d,Entpd5,Cd86,Cdh11,Cdh5,Cpd,Hapln1,Csf1,Ctbp2,Ctss,Dnase1,Dsg2,Dtna,Enpep,Stom,Fgd6,Mpzl2,Fgf14,Fgl2,Foxn2,Fos,Fut9,Galnt3,Gja1,Gclc,Glrb,Gria2,Ibsp,Id4,Ifit2,Irs1,Kcnab1,Kdr,Kif16b,Lrrn1,Cd93,Eltd1,Syt12,Mcl1,Meis1,Mpdz,Meis2,Msx1,Nfib,Nid2,Nrxn3,Ntn1,Ntrk2,Pde4b,Pkib,Ptgs2,…	203	421	420.365	0.50935	-0.0224074	1.00151	0.967383	0.37632	-	-
mir-378/422a	2211	P_CO_ONLY	39	Fasn,Psma1,Rps15a,Immt	4	8.5	8.81215	0.5096	0.0712446	0.964577	0.389088	0.500851	-	-
mir-505.hm	1632	MRNA_VES	1186	A130022J15Rik,Mtus1,Aldh1l1,Tm6sf1,Shmt2,Abcg1,Crip3,Adam11,Ahr,Slc19a2,Anxa4,Arl4a,Bdnf,Btc,C3ar1,Cbln2,Cdc25b,Hapln1,Csf1,Ctse,Dab2,Dsg2,Stom,Fgd6,AF251705,Colec12,Fut9,Galnt3,Lpar1,Hk2,Hsd17b7,Il6st,Kcnma1,Kcnq1,Kdr,Usp48,Mcl1,Meis1,Mgat3,Trpm1,Ntrk2,Hspa4l,Plod1,Lcp1,Pmp2,Pmp22,Cyth1,Atp12a,Ptgs1,Rbpms,Cxcl12,Sema3e,Si,Slc8a1,Sox1,Sox7,Serpina3g,Syt2,Thsd7b,Gm266,Wdr19,Lemd1,Rufy1,Tom1l2,Tmc6…	132	271	270.619	0.5097	-0.0164578	1.00141	0.939905	0.474503	-	-
mir-875-5p	1147	MRNA_CO	179	Bcl2,Calb1,Car8,Epyc,Epha7,Elavl2,Elavl4,Aff3,Myo5b,Cntn3,Tectb,Slco5a1,Slitrk4,Cadps2,Rhpn2,Car10	16	37.5	37.5784	0.51135	0.00887721	0.997915	0.884246	0.287078	-	-
mir-328	2024	P_CO	43	Hyou1,Dpysl2,Fasn,Ppp1ca,Lima1,M6prbp1,2900073G15Rik	7	9	9.15465	0.5144	0.0350021	0.983107	0.851814	0.912422	-	-
mir-377	3239	P_VES	59	Rplp0,Cycs,Dclk1,Ddx6,Phb,Rpn2,Tjp1,Eif4h,Lamc1,Vat1	10	21.5	21.5373	0.5149	0.00554359	0.998268	0.376312	0.554295	-	-
mir-28/28-5p/708	2284	MRNA_VES	1186	H6pd,Slco2b1,Mtus1,Nt5dc3,Lin7a,Slco3a1,Arrb1,Maob,Ahr,Aif1,Ak3l1,Prelp,Astn1,Bcl2l1,Entpd5,Cdh5,Cdkn2d,Clcnka,Csf1,Csrp1,Ctbp2,Dab2,Dlx2,Fgd6,AF251705,Sesn1,Colec12,Caln1,Gfi1,Gnai1,Gnb4,S1pr2,Gpr56,Gria2,Gyk,H2-D1,H28,Hsd17b7,Ibsp,Kcnab1,Krt8,Lamb2,Anpep,Ldhb,Lif,Cd93,Usp48,Mal,Msx1,Ncf1,Ntn1,Ntrk2,Slc22a6,Osmr,Hspa4l,Otog,Kat2b,Pkib,St14,Cyth1,Ptger4,Prom2,Rac2,Rps6ka2,Sema4d,Slc1a3,Slc31a2,Sl…	185	397.5	396.743	0.51595	-0.0267657	1.00191	0.970126	0.615017	-	-
mir-33/33ab	1899	P_VES_ONLY	45	Aldh2,Ddx6,Ogn,Tardbp	4	8.5	8.6817	0.51625	0.042044	0.979071	0.399356	0.52961	-	-
mir-377	3239	P_VES_ONLY	45	Rplp0,Cycs,Ddx6,Phb,Rpn2,Eif4h,Lamc1	7	15	15.1157	0.51855	0.0201666	0.992346	0.321568	0.579288	-	-
mir-132/212	2462	P_CO_ONLY	39	Psip1,Anp32a,Sub1,Snrpb	4	10	10.0818	0.51925	0.0173772	0.991886	0.291049	0.438995	-	-
mir-431	1915	P_VES_ONLY	45	Kif5b,Eif4h,Sh3bgrl,Ppa1	4	8.5	8.6726	0.51955	0.0394504	0.980098	0.39152	0.600353	-	-
mir-128	3806	P_VES	59	Acadm,Anxa4,Hapln1,Dclk1,Ddx6,Gstm1,Kif5b,Ogn,Padi2,Phb,Lamc1,Hadha	12	25.5	25.495	0.5204	-0.000680739	1.00019	0.379613	0.595709	-	-
mir-300	2978	MRNA_VES	1186	A130022J15Rik,Bbs4,Akr1c14,Mmrn2,Wwp1,Lin7a,Sft2d2,Obfc2a,Me3,Dnahc5,Dync2h1,2610305D13Rik,Slc5a5,Acta2,Acvr1,Ahr,Slc19a2,Anxa4,Apod,Arhgap6,Arl4a,Zfhx3,Atp1b3,Slc7a1,Slc7a3,Bdnf,Bmp2,Bpgm,Btc,Bub3,Calm2,Cbln2,Cd38,Entpd5,Cdc25b,Csn3,Ctbp2,Cyp2j6,Dclk1,Dll1,Dlx2,Dnahc11,Dtna,Ebf3,Enpep,Stom,Ankrd6,F3,Foxn2,Tlr3,Fut9,Galnt3,Gas1,Gas2,Gbx2,Gja1,Gnai1,Gnb4,Gpr37,Grk5,Hcn1,Foxq1,Hmgcs2,Hsd17b7,Id4,If…	245	503	501.513	0.52075	-0.0478513	1.00297	0.993428	0.584091	-	-
mir-200bc/429	2410	MRNA_VES	1186	H6pd,AI467606,Mtus1,Gcom1,Phldb1,Bbs4,Nt5dc3,Aldh6a1,Osbpl11,Lin7a,Slc14a1,Sema3d,2610305D13Rik,Spred2,Ak3l1,Arhgap6,Arl4a,Astn1,Zfhx3,Slc7a1,Btc,C3ar1,Cbln2,Cd36,Entpd1,Entpd5,Cd53,Cdh11,Col4a5,Cpd,Hapln1,Ctbp2,Cyp2j6,Dnajc1,Dtna,Egfr,Sesn1,Fgl2,Foxn2,Fut9,Gfi1,Glrb,Gnai1,Lpar1,Gyk,Hmgcs2,Hs3st3a1,Hsd17b7,Hsph1,Sdc2,Ifi203,Ifit2,Irs1,Kdr,Lpl,Eltd1,Maf,Mgat3,Mpdz,Msn,Nfib,Ntrk2,Cldn11,Kat2b,Penk1…	198	396	394.921	0.5221	-0.0457474	1.00273	0.985029	0.501928	-	-
mir-185/882	3512	P_CO	43	Sub1,Nhp2l1,Arcn1,Rps15a,Asph,2500003M10Rik,3930401K13Rik	7	17	17.0042	0.52305	0.000693869	0.999753	0.2799	0.390516	-	-
mir-370	3240	VES_BOTH	14	Tjp1,Vat1,Snx6	3	6.5	6.61115	0.52425	0.0301347	0.983187	0.712489	0.70347	-	-
mir-136	2596	MRNA_VES	1186	Smpdl3b,Slco2b1,Nckap1l,Lin7a,Sft2d2,Aif1l,Obfc2a,Me3,2610305D13Rik,Slc13a3,Adam11,Agt,Prelp,Slc19a2,Apod,Arnt2,Zfhx3,Slc7a3,Bdnf,Ctnna2,Cd38,Entpd1,Cdk6,Chi3l1,Cpd,Csrp1,Ctsc,Enpep,Stom,Fbp2,Foxn2,Fmod,Fut9,Gas2,Gbx2,Ggta1,Glrb,H28,Hk2,Cyr61,Igfbp2,Il1rap,Il6st,Irs1,Itgb5,Lif,Stard5,Cd93,Mal,Mcl1,Slc3a2,Mmp13,Nfib,Nid1,Nrxn3,Ntn1,Slc22a6,P2rx6,Pak3,Pdgfra,Peg3,Abcb1a,Pkib,Pmp22,Nlgn1,Bcas3,Prom2…	210	442	440.39	0.52445	-0.0549628	1.00365	0.97734	0.513115	-	-
mir-134	2253	P_VES	59	Car3,Hapln1,Ddx6,Padi2,Ssr4,Rcn3	6	15	14.9634	0.52575	-0.00634824	1.00244	0.290835	0.454469	-	-
mir-10	2203	MRNA_CO	179	Ano1,Unc5b,Nr2f2,Bcl2,Car8,Cckar,Ebf2,Fgfr3,Gata3,Grb10,Hn1,Elavl2,Elavl4,Bmf,Ntrk2,Prkca,Stmn2,Sox11,Sall3,Spock1,Clic6,Hectd2,Car9,Odz2,Esrrg,Pcdh19,Fam19a3,Umodl1,Rhpn2,Dhodh,Dkk2,Eepd1,Prdm16,Kdsr,Cybrd1	35	73	72.5911	0.52595	-0.0332115	1.00563	0.993042	0.76241	-	-
mir-494	3120	P_CO_ONLY	39	Anp32a,Hyou1,Fasn,Psma1,Asph,M6prbp1	6	12.5	12.5503	0.5277	0.00970271	0.995988	0.377773	0.574212	-	-
mir-503	1597	P_CO	43	Fasn,Arcn1,Uba1	3	7	7.0892	0.52835	0.0227679	0.987417	0.393349	0.48145	-	-
mir-328	2024	P_CO_ONLY	39	Hyou1,Fasn,Ppp1ca,Lima1,M6prbp1,2900073G15Rik	6	8	8.04615	0.52885	0.0111377	0.994264	0.806747	0.877557	-	-
mir-382	1680	P_VES_ONLY	45	Cycs,Tardbp,Uqcrc2	3	7.5	7.552	0.5304	0.0129029	0.993114	0.316157	0.428141	-	-
mir-376c	2167	P_CO_ONLY	39	Psip1,Ptbp1,Sub1,Rps15a	4	8.5	8.50515	0.53285	0.00122034	0.999394	0.408002	0.567602	-	-
mir-143	2563	P_VES	59	Anxa4,Dclk1,Ddx6,Hbb-b2,Padi2,Rpn2,Ppa1,Hadha	8	17	16.8531	0.53315	-0.0246504	1.00872	0.424505	0.60135	-	-
mir-299/299-3p	2025	P_CO_ONLY	39	Psmb1,Lima1,2500003M10Rik,3930401K13Rik	4	8	8.00215	0.53355	0.000510777	0.999731	0.471771	0.598494	-	-
mir-153	1780	P_CO_ONLY	39	Ptbp1,Tecta,Asph	3	7	7.03505	0.53365	0.00916647	0.995018	0.38281	0.529527	-	-
mir-148/152	2631	P_VES_ONLY	45	Ddx6,Gstm1,Ogn,Eif4h,Tardbp,Rcn3	6	12	11.9327	0.53395	-0.0133164	1.00564	0.411534	0.663948	-	-
mir-758	1992	P_VES	59	Sri,Dclk1,Ddx6,Nid1,Ogn,Tardbp	6	13	12.8472	0.5344	-0.0289708	1.01189	0.423565	0.522177	-	-
mir-346	2136	P_CO_ONLY	39	Psip1,Hyou1,Fasn,Ppp1ca,Sub1	5	8.5	8.4723	0.535	-0.00649877	1.00327	0.609645	0.718879	-	-
mir-375	1711	P_CO	43	Calb1,Rac1,Asph	3	7.5	7.5879	0.53505	0.0214803	0.988416	0.33726	0.415773	-	-
mir-193ab	1784	P_CO_ONLY	39	Hyou1,Rps15a,Asph	3	7	7.0276	0.53595	0.00710888	0.996073	0.381438	0.499945	-	-
mir-329/362-3p	3260	P_CO	43	Psip1,Dpysl2,Fasn,Ptbp1,Sub1,Asph,2500003M10Rik	7	16	15.8023	0.53635	-0.0338778	1.01251	0.367473	0.506392	-	-
mir-543	2815	P_VES_ONLY	45	Rap1a,Kif5b,Lamc1,Tardbp,Sh3bgrl,Uqcrc2	6	13	12.8835	0.53655	-0.0220762	1.00904	0.336045	0.472718	-	-
mir-758	1992	P_VES_ONLY	45	Sri,Ddx6,Ogn,Tardbp	4	9	8.91955	0.53735	-0.0182025	1.00902	0.355545	0.521734	-	-
mir-183	1900	P_VES_ONLY	45	Rplp0,Tardbp,Actn4,Hadha	4	8.5	8.4684	0.53805	-0.00745955	1.00373	0.398864	0.568705	-	-
mir-329/362-3p	3260	P_CO_ONLY	39	Psip1,Fasn,Ptbp1,Sub1,Asph,2500003M10Rik	6	14	13.8496	0.53855	-0.0273798	1.01086	0.328564	0.504718	-	-
mir-491/491-5p	2901	P_VES	59	Anxa4,Apoa1,Dclk1,Mpz,Padi2,Phb,Usp5,Vcl,Vat1	9	20	19.6758	0.5386	-0.0493533	1.01648	0.399504	0.641991	-	-
mir-33/33ab	1899	P_CO_ONLY	39	Anp32a,Rps15a,Asph,2900073G15Rik	4	7.5	7.48845	0.5417	-0.002918	1.00154	0.530961	0.683982	-	-
mir-19	2260	P_VES	59	Rap1a,Acadm,Ddx6,Taldo1,Eif4h,Tardbp,Sh3bgrl,Hadha	8	14.5	14.2937	0.54205	-0.0394228	1.01443	0.584009	0.6895	-	-
mir-539	3613	P_CO	43	Psip1,Dpysl2,Arcn1,Tecta,Rps15a,Lima1,2900073G15Rik,3930401K13Rik	8	17	16.7426	0.5423	-0.0438063	1.01537	0.38324	0.522955	-	-
mir-376c	2167	MRNA_CO	179	Dnm3,Nr2f2,Calb1,Car8,Camk4,Cckar,Cnr1,Epyc,Nr2f1,Fbn2,Fgfr3,Igf1,Kcns2,Kif21b,Mab21l1,Nov,Cntn3,Pappa,Pcsk2,St8sia3,Sox11,Syt1,Fam49b,Trpm3,Arhgef9,Slco5a1,Esrrg,B3galt2,Trpa1,Rabgap1l,Dkk2,EG574403,Eepd1,Kdsr,Cybrd1	35	71.5	70.5219	0.543	-0.0811183	1.01387	0.994639	0.523302	-	-
mir-377	3239	VES_BOTH	14	Dclk1,Tjp1,Vat1	3	6.5	6.4216	0.5435	-0.0217306	1.01221	0.712695	0.625551	-	-
mir-208/208ab	1420	P_VES	59	Hapln1,Ddx6,Kif5b,Tardbp,Snx6	5	9.5	9.31385	0.54485	-0.0411909	1.01999	0.604364	0.660861	-	-
mir-17-5p/20/93.mr/106/519.d	2568	P_CO_ONLY	39	Anp32a,Ptbp1,Rps15a,Lima1,Asph	5	10.5	10.3069	0.54495	-0.0427218	1.01874	0.422408	0.593395	-	-
mir-485/485-5p	3154	MRNA_VES	1186	H6pd,Slco2b1,Mtus1,Bbs4,Nt5dc3,Aldh6a1,Slc14a1,Slco3a1,Sft2d2,Aif1l,Egln3,Abcg1,Slc5a5,Slc13a3,Adam11,Adm,Ttyh2,Btc,C3ar1,Entpd1,Entpd5,Cdc25b,Cdh5,Cdkn2d,Chi3l1,Cnih2,Cpd,Csf1,Dtna,Efna5,Gnb1l,Ankrd6,Rem2,Foxn2,Gja4,Grk5,Gpx3,Grn,Hk2,Hlx,Hmgcs2,Hs3st3a1,Sdc2,Il6st,Inpp5d,Kcnq1,Kifap3,Krt8,Lama1,Laptm5,Lhx3,Lif,Stard5,Cd93,Usp48,Lyz2,Lyz1,Syt12,Galnt10,Maf,Mal,Mcl1,Myo15,Naip1,Ncf1,Nek2,Nfib,Ntn1…	254	544	540.626	0.54495	-0.104532	1.00624	0.984571	0.713421	-	-
mir-199/199-5p	2818	P_VES	59	Cox6b1,Ahsg,Hapln1,Cycs,Ddx6,Gstm1,Ppic,Vcl,Lamc1	9	19	18.575	0.54635	-0.0676268	1.02288	0.4391	0.638043	-	-
mir-21/590-5p	1404	P_VES	59	Coch,Hapln1,Cycs,Padi2,Vcl	5	9.5	9.3415	0.5469	-0.0349708	1.01697	0.614875	0.660402	-	-
mir-96/1271	2310	P_VES	59	Arf4,Ddx6,Nid1,Usp5,Vcl,Lamc1,Vat1	7	15.5	15.0937	0.54765	-0.0738614	1.02692	0.40735	0.54855	-	-
mir-148/152	2631	P_VES	59	Anxa4,Dclk1,Ddx6,Gstm1,Ogn,Taldo1,Eif4h,Tardbp,Rcn3	9	17.5	17.1283	0.5506	-0.0623363	1.0217	0.53275	0.716374	-	-
mir-129/129-5p	3073	P_CO	43	Anp32a,Dpysl2,Epyc,Sub1,Lima1,Asph,3930401K13Rik	7	14.5	14.1057	0.5512	-0.0717328	1.02796	0.440073	0.579172	-	-
mir-106/302	2383	MRNA_CO	179	Tmem64,Ano1,Unc5b,Lmo3,Nr2f2,Bcl2,Cacnb3,Calb1,Camk4,Cnga2,Dpysl2,Epha7,Lgr5,Grb10,Hn1,Elavl2,Igf1,Bmf,Cntn3,Pappa,Prkca,Stmn2,St8sia3,Tnfaip6,Uchl1,Klhl14,Rhov,Odz2,Slco5a1,B3galt2,Kif26b,Clic4,Umodl1,EG574403,Fam184b,Prdm16,Tmprss6,Lypd6b,Cybrd1,Efhd1	40	82	80.4969	0.55185	-0.117481	1.01867	0.998535	0.751841	-	-
mir-17-5p/20/93.mr/106/519.d	2568	MRNA_CO	179	Tmem64,Dnm3,Lmo3,Bcl2,Calb1,Camk4,Cobl,Cplx1,Dpysl2,Ebf2,Epha7,Hmga2,Hn1,Elavl2,Igf1,Aff3,Bmf,Nap1l2,Pappa,Pcsk2,Prkca,Pou4f2,St8sia3,Sall3,Serpinb5,Slc35f3,Uchl1,Rhov,Pappa2,Podn,Slitrk4,B3galt2,Kif26b,Rabgap1l,Tnfrsf19,Clic4,Fam40b,Dhodh,Gpr85,1110032A04Rik,Eepd1,Kdsr,Car10,Camk2n2,Cybrd1	45	85	83.558	0.55265	-0.113096	1.01726	0.999721	0.813221	-	-
mir-346	2136	P_CO	43	Psip1,Hyou1,Dpysl2,Fasn,Ppp1ca,Sub1	6	10	9.6538	0.5563	-0.0761092	1.03586	0.683352	0.773728	-	-
mir-590/590-3p	4259	MRNA_VES	1186	H6pd,Smpdl3b,Cyp4v3,Nt5dc3,Aldh6a1,Akr1c14,Dlk2,Wwp1,Tm6sf1,Lin7a,Sema3d,Cdcp1,Dsp,Cald1,Dnahc5,Egln3,2610305D13Rik,Chrnb1,Slc5a5,Acta2,Adam9,Add2,Ahr,Ak3l1,Alcam,Anxa7,Arhgap6,Arl4a,Arnt2,Slc7a1,Bdnf,Bmp5,Btc,Cacna1d,Calca,Calm2,Casp12,Cd38,Entpd1,Cd53,Cdh11,Col14a1,Cpd,Ctbp2,Ctsc,Cyp2j6,Dclk1,Dll1,Dlx1,Dlx3,Dlx5,Dsc2,Dsg2,Ebf3,Egfr,Enpep,Mpzl2,F3,Sesn1,Rem2,Colec12,Fcgr2b,Fgf14,Foxc2,Foxn2,Fut9…	345	751.5	746.564	0.55975	-0.130011	1.00661	0.996975	0.605581	-	-
mir-505.hm	1632	P_CO	43	Epyc,Rps15a,Asph,3930401K13Rik	4	7.5	7.3181	0.5602	-0.0459893	1.02486	0.579371	0.671463	-	-
mir-300	2978	P_CO_ONLY	39	Psip1,Sub1,Rps15a,Lima1,2500003M10Rik,2900073G15Rik	6	12.5	12.0506	0.5607	-0.090494	1.03729	0.431407	0.65747	-	-
mir-326/330/330-5p	3551	P_VES	59	Atic,Hapln1,Dclk1,Lmna,Ogn,Eftud2,Vat1,Actn4,Snx6,Hadha	10	26	25.2496	0.56075	-0.101697	1.02972	0.251672	0.503715	-	-
mir-23ab	2991	P_VES_ONLY	45	Sri,Rap1a,Usp5,Lamc1,Tardbp,Sh3bgrl	6	14	13.4866	0.5612	-0.0974152	1.03807	0.271762	0.416284	-	-
mir-590/590-3p	4259	P_VES	59	Rap1a,Rplp0,Arf4,Cycs,Dclk1,Ddx6,Kif5b,Nid1,Rpn2,Tjp1,Tardbp,Sh3bgrl,Uqcrc2,Ppa1,Hadha	15	30.5	29.5853	0.56245	-0.115948	1.03092	0.546686	0.557074	-	-
mir-128	3806	P_VES_ONLY	45	Acadm,Ddx6,Gstm1,Kif5b,Ogn,Padi2,Phb,Lamc1,Hadha	9	18.5	17.7862	0.56675	-0.116421	1.04013	0.392918	0.680569	-	-
mir-448	1916	P_VES_ONLY	45	Sri,Padi2,Lamc1,Actn4,Hadha	5	9	8.647	0.56885	-0.0825751	1.04082	0.576857	0.699261	-	-
mir-375	1711	P_VES	59	Ctnnb1,Hapln1,Ddx6,Phb,Eif4h,Lamc1	6	11.5	11.0135	0.5701	-0.10038	1.04417	0.589312	0.673437	-	-
mir-874	2382	P_CO	43	Fasn,Ppp1ca,Arcn1,Rps15a,Lima1	5	11.5	10.9788	0.57085	-0.106687	1.04747	0.400783	0.51439	-	-
mir-9	2772	P_CO_ONLY	39	Hyou1,Nid2,Ptbp1,Arcn1,Gsn,Asph	6	11.5	11.0018	0.57125	-0.107269	1.04528	0.513362	0.651721	-	-
mir-431	1915	P_VES	59	Anxa4,Dclk1,Kif5b,Eif4h,Sh3bgrl,Ppa1	6	13	12.4197	0.57565	-0.112082	1.04672	0.467521	0.620033	-	-
mir-223	1991	MRNA_VES	1186	H6pd,Cyp4v3,Bbs4,Shmt2,Sft2d2,Adam11,Alcam,Prelp,Anxa7,Zfhx3,Bcl2l1,Bpgm,Btc,Ctnna2,Entpd5,Cdh11,Cdh5,Hapln1,Csn3,Dtna,Ebf3,Egfr,F3,Fgl2,Tlr3,Fut9,Ggta1,S1pr2,Lpar1,Gria2,Gyk,Sdc2,Ifi203,Il6st,Irs1,Kcne1,Kcnq1,Lhx3,Lif,Lmo2,Stard5,Cd93,Eltd1,Galnt10,Maf,Mgat3,Trpm1,Myo1c,Nek2,Nfib,Nrtn,Nrxn3,Ntrk2,Cldn11,Pdgfra,Peg3,Pftk1,Prkar2b,Prnp,Lrrc4,Ptgfr,Ptgs2,Ptprt,Fam65b,Aldh1a2,Rcn1,Rgs4,Cxcl12,Sema3e…	161	332.5	328.372	0.57625	-0.16498	1.01257	0.957512	0.446204	-	-
mir-205	2621	MRNA_VES	1186	Bbs4,Akr1c14,Slco3a1,Sft2d2,Palmd,Actb,Ahr,Ak3l1,Prelp,Slc19a2,Ttyh2,Arg2,Bcl2l1,Calca,Cd38,Entpd5,Cdh11,Cpd,Csf1,Csn3,Cyp2j6,Dab2,Dclk1,Dlx3,Dnahc11,Dsg2,Enpep,Gnb1l,Fbp1,Fmod,Galnt3,Gbx2,Gja1,Glul,Glrb,Gnai1,Gnb4,S1pr2,Lpar1,Gpx3,H2-D1,Hcn1,Hfe,Hk2,Hsd17b7,Ier3,Ifi203,Ifit2,Ifnar2,Il6st,Irs1,Kifap3,Lif,Lrpap1,Usp48,Syt12,Galnt10,Mal,Mcl1,Mgat3,Msx1,Nek2,Nfe2,Nfib,Ntn1,Osmr,Cldn11,Otog,Kat2b,Pdg…	216	447	441.741	0.5765	-0.181488	1.0119	0.990108	0.641861	-	-
mir-122	1979	P_VES_ONLY	45	Clic1,Ddx6,Eif4h,Lamc1,Hadha	5	9.5	8.98455	0.5792	-0.116015	1.05737	0.544951	0.757407	-	-
mir-455/455-5p	1628	MRNA_VES	1186	H6pd,A130022J15Rik,Phldb1,Akr1c14,Tm6sf1,Lin7a,Sft2d2,Arrb1,Krt7,Adam11,Slc19a2,Arl4a,Astn1,Cd86,Cfh,Col4a5,Comt1,Cpd,Csn3,Ctla2a,Cyp2j6,Dclk1,Dsg2,Gnb1l,Fut9,Ggta1,Gnai1,H28,Il7,Irs1,Kcnab1,Kcnma1,Lif,Lrpap1,Mal,Mbd2,Mcl1,Mgat3,Meis2,Ncf1,Nfib,Nid1,Nrxn3,Ntrk2,Otog,Pftk1,Pkib,Ptger4,Prom2,Rps6ka2,Sema3e,Slc31a1,Slc8a1,Pde2a,Gramd1c,Etl4,Cpeb3,Syk,Lrtm2,Chpt1,Tacr3,9530066K23Rik,Tcf4,Tgfa,Phactr1…	136	272	268.065	0.57995	-0.197523	1.01468	0.975756	0.642643	-	-
mir-539	3613	P_CO_ONLY	39	Psip1,Arcn1,Tecta,Rps15a,Lima1,2900073G15Rik,3930401K13Rik	7	15.5	14.6886	0.5802	-0.147827	1.05524	0.358706	0.555888	-	-
mir-29abc	2231	MRNA_CO	179	Dnm3,Camk4,Cdc42,Cnga2,Cnr1,Dpysl2,Tmprss3,Fbn2,Elavl4,Igf1,Isl1,Kif21b,Bmf,Ntrk2,Prkca,Pou4f2,Ptx3,Stmn2,Sms,Tectb,Tgfb2,Adcy5,Trpm3,Ndrg4,Slco5a1,Frmd3,Nav3,Kif26b,Abcg5,Clic4,Dkk3,Dbc1,Fam184b,Iigp1,Gpr85,Lypd1,Rnd3	37	74.5	72.3043	0.5807	-0.188546	1.03037	0.997292	0.853262	-	-
mir-155	1604	P_VES_ONLY	45	Arf4,Ogn,Ppa1	3	7.5	7.1283	0.58115	-0.0948135	1.05214	0.353238	0.452501	-	-
mir-224	2549	P_VES_ONLY	45	Sri,Cycs,Ddx6,Padi2,Eif4h,Tardbp	6	12.5	11.7387	0.58115	-0.15033	1.06485	0.447647	0.641234	-	-
mir-485/485-5p	3154	P_CO_ONLY	39	Hyou1,Ptbp1,Rac1,Tecta,Rps15a,Lima1,Asph	7	13.5	12.7337	0.5835	-0.146703	1.06018	0.527402	0.643198	-	-
mir-143	2563	P_VES_ONLY	45	Ddx6,Hbb-b2,Padi2,Rpn2,Ppa1,Hadha	6	12.5	11.7823	0.58435	-0.143265	1.06091	0.441403	0.673769	-	-
mir-146	2450	P_CO	43	Sub1,Arcn1,Uba1,Rps15a,Asph	5	12	11.2386	0.5855	-0.1548	1.06775	0.371639	0.461802	-	-
mir-34a/34b-5p/34c/34c-5p/449/449abc/699	2762	P_VES	59	Ahsg,Hapln1,Cycs,Dclk1,Lmna,Padi2,Taldo1,Vcl,Vat1	9	20.5	19.3711	0.5855	-0.175375	1.05828	0.46679	0.674569	-	-
mir-125a-3p	2637	P_VES	59	Sri,Dclk1,Kif5b,Ogn,Padi2,Tardbp,Vat1,Ppa1	8	18.5	17.4548	0.58615	-0.169928	1.05988	0.38782	0.596074	-	-
mir-448	1916	MRNA_CO	179	Dnm3,Unc5b,Ap1s2,B3gnt5,Bcl2,Calb1,Car8,Camk4,Tmprss3,Igf1,Nap1l2,Ntf3,Ntrk2,Pappa,Stmn2,Sox11,Serpini1,Sh3bgrl2,Trpm3,Hectd2,Arhgef9,Slco5a1,Lsamp,Clic4,Auts2,Fam19a3,Dbc1,Dhodh,Fam184b,Prdm16,Kdsr	31	65	62.6583	0.5944	-0.208891	1.03737	0.991854	0.504256	-	-
mir-192/215	1436	P_CO	43	Ppp1ca,Rps15a,Ppp2r1a,Asph	4	7	6.453	0.5987	-0.145841	1.08477	0.683575	0.75428	-	-
mir-490/490-3p	1919	P_CO	43	Psip1,Gaa,Sub1,Snrpb,Rps15a	5	9.5	8.741	0.60035	-0.172148	1.08683	0.618466	0.706354	-	-
mir-335/335-5p	2619	P_VES_ONLY	45	Ahsg,Rplp0,Cycs,Ddx6,Padi2,Sh3bgrl	6	13	11.9865	0.6017	-0.197646	1.08455	0.416747	0.664082	-	-
mir-590/590-3p	4259	P_CO_ONLY	39	Psip1,Ptbp1,Rac1,Sub1,Snrpe,Psma1,Psmb3,Rps15a,Asph	9	19	17.7541	0.6018	-0.204096	1.07018	0.433277	0.708497	-	-
mir-216/216a	1945	P_CO	43	Fasn,Rac1,Rps15a,Asph,2900073G15Rik	5	9.5	8.73885	0.60195	-0.176358	1.0871	0.605789	0.70279	-	-
mir-383	1619	P_VES_ONLY	45	Ddx6,Eif4h,Lamc1,Hadha	4	8	7.27285	0.6068	-0.182251	1.09998	0.54635	0.722028	-	-
mir-141/200a	3013	P_CO	43	Aprt,Calb1,Dpysl2,Rac1,Arcn1,Rps15a,Lima1,Asph	8	16	14.8242	0.608	-0.259826	1.07932	0.619094	0.73993	-	-
mir-18ab	1688	P_VES	59	Atic,Hapln1,Ogn,Eif4h,Lamc1,Tardbp	6	12	10.9423	0.60985	-0.21689	1.09666	0.603265	0.71874	-	-
mir-7/7ab	3167	P_VES	59	Sri,Acadm,Arf4,Cct4,Cycs,Dclk1,Padi2,Tjp1,Lamc1,Hadha	10	22.5	20.989	0.61105	-0.226795	1.07199	0.408874	0.621959	-	-
mir-383	1619	P_VES	59	Hapln1,Dclk1,Ddx6,Eif4h,Lamc1,Hadha	6	11.5	10.4511	0.6113	-0.221108	1.10036	0.644733	0.762928	-	-
mir-410	2753	MRNA_CO	179	Tmem64,Dnm3,Nr2f2,Car8,Camk4,Cnr1,Dpysl2,F2rl1,Fbn2,Lgr5,Fgfr3,Hmga2,Elavl2,Elavl4,Id2,Igf1,Aff3,Mab21l1,Nov,Ntf3,Pappa,Prkcq,Pla2r1,Plxna2,Pou4f2,St8sia3,Sox11,Syt1,Sh3bgrl2,Tgfb2,Trpm3,Hectd2,Ndrg4,Arhgef9,Pappa2,Slco5a1,B3galt2,Pcdh19,Rabgap1l,Tnfrsf19,Fam40b,Dkk3,Dkk2,EG574403,Fam184b,4631426J05Rik	46	95	91.5029	0.6117	-0.259165	1.03822	0.999296	0.50718	-	-
mir-125a-3p	2637	MRNA_CO	179	Ano1,Ap1s2,B3gnt5,Bcl2,Camk4,Cckar,Cplx1,Dpysl2,Epyc,Ebf2,Tmprss3,Fbn2,Gli3,Grb10,Elavl2,Elavl4,Kif21b,Ntrk2,Prkca,Pla2r1,Plxna2,Sox11,Clic6,Sh3bgrl2,Gigyf2,Ndrg4,Slco5a1,Esrrg,Pcdh19,Fam40b,Dkk3,Umodl1,Dhodh,Dkk2,EG574403,Cend1,Nrn1,Kdsr,Lypd6b,Lypd1,4631426J05Rik	41	90	86.553	0.612	-0.257617	1.03982	0.994611	0.852337	-	-
mir-184	598	MRNA_VES	1186	Slco2b1,Sft2d2,Dync2h1,Adam11,Arhgdib,Slc7a1,Bcl2l1,C1qa,Comt1,Csf1,Fgd6,Glul,Hk2,Hsd17b7,Igfbp4,Kcne1,Stard5,Galnt10,Matn4,Meis2,Ntrk2,Cldn11,Pkp1,Slc7a5,Slc8a1,Tmie,Syngr1,Tbx1,4933426M11Rik,Mboat1,Tiam1,Timp3,Pxk,Zic4,Otud7b,Zfp750,Tmem195,Slc25a13,B4galt5,Cdc42se1,Tmem206,Slc48a1,Ankrd13a,1500001A10Rik,Spef1,Tjap1,Cyld,Rab3il1,Rab36,Fam20c,Ehd4	51	101.5	97.906	0.6125	-0.255486	1.03671	0.915793	0.747051	-	-
mir-31	2465	P_VES	59	Ahsg,Dclk1,Ddx6,Kif5b,Tardbp,Vat1,Sh3bgrl	7	17.5	16.1083	0.6129	-0.241788	1.0864	0.330453	0.518253	-	-
mir-365	1467	MRNA_CO	179	Tmem64,Dnm3,Ap1s2,Nr2f2,Bcl2,Cacnb3,Camk4,Hmga2,Elavl2,Id2,Igf1,Kif21b,Ntrk2,Pappa,Stmn2,Sema5b,Sh3bgrl2,Efemp1,Tectb,Scara3,Fam49b,Trpm3,Pcdh19,Dkk2,Kdsr	25	49.5	47.0593	0.6139	-0.252708	1.05186	0.991663	0.71608	-	-
mir-182	2403	P_CO_ONLY	39	Rac1,Arcn1,Tecta,Rps15a,Asph	5	10.5	9.5205	0.61425	-0.226098	1.10288	0.492066	0.643702	-	-
mir-193ab	1784	MRNA_CO	179	Unc5b,Calb1,Cckar,Grb10,Kif21b,Ntrk2,Pappa,Pcsk2,Prkca,Pla2r1,Sema5b,Spock1,Syt1,Slc35f3,Tgfb2,Tnnt2,Klhl14,Ndrg4,Arhgef9,Pappa2,Nav3,Esrrg,Pcdh19,Dkk2,Cend1,Prdm16,Camk2n2,Cybrd1,Rnd3,1600029D21Rik,Limch1	31	61.5	58.596	0.61495	-0.261048	1.04956	0.997191	0.895741	-	-
mir-154	1316	MRNA_CO	179	Dnm3,Bcl2,Camk4,F2rl1,Grb10,Hmga2,Id2,Igf1,Pappa,Prkca,Trhr,Trpm3,Odz2,Frmd3,Trpa1,Rabgap1l,Tnfrsf19,Nefh,Dkk2,Iigp1,Pcolce2	21	45	42.5009	0.61825	-0.267112	1.0588	0.972834	0.491118	-	-
mir-503	1597	P_CO_ONLY	39	Fasn,Arcn1,Uba1	3	7	6.22525	0.6191	-0.212861	1.12445	0.47257	0.577603	-	-
mir-375	1711	P_VES_ONLY	45	Ctnnb1,Ddx6,Phb,Eif4h,Lamc1	5	8.5	7.62305	0.62015	-0.215329	1.11504	0.680167	0.811708	-	-
mir-410	2753	P_VES	59	Sri,Rap1a,Cycs,Ddx6,Hbb-b2,Kif5b,Slc25a3,Sh3bgrl,Actn4	9	20	18.3795	0.62115	-0.260367	1.08817	0.471284	0.473332	-	-
mir-103/107	2716	MRNA_VES	1186	H6pd,Mtus1,Ankrd10,Gcom1,Traf3ip2,Nt5dc3,Nckap1l,Wwp1,Sema3d,Sft2d2,Arrb1,Krt5,Dync2h1,Rap1gap,Egln3,Abcg1,Chrnb1,Acvr1,Add2,Ak1,Ak3l1,Bdnf,Mrps6,C3ar1,Ctnna2,Cbln2,Cd36,Cd38,Cdk6,Clcnka,Cldn5,Cpd,Csf1,Csrp1,Cst3,Dclk1,Dll1,Dlx3,Efna5,Enpep,Fgd6,Sesn1,Rem2,Foxc2,Fut9,Gas1,S1pr2,H28,Hk2,Hlx,Hmgcs2,Hsd17b7,Sdc2,Il7,Irs1,Kcnq1,Eltd1,M6pr,Galnt10,Mns1,Meis2,Myh9,Nfib,Npy1r,Nrxn3,Ntrk2,Ntrk3,Pak3,Pde4…	222	458.5	449.952	0.62135	-0.29448	1.019	0.987296	0.608861	-	-
mir-26ab/1297	2512	P_VES_ONLY	45	Rap1a,Cycs,Gstm1,Phb,Usp5,Sh3bgrl,Uqcrc2	7	12.5	11.3292	0.62355	-0.239259	1.10334	0.62621	0.769391	-	-
mir-542/542-3p	2932	MRNA_CO	179	Dnm3,Isl2,Ap1s2,Lmo3,Nr2f2,Bcl2,Calb1,Cnr1,Dpysl2,Epha3,Tmprss3,Fgfr3,Gli3,Grb10,Hsd11b1,Elavl2,Igf1,Kif21b,Aff3,Ntrk2,Pcsk2,Plxna2,Sema5b,St8sia3,Sall3,Serpinb5,Spock1,Sh3bgrl2,Tgfb2,Uchl1,Klhl14,Hectd2,Gigyf2,Ndrg4,Arhgef9,Slco5a1,Podn,Rabgap1l,Clic4,Fam40b,Fam19a3,Umodl1,Ramp3,EG574403,Prdm16,Kdsr,Car10,Pcolce2,4631426J05Rik,Efhd1	50	101.5	97.262	0.6237	-0.3	1.04357	0.99976	0.917715	-	-
mir-142-3p	1352	P_VES	59	Cycs,Ddx6,Kif5b,Lmna,Padi2,Tjp1	6	9.5	8.48855	0.6254	-0.241398	1.11915	0.795458	0.85871	-	-
mir-103/107	2716	P_VES	59	Clic1,Alb,Aldh2,Dclk1,Ddx6,Tjp1,Vcl,Tardbp,Vat1	9	19.5	17.7648	0.62585	-0.282175	1.09767	0.489864	0.668738	-	-
mir-193ab	1784	P_CO	43	Hyou1,Calb1,Rps15a,Asph	4	9	8.0225	0.6263	-0.235203	1.12184	0.499546	0.603859	-	-
mir-324-5p	1683	MRNA_VES	1186	H6pd,A130022J15Rik,AI467606,Gcom1,Nt5dc3,Slco3a1,Sft2d2,Adam15,Ak1,Ak3l1,Anxa4,Arnt2,Atp1a1,Entpd1,Cdc25b,Cdk6,Col4a5,Cpd,Efna5,Gnb1l,Caskin2,Caln1,Fcgr2b,Foxc2,Foxn2,Glul,Gnai1,Lpar1,Gstt1,Hfe,Hk2,Hmgcs2,Irf8,Cd74,Il6st,Irx2,Kcnq1,Kif16b,Cd93,Galnt10,Mgat3,Nek2,Nfib,Ntrk3,Otog,Pde4b,Pkib,Pkp1,Plod1,Lcp1,Ppap2a,St14,Bcas3,Ptgs1,Ptprd,Fam65b,Rgs5,Cxcl12,Slc1a5,Sox1,Stat6,Eif5a2,Cpeb3,Syk,Syt2,Tmem…	142	288.5	281.194	0.6264	-0.310337	1.02598	0.983903	0.719195	-	-
mir-346	2136	P_VES	59	Ahsg,Dclk1,Ddx6,Padi2,Psmb4,Rpn2,Eif4h,Lamc1,Hadha	9	15.5	14.0366	0.62775	-0.263903	1.10425	0.774868	0.893756	-	-
mir-154	1316	P_VES	59	Dclk1,Ddx6,Ogn,Rbp1,Lamc1	5	9.5	8.39785	0.6288	-0.259389	1.13124	0.672247	0.715111	-	-
mir-146	2450	MRNA_VES	1186	Slco2b1,Mtus1,Cyp4v3,Traf3ip2,Tm6sf1,Lin7a,Slco3a1,Sft2d2,Aif1l,Me3,Ahr,Ak3l1,Ttyh2,Anxa4,Speg,Arhgdib,Arnt2,Asgr1,Astn1,Slc7a1,Bcl2l1,C3ar1,Cbln2,Entpd1,Cd53,Cd86,Cdh5,Cdkn1a,Cfi,Cpd,Csf1r,Csf2rb,Dtna,Stom,Mpzl2,Bsnd,Caln1,Fgl2,Foxn2,Fut9,Ggta1,Gnb4,Lpar1,Gria2,Gstm2,H2-D1,H28,Hk2,Ifit2,Igfbp4,Il7,Inpp5d,Irx2,Itgb5,Itm2b,Kcnab1,Kcnma1,Kcnq1,Recql5,Cd93,M6pr,Syt12,Mal,Mgat3,Nkx3-1,Ntn1,Ntrk2,Pdgf…	203	426.5	417.05	0.6301	-0.327015	1.02266	0.990135	0.653772	-	-
mir-224	2549	MRNA_VES	1186	Slco2b1,AI467606,Cyp4v3,Gcom1,Aldh1l1,Lin7a,Sft2d2,Aif1l,Cald1,Spred2,Acta2,Adam11,Ak1,Ak3l1,Aldh1a1,Anxa7,Ap3b2,Apod,Astn1,Atp1b3,Slc7a1,Btc,Cd53,Cdc25b,Cdkn1a,Cldn4,Cpd,Cys1,Hapln1,Dll1,Dlx1,Rem2,Fth1,Fut9,Gja1,Hsd17b7,Ibsp,Il6st,Irs1,Irx2,Itm2b,Kcnab1,Kcne1,Kcnma1,Kif16b,Kifap3,Klf2,Lpl,Cd93,Galnt10,Maf,Mcl1,Slc3a2,Nek2,Nfib,Nfs1,Nid1,Ntrk2,Ntrk3,Pdgfra,Pftk1,Pkib,Lcp1,Atp12a,Ptger4,Ptgfr,Ptpr…	211	437.5	428.156	0.6302	-0.320524	1.02182	0.99107	0.598649	-	-
mir-122	1979	MRNA_VES	1186	AI467606,Traf3ip2,Spata7,Lin7a,Sft2d2,Me3,Dync2h1,Rap1gap,2610305D13Rik,Abcg1,Acvr1,Alpl,Arnt2,Astn1,Zfhx3,Slc7a1,Bdnf,Cbr2,Cdc25b,Cdh5,Cldn5,Cpd,Hapln1,Csf2rb,Dab2,Dclk1,Dlx2,Dsc2,Ankrd6,Rem2,Tlr3,Galnt3,S1pr2,Lpar1,Foxq1,Sdc2,Slc6a4,Ier3,Il1rap,Kcne1,Kif16b,Cd93,Mal,Trpm1,Msn,Myo15,Nkx3-1,Nrxn3,Ntn1,Osmr,P2rx4,Pak3,Pftk1,Plod1,Cyth1,Ptgfr,Rac2,Rbpms,Rcn1,Rgl1,Polr1a,Rps6ka2,S100a13,Cxcl12,Sh3gl…	159	339	330.442	0.63025	-0.33518	1.0259	0.947852	0.564249	-	-
mir-183	1900	P_VES	59	Rplp0,Hapln1,Dclk1,Nid1,Tardbp,Actn4,Hadha	7	13.5	12.1598	0.6305	-0.266438	1.11022	0.634566	0.733892	-	-
mir-130/301	1805	P_VES	59	Arf4,Coch,Cycs,Ddx6,Eif4h,Tardbp,Hadha	7	13.5	12.1044	0.63155	-0.282558	1.1153	0.687129	0.771039	-	-
mir-129/129-5p	3073	P_VES_ONLY	45	Cycs,Ddx6,Kif5b,Lmna,Ppic,Sh3bgrl,Actn4	7	16	14.4455	0.6317	-0.276625	1.10761	0.385089	0.575498	-	-
mir-544	2898	P_VES	59	Arf4,Ctnnb1,Hapln1,Cycs,Dclk1,Ddx6,Nid1,Ogn,Eif4h,Lamc1	10	21	19.073	0.6352	-0.303125	1.10103	0.537504	0.683843	-	-
mir-425/489	1999	MRNA_CO	179	Unc5b,Lmo3,Calb1,Car8,Camk4,Dpysl2,Epha7,Fgfr3,Fst,Gli3,Grb10,Igf1,Kif21b,Nov,Ntrk2,Pappa,Pcsk2,Prkca,Plxna2,Snap91,Sall3,Serpini1,Serpinb5,Pkp4,Slco5a1,Kctd8,Rabgap1l,Tnfrsf19,Clic4,Cadps2,Egfl6,Fam184b,Nrn1,Prdm16,4631426J05Rik,Efhd1	36	71.5	67.6929	0.6373	-0.316858	1.05624	0.999299	0.796967	-	-
mir-24	3112	P_CO	43	Ckb,Fasn,Ptbp1,Sub1,Rps15a,3930401K13Rik,Immt	7	16	14.3839	0.63765	-0.29178	1.11236	0.424363	0.54752	-	-
mir-876-5p	2228	MRNA_VES	1186	AI467606,Aldh6a1,Cdcp1,Pkn2,Cald1,Dync2h1,Spred2,Ahr,Prelp,Arhgap6,Zfhx3,Bdnf,Calm2,Entpd5,Cnih2,Cpd,Hapln1,Csf1,Ctbp2,Ctsh,Cyp7b1,Dab2,Dlx1,Dlx3,Efna5,Egfr,Mpzl2,Bsnd,Ankrd6,Sesn1,Caln1,Fgf14,Foxn2,Galnt3,Gfi1,Gnai1,Gnb4,S1pr2,Gpr56,Foxj1,Hmgcs2,Ifi203,Kcnab1,Kcnma1,Kif16b,Lmo2,Lrrc23,Cd93,Usp48,Eltd1,M6pr,Galnt10,Maf,Slc3a2,Mgat3,Nfib,Nkx3-1,Ntn1,Fxyd5,Otx2,Pftk1,Pkib,Plod1,Plscr2,Atp12a,Ptprt,…	193	384	374.561	0.6408	-0.346157	1.0252	0.998246	0.802242	-	-
mir-299/299-3p	2025	MRNA_CO	179	Tmem64,Dnm3,Unc5b,Bcl2,Calb1,Car8,Camk4,Cdc42,Cobl,Ebf1,Epha7,Tmprss3,Aff3,Ntf3,Pappa,Prkca,St8sia3,Sall3,Spock1,Syt1,Scara3,Trhr,Trpm3,Ndrg4,Gpr64,Rabgap1l,Tnfrsf19,Fam40b,Dkk3,Iigp1,1110032A04Rik,Limch1	32	70	65.9643	0.64335	-0.348514	1.06118	0.98974	0.71073	-	-
mir-592/599	2442	P_VES_ONLY	45	Sri,Alb,Rpn2,Lamc1,Tardbp,Actn4	6	13	11.4276	0.6448	-0.309194	1.1376	0.496275	0.6882	-	-
mir-299/299-3p	2025	P_CO	43	Calb1,Psmb1,Lima1,2500003M10Rik,3930401K13Rik	5	10.5	9.12335	0.64565	-0.305807	1.15089	0.567112	0.667938	-	-
mir-542/542-3p	2932	MRNA_VES	1186	Phldb1,Nt5dc3,Akr1c14,Nckap1l,Dlk2,Slco3a1,Sft2d2,Rap1gap,Acp5,Chrnb1,Slc13a3,Agt,Aif1,Ak1,Alcam,Aldh1a1,Prelp,Anxa7,Speg,Apoa4,Apod,Arhgdib,Arnt2,Zfhx3,Slc7a1,Bmp7,Cacna1d,Entpd5,Cdc25b,Cdk6,Col14a1,Comt1,Cpd,Cys1,Hapln1,Csf1,Csf1r,Cyp2j6,Dclk1,Dtna,Efna5,Stom,Gnb1l,Fgd6,Fgl2,Foxn2,Tlr3,Fut9,Ggta1,Glul,Gnb4,Hfe,Hs3st3a1,Hsd17b7,Sdc2,Irf8,Ifit2,Cd74,Il1rap,Il6st,Inpp5d,Irx2,Laptm5,Lif,Lpl,Syt12,G…	242	512	500.677	0.64615	-0.363067	1.02262	0.994078	0.68573	-	-
mir-193ab	1784	MRNA_VES	1186	H6pd,A130022J15Rik,Mtus1,Nt5dc3,Spata7,Wwp1,Sft2d2,Aif1l,Me3,Arrb1,Dync2h1,Spred2,Adam11,Alpl,Alcam,Arnt2,Astn1,Cd86,Clcnka,Cldn4,Dclk1,Dtna,AF251705,Ankrd6,Caskin2,Colec12,Caln1,Fmod,S1pr2,Lpar1,Hmgcs2,Il1rap,Kifc3,Lhx3,Lif,Lrrc23,Stard5,Syt12,Mal,Mcl1,Mgat3,Ntn1,Ntrk2,Osmr,Pak3,Kat2b,Pcx,Pde4b,Pkib,Nlgn1,Ptgs1,Ptprd,Ptprt,Rgl1,Rps6ka2,Sh3gl2,St6gal1,Slc34a2,Slc8a1,Spsb4,Tmem18,Ubxn10,Slc39a14,M…	148	308	298.949	0.64625	-0.366379	1.03028	0.975863	0.642168	-	-
mir-101	2415	P_CO	43	Nid2,Rac1,Sub1,Arcn1,Rps15a,Ppp2r1a	6	12.5	11.0279	0.64655	-0.307816	1.13349	0.558589	0.69239	-	-
mir-190	1249	MRNA_VES	1186	Smpdl3b,Slco2b1,Mtus1,Aldh6a1,Mmrn2,Lin7a,Slco1a5,Obfc2a,Dync2h1,Abcg1,Alcam,Prelp,Anxa7,Arnt2,Astn1,Zfhx3,Slc7a1,Bdnf,Cacna1d,Casp12,Cd53,Cdh5,Comt1,Csn3,Cyp2j6,Dclk1,Dsc2,Fgf14,Foxn2,Fut9,Gas6,Il6st,Il7,Irs1,Kcnab1,Mef2c,Nfe2,Nfib,Nkx3-1,Prkar2b,Nlgn1,Fam65b,Rac2,Sema3e,Slc20a2,Slc31a1,Slc8a1,Soat1,Spnb2,Stat3,Stat6,Eif5a2,Ddef2,Fam149a,Tacr3,Slc18a2,Tcf4,Tom1l2,Mboat1,Thbd,Tjp1,Otop1,Tpm1,Vcl,…	104	216	208.481	0.65045	-0.366062	1.03607	0.953983	0.523533	-	-
mir-197	2151	P_VES	59	Sri,Cycs,Ddx6,Eif4h,Tardbp,Sh3bgrl,Hadha	7	16	14.0605	0.65135	-0.354156	1.13794	0.492891	0.640117	-	-
mir-132/212	2462	MRNA_CO	179	Tmem64,Unc5b,Ap1s2,Bcl2,Car8,Camk4,Cnr1,Ebf2,Epha7,F2rl1,Fst,Gata3,Gli3,Hmga2,Hn1,Elavl4,Ier5,Isl1,Kcns2,Aff3,Pappa,Sema5b,Sms,Sox11,Spock1,Adcy5,Hectd2,Ndrg4,Arhgef9,Gpr64,Slco5a1,B3galt2,Fam40b,Rhpn2,EG574403,Kdsr,Rnd3,Limch1,Efhd1	39	87.5	82.5376	0.65505	-0.380044	1.06012	0.99522	0.528983	-	-
mir-300	2978	P_VES	59	Anxa4,Arf4,Ctnnb1,Cycs,Dclk1,Ddx6,Lmna,Nid1,Tjp1,Lamc1,Vat1,Snx6	12	22	19.6747	0.6581	-0.35686	1.11819	0.745349	0.776945	-	-
mir-539	3613	MRNA_VES	1186	Slco2b1,Mtus1,Gcom1,Nt5dc3,Aldh6a1,Mmrn2,Osbpl11,Tm6sf1,Lin7a,Sema3d,Aif1l,Obfc2a,Me3,Arrb1,Maob,Abcg1,Slc13a3,Adm,Ahr,Ak1,Alpl,Anxa7,Apod,Astn1,Zfhx3,Slc7a3,Bgn,Bmp2,Btc,Cacna1d,Cd38,Entpd1,Entpd5,Cd53,Cd86,Cdkn1a,Cdkn2d,Cfh,Ctbp2,Ctsk,Dab2,Dclk1,Dll1,Dlx2,Dsc2,Dsg2,Dtna,Ebf3,Stom,Fgd6,Mpzl2,Bsnd,Colec12,Fgf14,Fgl2,Foxn2,Fos,Fut9,Galnt3,Gas2,Ggta1,Gja4,S1pr2,Grk5,Gyk,H2-M3,H28,Hs3st3a1,Hsd17b7,H…	306	632.5	618.79	0.65915	-0.399964	1.02216	0.999675	0.825405	-	-
mir-204/211	2943	MRNA_CO	179	Tmem64,Ap1s2,B3gnt5,Nr2f2,Bcl2,Cacnb3,Calb1,Car8,Camk4,Cnr1,Ebf2,Egf,Epha7,Tmprss3,Fbn2,Hmga2,Elavl2,Elavl4,Igf1,Kif21b,Mab21l1,Matn1,Myo5b,Pappa,Pcsk2,Prkcq,Plxna2,Ptx3,Stmn2,St8sia3,Sox11,Serpinb5,Scara3,Fam49b,Adcy5,Klhl14,Rhov,Arhgef9,Slitrk4,Esrrg,Lsamp,Rabgap1l,Lmod3,Dkk3,Iigp1,1110032A04Rik,Lypd6b,Rnd3,Limch1,4631426J05Rik	50	102.5	96.8996	0.6601	-0.399907	1.0578	0.999736	0.865108	-	-
mir-326/330/330-5p	3551	P_CO	43	Anp32a,Calb1,Eef2,Fasn,Ptbp1,Rps15a,Lima1,3930401K13Rik	8	19.5	17.1714	0.66215	-0.3805	1.13561	0.406266	0.538401	-	-
mir-29abc	2231	P_VES_ONLY	45	Ctnnb1,Ddx6,Slc25a3,Ppic,Eif4h,Lamc1	6	11.5	9.96695	0.6624	-0.344181	1.15381	0.594854	0.790392	-	-
mir-382	1680	P_VES	59	Cycs,Dclk1,Nid1,Tardbp,Uqcrc2	5	12.5	10.8366	0.6629	-0.345419	1.1535	0.438054	0.491337	-	-
mir-202/202-3p	1651	MRNA_CO	179	B3gnt5,Camk4,Epha3,Epha7,Grb10,Hmga2,Hn1,Hsd11b1,Igf1,Kif21b,Ntrk2,P4ha2,Pappa,Sox11,Sall3,Syt1,Sh3bgrl2,Hectd2,Odz2,Slco5a1,Slitrk4,Esrrg,Pcdh19,Rabgap1l,Dkk3,EG574403,Fam184b	27	58	53.9354	0.6642	-0.39581	1.07536	0.989004	0.711803	-	-
mir-185/882	3512	P_CO_ONLY	39	Sub1,Nhp2l1,Arcn1,Rps15a,Asph,2500003M10Rik,3930401K13Rik	7	17	14.9153	0.66495	-0.367815	1.13977	0.393499	0.523349	-	-
mir-487/487b	194	MRNA_CO	179	Prkca,Klhl14,Esrrg	3	7.5	6.26885	0.66505	-0.335549	1.19639	0.840851	0.568676	-	-
mir-544	2898	P_VES_ONLY	45	Arf4,Ctnnb1,Cycs,Ddx6,Ogn,Eif4h,Lamc1	7	15.5	13.3737	0.6668	-0.389455	1.15899	0.456998	0.686488	-	-
mir-448	1916	P_CO_ONLY	39	Ptbp1,Tecta,Asph,M6prbp1	4	9	7.5835	0.66745	-0.356154	1.18679	0.522808	0.68611	-	-
mir-199/199-5p	2818	P_VES_ONLY	45	Cox6b1,Ahsg,Cycs,Ddx6,Gstm1,Ppic,Lamc1	7	15	12.9856	0.66825	-0.38187	1.15513	0.491507	0.739637	-	-
mir-153	1780	P_CO	43	Calb1,Ptbp1,Tecta,Asph	4	9.5	8.0063	0.669	-0.364491	1.18657	0.501612	0.605842	-	-
mir-488	2885	P_CO_ONLY	39	Hyou1,Rac1,Snrpb,Rps15a,Lima1,Asph,3930401K13Rik	7	13.5	11.5991	0.67025	-0.384479	1.16389	0.632017	0.784155	-	-
mir-134	2253	MRNA_VES	1186	H6pd,Slco2b1,Cyp4v3,Aldh6a1,Wwp1,Lin7a,Slco1a5,Slco3a1,Aif1l,Obfc2a,Abcg1,Palmd,Add2,Alcam,Slc19a2,Anxa7,Speg,Bpgm,Cacna1d,Car3,Cd36,Cd38,Cd53,Cd86,Cdc25b,Cdkn1a,Chi3l1,Comt1,Cpd,Hapln1,Ctsc,Ctss,Dtna,Ebf3,Enpep,Stom,Mpzl2,Caskin2,Fgl2,Fmod,Fut9,Ggta1,Gyk,H28,Hk2,Hmgcs2,Hs3st3a1,Slc6a4,Ibsp,Ifi203,Il6st,Kif16b,Lmo2,Lpl,Lrpap1,Sp7,Cd93,Lyz2,M6pr,Syt12,Galnt10,Mcl1,Meis1,Meis2,Msn,Naip1,Nek2,Nfib,N…	188	393	380.634	0.6717	-0.449826	1.03249	0.990244	0.641194	-	-
mir-544	2898	MRNA_CO	179	Tmem64,Ano1,Dnm3,B3gnt5,Bcl2,Car8,Camk4,Cckar,Epyc,Ebf2,Epha3,Gata3,Grb10,Id2,Ier5,Igf1,Isl1,Bmf,Ntrk2,Cntn3,Pappa,Pcsk2,Plxna2,Stmn2,Sms,Sall3,Serpini1,Clic6,Syt1,Slc35f3,Sh3bgrl2,Scara3,Trpm3,Hectd2,Ndrg4,Odz2,Slco5a1,Slitrk4,Nav3,Esrrg,Trpa1,Pcdh19,Lmod3,Fam40b,Fam19a3,1110032A04Rik,Kdsr,Lypd1,Cybrd1,4631426J05Rik	50	100.5	94.5434	0.67225	-0.428699	1.063	0.999821	0.851396	-	-
mir-1/206	2287	P_VES	59	Sri,Rap1a,Anxa4,Arf4,Dclk1,Mpz,Ogn,Sh3bgrl	8	17	14.7925	0.674	-0.402949	1.14923	0.569489	0.700076	-	-
mir-204/211	2943	P_CO	43	Psip1,Hyou1,Calb1,Sub1,Nhp2l1,Arcn1,Rps15a,Lima1,Asph,3930401K13Rik	10	15.5	13.487	0.67435	-0.377336	1.14926	0.870949	0.926254	-	-
mir-543	2815	P_VES	59	Rap1a,Hapln1,Dclk1,Kif5b,Nid1,Lamc1,Tardbp,Sh3bgrl,Uqcrc2	9	21	18.4603	0.6745	-0.407723	1.13757	0.440571	0.490128	-	-
mir-448	1916	MRNA_VES	1186	Traf3ip2,Wwp1,Slco1a5,Slco3a1,Acta2,Ahr,Anxa7,Arhgap6,Slc7a1,Bgn,Btc,C3ar1,Calm2,Casp12,Cd36,Entpd1,Cdkn1a,Coch,Col4a5,Hapln1,Dab2,Dclk1,Dsg2,Dtna,Ebf3,Efna5,Egfr,Epha1,Ankrd6,Colec12,Fgl2,Foxn2,Fut9,Galnt3,Gas1,Ggta1,Glrb,Gnai1,Ibsp,Il6st,Irx2,Kcnab1,Mcl1,Mef2c,Meis1,Mgat3,Msn,Myh3,Myo1c,Ncf1,Nfib,Ntrk2,Cldn11,Pkib,Plscr2,Prkar2b,Nlgn1,Ptprd,Fam65b,Rgs4,Trim30,Cxcl12,Sh3gl2,Slc8a1,Soat1,Sox1,Sox…	160	328	316.701	0.6769	-0.456629	1.03568	0.984105	0.600918	-	-
mir-122	1979	P_VES	59	Clic1,Hapln1,Dclk1,Ddx6,Eif4h,Lamc1,Snx6,Hadha	8	15	12.8517	0.67725	-0.407163	1.16716	0.730115	0.86223	-	-
mir-374/374ab	2525	P_VES_ONLY	45	Sri,Acadm,Kif5b,Ogn,Acot1,Sh3bgrl,Actn4	7	13.5	11.455	0.67905	-0.414181	1.17852	0.620489	0.686581	-	-
mir-874	2382	P_CO_ONLY	39	Fasn,Ppp1ca,Arcn1,Rps15a,Lima1	5	11.5	9.6371	0.6793	-0.408593	1.19331	0.501168	0.61382	-	-
mir-127	286	MRNA_CO	179	Car8,Klhl14,Car9,Tnfrsf19,Prdm16,4631426J05Rik	6	11	9.22195	0.6794	-0.398251	1.19281	0.963781	0.920453	-	-
mir-181	2828	MRNA_VES	1186	H6pd,Slco2b1,Akr1c14,Dlk2,Wwp1,Tm6sf1,Lin7a,Sema3d,Obfc2a,8030451F13Rik,Cald1,Dnahc5,Krt5,2610305D13Rik,Adam11,Adm,Prelp,Slc19a2,Anxa4,Arnt2,Astn1,Zfhx3,Atp1b3,Slc7a1,Bcl2l1,Bdnf,Btc,Bub3,C3ar1,Calca,Cd36,Entpd5,Cdkn1a,Cpd,Csn3,Csrp1,Cyp2j6,Cyp7b1,Dclk1,Ebf3,Efna5,Enpep,Gnb1l,Evi2a,Fgl2,Fos,Fut9,Gas1,Gja1,Glrb,Gnai1,Gria2,Gstm2,H2-D1,Hck,Foxj1,Hmgcs2,Hsd17b7,Sdc2,Ifit2,Cyr61,Cd74,Il7,Kcne1,Kcnma1…	240	483	469.577	0.6801	-0.45359	1.02859	0.998516	0.742945	-	-
mir-488	2885	P_CO	43	Hyou1,Dpysl2,Rac1,Snrpb,Rps15a,Lima1,Asph,3930401K13Rik	8	15.5	13.2327	0.6803	-0.427852	1.17134	0.669775	0.776554	-	-
mir-326/330/330-5p	3551	P_CO_ONLY	39	Anp32a,Eef2,Fasn,Ptbp1,Rps15a,Lima1,3930401K13Rik	7	17.5	15.0428	0.6806	-0.432132	1.16334	0.379689	0.505101	-	-
mir-129/129-5p	3073	P_VES	59	Coch,Hapln1,Cycs,Dclk1,Ddx6,Kif5b,Lmna,Nid1,Ppic,Sh3bgrl,Actn4	11	23.5	20.5873	0.68415	-0.442054	1.14148	0.585369	0.669677	-	-
mir-421	2652	P_VES_ONLY	45	Sri,Cycs,Kif5b,Slc25a3,Psmb4,Eif4h,Sh3bgrl	7	14.5	12.3248	0.6842	-0.423127	1.17649	0.564562	0.736447	-	-
mir-499/499-5p	1980	P_CO_ONLY	39	Hyou1,Nhp2l1,Asph,3930401K13Rik	4	9.5	7.8328	0.6853	-0.406265	1.21285	0.492406	0.645131	-	-
mir-25/32/92/92ab/363/367	1703	P_VES_ONLY	45	Rap1a,Arf4,Kif5b,Ppic,Tardbp	5	9.5	7.8151	0.6855	-0.418728	1.2156	0.684132	0.784081	-	-
mir-411	1219	MRNA_CO	179	Ap1s2,Nr2f2,Calb1,Tmprss3,Fst,Kif21b,Klc1,Bmf,Pappa,Plxna2,Ptx3,St8sia3,Sox11,Serpini1,Clic6,Sh3bgrl2,Pappa2,Slco5a1,Rabgap1l,Auts2,Fam40b,Prdm16,Kdsr,Limch1	24	43.5	39.4241	0.68715	-0.447835	1.10338	0.998526	0.897964	-	-
mir-21/590-5p	1404	MRNA_CO	179	Tmem64,B3gnt5,Bcl2,Cacnb3,Camk4,Cnr1,Epyc,Ebf1,Egf,Gli3,Grb10,Ntf3,Cntn3,Prkca,Plxna2,St8sia3,Gpr64,Pappa2,B3galt2,Rabgap1l,Clic4,Dkk2,EG574403	23	51.5	46.8797	0.6877	-0.471489	1.09856	0.983204	0.516306	-	-
mir-329/362-3p	3260	MRNA_CO	179	Dnm3,Ap1s2,Car8,Camk4,Cckar,Cdc42,Cnr1,Cplx1,Dpysl2,Ebf2,F2rl1,Gata3,Gli3,Hmga2,Elavl4,Ier5,Igf1,Kcns2,Kif21b,Klc1,Aff3,Matn1,Myo5b,Ntrk2,Cntn3,Pappa,Pcsk2,Prkca,Pla2r1,Ptx3,Sall3,Serpinb5,Spock1,Syt1,Slc35f3,Sh3bgrl2,Efemp1,Trpm3,Hectd2,Ndrg4,Pappa2,Odz2,Slco5a1,Frmd3,Esrrg,Clic4,Fam19a3,Dkk3,Rhpn2,Cubn,Prdm16,Kdsr,Lypd1,Cybrd1	54	120.5	113.18	0.688	-0.470752	1.06468	0.999724	0.784713	-	-
mir-377	3239	P_CO	43	Fasn,Rac1,Sub1,Rps15a,Lima1,Asph,Pgm2,3930401K13Rik,Immt	9	17.5	14.9642	0.68965	-0.446339	1.16946	0.672895	0.783311	-	-
mir-185/882	3512	MRNA_VES	1186	H6pd,Slco2b1,AI467606,Cyp4v3,Gcom1,Phldb1,Nt5dc3,Gck,Akr1c14,Mmrn2,Osbpl11,Lin7a,Shmt2,Slc14a1,Slco3a1,Sema3d,Sft2d2,Obfc2a,Me3,Arrb1,Abcg1,Adam11,Ak3l1,Alpl,Alcam,Ap3b2,Apobec2,Apod,Arl4a,Arnt2,Astn1,Zfhx3,Slc7a1,Bcl2l1,Bgn,Btc,C3ar1,Cd36,Entpd1,Cd86,Cdc25b,Cdh5,Cnih2,Csf1,Csf1r,Dab2,Dclk1,Dlx1,Dlx2,Dsc2,Dsg2,Dtna,Egfr,Enpep,Gnb1l,Fgd6,Mpzl2,Fgf14,Fgl2,Foxc2,Foxn2,Gbx2,Gnb4,S1pr2,Lpar1,Gpr56,Gst…	292	645	627.391	0.69075	-0.502663	1.02807	0.99847	0.821303	-	-
mir-451	326	MRNA_VES	1186	Obfc2a,Egln3,Ak3l1,Arnt2,Zfhx3,Cdkn2d,Cpd,Ggta1,Gyk,Nek2,Nfib,Nrxn3,Pmp22,Slc20a2,Cpeb3,Tbx1,Tcf4,Zic3,Cdc14a,Ptpn21,Slco2a1,Mapk10,Ogfod1,Aldh1a3,Cdon,1200009O22Rik,Katnal2,Elovl7,Cxcr6	29	57.5	52.5505	0.69105	-0.477725	1.09419	0.90512	0.716198	-	-
mir-101	2415	MRNA_CO	179	Ano1,Ap1s2,B3gnt5,Lmo3,Nr2f2,Camk4,Cnr1,F2rl1,Fbn2,Fgfr3,Gata3,Elavl2,Igf1,Kif21b,Bmf,Ntrk2,Cntn3,Pappa,Plxna2,Ptx3,Stmn2,St8sia3,Sms,Sox11,Sall3,Serpini1,Serpinb5,Tspan8,Trhr,Car9,Ndrg4,Pappa2,Frmd3,Abcg5,Pcdh19,Rabgap1l,Clic4,Fam40b,Dkk3,Iigp1,Gpr85,Kdsr,Limch1	43	86	79.7087	0.69125	-0.491886	1.07893	0.999728	0.785297	-	-
mir-145	2712	P_VES	59	Atic,Sri,Cox6b1,Hapln1,Cycs,Dclk1,Ddx6,Tjp1,Tardbp,Acot1	10	20.5	17.7897	0.6924	-0.452361	1.15236	0.628457	0.761427	-	-
mir-146	2450	P_CO_ONLY	39	Sub1,Arcn1,Uba1,Rps15a,Asph	5	12	9.8811	0.6924	-0.460318	1.21444	0.471865	0.593756	-	-
mir-214/761	3943	MRNA_VES	1186	H6pd,Mtus1,Phldb1,Bbs4,Nt5dc3,Akr1c14,Mmrn2,Wwp1,Aldh1l1,Lin7a,Slc14a1,Sft2d2,Aif1l,Me3,Krt5,Egln3,Slc13a3,Add2,Ahr,Prelp,Slc19a2,Apobec2,Arnt2,Asgr1,Zfhx3,Atp1b3,Slc7a1,Bcl2l1,Mrps6,Bub3,C3ar1,Car7,Ctnna2,Cbln2,Entpd1,Entpd5,Cd81,Cdc25b,Cdh11,Cdh5,Cdk6,Cldn4,Cpd,Crlf1,Csf1,Csf2rb,Csn3,Ctbp2,Dclk1,Dll1,Dlx3,Dtna,Ebf3,Ebp,Egfr,Stom,Gnb1l,Fgd6,Bsnd,Sesn1,Caln1,Fbp2,Fgf14,Gas1,Gas2,Gfi1,Ggta1,Gclm,H…	332	728.5	709.67	0.6933	-0.505975	1.02653	0.999744	0.933184	-	-
mir-99ab/100	254	MRNA_VES	1186	Obfc2a,Comp,Ctsc,Rem2,Fmod,Myo15,Nkx3-1,Pkib,Tmem18,Lemd1,Tspyl1,Arhgap30,Gpr68,Elfn1,C230081A13Rik,Cadm4,Samhd1,Plek,Txnip,Mbnl1,2310008H09Rik,Cda,Ccdc151,Clmn,Col4a6	25	46.5	41.937	0.69435	-0.495914	1.10881	0.957878	0.836027	-	-
mir-30a/30a-5p/30b/30b-5p/30cde/384-5p	2595	P_VES_ONLY	45	Rplp0,Arf4,Kif5b,Mpz,Rpn2,Ppa1	6	14.5	12.1029	0.6957	-0.479281	1.19806	0.427249	0.590366	-	-
mir-141/200a	3013	MRNA_VES	1186	H6pd,A130022J15Rik,Nt5dc3,Akr1c14,Osbpl11,Shmt2,Slc14a1,Sema3d,Sft2d2,Ccdc122,Me3,Cdcp1,Arrb1,Egln3,Abcg1,Spred2,Adam9,Ahr,Ak3l1,Aldh1a1,Slc19a2,Ttyh2,Arhgap6,Arl4a,Arnt2,Astn1,Zfhx3,Bdnf,Btc,C3ar1,Casp12,Cd36,Cd38,Entpd5,Cdk6,Cdkn1a,Cpd,Csn3,Ctbp2,Ctsc,Cyp2j6,Dclk1,Dlx5,Dsc2,Ebf3,Egfr,Fgd6,Mpzl2,Ankrd6,Caskin2,Sesn1,Foxc2,Foxn2,Gbx2,Ggta1,Gja1,Gclc,Lpar1,Gyk,Hcn1,Hfe,Foxj1,Sdc2,Slc6a4,Ifnar2,Il1…	252	504	491.133	0.69585	-0.517823	1.0262	0.997507	0.644111	-	-
mir-31	2465	P_VES_ONLY	45	Ahsg,Ddx6,Kif5b,Tardbp,Sh3bgrl	5	13.5	11.2111	0.6963	-0.468847	1.20417	0.320563	0.557934	-	-
mir-216/216a	1945	P_CO_ONLY	39	Fasn,Rac1,Rps15a,Asph,2900073G15Rik	5	9.5	7.6403	0.69715	-0.460023	1.24341	0.69345	0.816647	-	-
mir-490/490-3p	1919	P_CO_ONLY	39	Psip1,Gaa,Sub1,Snrpb,Rps15a	5	9.5	7.6643	0.6973	-0.443972	1.23951	0.704337	0.799241	-	-
mir-200bc/429	2410	MRNA_CO	179	Nr2f2,Bcl2,Car8,Camk4,Cnr1,Gli3,Foxg1,Elavl2,Elavl4,Id2,Ier5,Kcns2,Kif21b,Aff3,Nap1l2,Ntf3,Ntrk2,Pcsk2,Prkca,Plxna2,Serpini1,Clic6,Syt1,Sh3bgrl2,Nr2e1,Hectd2,Pappa2,Slco5a1,Podn,Kctd8,Slitrk4,Esrrg,B3galt2,Trpa1,Pcdh19,Rabgap1l,Clic4,Dkk2,EG574403,Prdm16,Cybrd1,Rnd3	42	84	78.7742	0.6975	-0.508141	1.06634	0.999489	0.660296	-	-
mir-410	2753	P_CO_ONLY	39	Psip1,Sub1,Rps18,Uba1,Asph,2500003M10Rik	6	13.5	11.2104	0.6976	-0.474893	1.20423	0.521143	0.745586	-	-
mir-200bc/429	2410	P_CO	43	Psip1,Hyou1,Ptbp1,Rac1,Arcn1,Asph,M6prbp1	7	14	11.8254	0.7019	-0.516564	1.18389	0.716006	0.82091	-	-
mir-543	2815	MRNA_VES	1186	Snx25,Wwp1,Lin7a,Slco3a1,Obfc2a,Me3,Egln3,2610305D13Rik,Abcg1,Chrnb1,Slc13a3,Adam9,Prelp,Anxa7,Arg2,Arhgap6,Arl4a,Arnt2,Astn1,Slc7a1,Slc7a3,Bcl2l1,Bmp2,Btc,Entpd5,Cd53,Cdc25b,Cdh11,Chi3l1,Cpd,Hapln1,Csf1,Ctbp2,Cyp2j6,Dab2,Dclk1,Dll1,Dlx1,Dlx3,Dlx5,Dsg2,Dtna,Fgd6,Ankrd6,Fcgr2b,Fgl2,Foxn2,Fos,Fut9,Gfi1,Glul,Gnai1,Gpr56,Gyk,Hk2,Id4,Ifit2,Cyr61,Il6st,Kcnab1,Kcnma1,Kif16b,Kifap3,Klf2,Lif,Lpl,Lrrn1,Cd9…	241	487.5	471.568	0.7021	-0.529851	1.03379	0.99911	0.776377	-	-
mir-543	2815	MRNA_CO	179	Tmem64,Ap1s2,Lmo3,Bcl2,Calb1,Car8,Camk4,Cnr1,Dpysl2,Epha3,Fbn2,Foxg1,Hmga2,Elavl2,Elavl4,Id2,Kcns2,Mab21l1,Myo5b,Nov,Ntrk2,Pappa,Plxna2,Stmn2,St8sia3,Sox11,Serpinb5,Clic6,Syt1,Bai3,Tspan8,Tnfaip6,Trpm3,Arhgef9,Slco5a1,Kctd8,Slitrk4,Lsamp,Kif26b,Trpa1,Pcdh19,Tnfrsf19,Clic4,Ramp3,Dkk2,Nrn1	46	99	91.895	0.7027	-0.522215	1.07732	0.998854	0.473249	-	-
mir-30a/30a-5p/30b/30b-5p/30cde/384-5p	2595	P_VES	59	Rplp0,Arf4,Kif5b,Mpz,Nid1,Rpn2,Vcl,Vat1,Ppa1	9	20.5	17.5184	0.70415	-0.504487	1.1702	0.551228	0.630382	-	-
mir-22	2384	P_VES	59	Sri,Ddx6,Nid1,Ogn,Padi2,Eftud2,Eif4h,Lamc1,Vat1,Hadha	10	18.5	15.655	0.70585	-0.49188	1.18173	0.777174	0.892215	-	-
mir-219/219-5p	1248	MRNA_CO	179	Ap1s2,Lmo3,Calb1,Camk4,Epha7,Fbn2,Hmga2,Igf1,Isl1,Kcns2,Bmf,Pcsk2,Prkca,St8sia3,Sox11,Serpinb5,Sh3bgrl2,Scara3,Klhl14,Trpm3,Odz2,Pcdh19,Dkk3,Dkk2,Prdm16,Lypd1	26	45	40.1687	0.7103	-0.532612	1.12028	0.999584	0.924179	-	-
mir-539	3613	P_VES	59	Rap1a,Ahsg,Ctnnb1,Cycs,Dclk1,Mpz,Nid1,Ogn,Ppic,Rpn2,Eif4h,Lamc1,Actn4,Uqcrc2	14	28	24.271	0.71225	-0.521908	1.15364	0.702475	0.80953	-	-
mir-374/374ab	2525	P_CO	43	Hyou1,Nhp2l1,Arcn1,Lima1,2500003M10Rik,2900073G15Rik	6	14	11.4423	0.7138	-0.523386	1.22353	0.50947	0.664229	-	-
mir-374/374ab	2525	P_VES	59	Sri,Acadm,Hapln1,Kif5b,Ogn,Tjp1,Vcl,Acot1,Sh3bgrl,Actn4	10	19.5	16.3784	0.71395	-0.53173	1.1906	0.716208	0.699864	-	-
mir-410	2753	P_CO	43	Psip1,Dpysl2,Sub1,Rps18,Uba1,Asph,2500003M10Rik	7	15.5	12.7305	0.71775	-0.536667	1.21754	0.573685	0.721212	-	-
mir-133	1843	P_VES	59	Hapln1,Cycs,Krt18,Mpz,Tardbp,Vat1,Actn4	7	14.5	11.8192	0.7189	-0.539355	1.22682	0.666425	0.783543	-	-
mir-218	2494	MRNA_CO	179	Dnm3,Lmo3,Car8,Camk4,Cnr1,Ebf2,Epha7,Tmprss3,Fbn2,Hn1,Kcns2,Kif21b,Prkca,Prkcq,Plxna2,Stmn2,St8sia3,Snap91,Sox11,Serpini1,Spock1,Syt1,Bai3,Tectb,Tgfb2,Fam49b,Hectd2,Pkp4,Ndrg4,Pappa2,Slco5a1,Nav3,B3galt2,Lsamp,Pcdh19,Rabgap1l,Auts2,Fam40b,Fam19a3,Umodl1,Dkk2,EG574403,Prdm16,Lypd6b,Cybrd1	45	87.5	80.5061	0.71895	-0.558711	1.08687	0.999859	0.903238	-	-
mir-125a-3p	2637	P_VES_ONLY	45	Sri,Kif5b,Ogn,Padi2,Tardbp,Ppa1	6	15	12.249	0.7193	-0.533616	1.22459	0.408937	0.665386	-	-
mir-146	2450	P_VES	59	Aldh2,Anxa4,Ddx6,Lmna,Padi2,Lamc1,Tardbp,Sh3bgrl,Hadha	9	19.5	16.2911	0.7193	-0.538167	1.19697	0.625418	0.775856	-	-
mir-138	2481	MRNA_VES	1186	Slco2b1,AI467606,Ankrd10,Nt5dc3,Gck,Pld4,Aldh6a1,Dlk2,Lin7a,Slc14a1,Fermt3,Slco3a1,Aif1l,Obfc2a,Arrb1,Dync2h1,Abcg1,Chrnb1,Adam11,Ak1,Aldh1a1,Ttyh2,Speg,Arhgap6,Arnt2,Slc7a1,Bdnf,C3ar1,Cacna1d,Entpd1,Entpd5,Cdk6,Comt1,Cpd,Csf2rb,Dclk1,Egfr,Mpzl2,Rem2,Caln1,Foxn2,Fut9,Gfi1,Ggta1,Lilrb4,Gpx3,Gstt1,Hk2,Hmgcs2,Hs3st3a1,Hsd17b7,Id4,Igfbp2,Kcnma1,Kif9,Klf2,Anpep,Lif,Lmo2,Lrpap1,Recql5,Cd93,Syt12,Galnt1…	207	429.5	413.153	0.71945	-0.579261	1.03957	0.993142	0.776252	-	-
mir-874	2382	P_VES	59	Hapln1,Cycs,Dclk1,Ddx6,Lmna,Padi2,Phb,Lamc1,Tardbp,Snx6	10	19	15.8068	0.7198	-0.546992	1.20201	0.777994	0.909955	-	-
mir-296/296-3p	1714	MRNA_VES	1186	A130022J15Rik,AI467606,Nt5dc3,Mmrn2,Sft2d2,Arrb1,Maob,Adam11,Ak1,Alpl,Anxa7,Ap3b2,Zfhx3,Bgn,Bmp2,Cacna1d,Entpd5,Cdh11,Cdk6,Chi3l1,Col4a5,Col1a1,Ctsc,Cyp2j6,Dclk1,Dsg2,Egfr,Stom,Fgd6,Bsnd,Fut9,Galnt3,Gbx2,Glul,Gnb4,Ifnar2,Inpp5d,Irs1,Syt12,Mal,Mcl1,Mrc1,Myh9,Nfib,Nid1,Nkx3-1,Ntrk2,Otog,P2rx4,Pde4b,Pkp1,Ptprt,Trim30,Cxcl12,St6galnac4,Slc1a3,Slc20a2,Soat1,Sox17,Fam149a,AW544981,Sema6d,Hlf,Terf1,Tgfa…	149	303	289.038	0.72085	-0.578388	1.04831	0.994999	0.85294	-	-
mir-455/455-5p	1628	MRNA_CO	179	Dnm3,Unc5b,Calb1,Car8,Camk4,Epha7,Hes5,Igf1,Ntrk2,Cntn3,Pcsk2,Prkca,Plxna2,Pou4f2,Stmn2,Sema5b,St8sia3,Sox11,Clic6,Sh3bgrl2,Nr2e1,Adcy5,Rhov,Ndrg4,Arhgef9,Pappa2,Esrrg,B3galt2,Fam19a3,Dkk2	30	60	54.7882	0.7214	-0.575483	1.09513	0.998702	0.878761	-	-
mir-22	2384	P_VES_ONLY	45	Sri,Ddx6,Ogn,Padi2,Eftud2,Eif4h,Lamc1,Hadha	8	13.5	10.9128	0.72155	-0.532828	1.23708	0.808409	0.930799	-	-
mir-592/599	2442	P_VES	59	Sri,Alb,Coch,Hapln1,Nid1,Rpn2,Lamc1,Tardbp,Actn4	9	19.5	16.2551	0.72215	-0.541581	1.19963	0.629469	0.737411	-	-
mir-204/211	2943	P_CO_ONLY	39	Psip1,Hyou1,Sub1,Nhp2l1,Arcn1,Rps15a,Lima1,Asph,3930401K13Rik	9	14.5	11.8345	0.7226	-0.534264	1.22523	0.85812	0.930482	-	-
mir-133	1843	MRNA_CO	179	B3gnt5,Camk4,Cnr1,Ebf2,Epha7,Fbn2,Fst,Foxg1,Ier5,Kcns2,Bmf,Pappa,Plxna2,Stmn2,St8sia3,Sox11,Syt1,Sh3bgrl2,Efemp1,Tgfb2,Trhr,Adcy5,Hectd2,Arhgef9,Esrrg,B3galt2,Pcdh19,Fam184b,Prdm16,Lypd6b,Efhd1	31	66	59.7037	0.72365	-0.575545	1.10546	0.995382	0.866163	-	-
mir-194	2297	MRNA_CO	179	Ap1s2,Nr2f2,Bcl2,Camk4,Cckar,Cnr1,Epha3,Fgfr3,Fst,Hmga2,Elavl4,Ier5,Nov,Ntrk2,Cntn3,Pcsk2,Prkca,Plxna2,Sms,Snap91,Sox11,Spock1,Slc35f3,Fam49b,Hectd2,Podn,Kctd8,Trpa1,Pcdh19,Auts2,EG574403,Fam184b,1110032A04Rik,Nrn1,Prdm16,Kdsr,Cybrd1,Rnd3,Limch1	39	82	74.7753	0.72675	-0.588246	1.09662	0.99865	0.694208	-	-
mir-193ab	1784	P_VES	59	Dclk1,Ddx6,Padi2,Tjp1,Vcl,Lamc1,Tardbp,Hadha	8	14.5	11.7061	0.7291	-0.557205	1.23867	0.819262	0.90824	-	-
mir-204/211	2943	P_VES	59	Sri,Hapln1,Dclk1,Ddx6,Kif5b,Lmna,Mpz,Ogn,Ppic,Lamc1,Vat1	11	23.5	19.7064	0.73	-0.587701	1.19251	0.64604	0.794117	-	-
mir-193ab	1784	P_VES_ONLY	45	Ddx6,Padi2,Lamc1,Tardbp,Hadha	5	10.5	8.1489	0.73035	-0.558042	1.28852	0.643596	0.819417	-	-
mir-191	547	MRNA_VES	1186	Osbpl11,Wwp1,Lin7a,Arrb1,Zfhx3,Slc7a1,Bdnf,Bub3,Cldn4,Csn3,Dlx1,Irs1,Kcne1,Meis2,Plcd1,Ptgs2,Ptprd,Rps6ka2,Sema3e,St6galnac4,Tmie,Syk,Syt2,Ddef2,Tmem18,Tjp1,Pcdh20,Vnn1,Rab3gap1,Rab7l1,Als2cl,Pacsin2,Lmln,Slco2a1,Plxna4,Mapk10,C530028O21Rik,Cxxc4,Cobll1,Frem1,Wwc2,Txnip,B4galt6,Cdon,Abhd6,2310008H09Rik,Tmem170,Rhobtb1,Slc38a4,Mfsd11,5730469M10Rik,Uaca	52	97	88.9223	0.73065	-0.608517	1.09084	0.98474	0.873468	-	-
mir-203	3071	MRNA_CO	179	6330403K07Rik,Dnm3,Ap1s2,B3gnt5,Nr2f2,Bcl2,Car8,Camk4,Cnr1,F2rl1,Fbn2,Gli3,Grb10,Hes5,Foxg1,Elavl2,Id2,Igf1,Isl1,Aff3,Bmf,Nap1l2,Pappa,Pcsk2,Prkca,St8sia3,Snap91,Tectb,Tgfb2,Trhr,Klhl14,Gigyf2,Gpr64,Pappa2,Slco5a1,Frmd3,Esrrg,B3galt2,Pcdh19,Lmod3,Fam40b,Fam19a3,Dkk3,Dhodh,Dkk2,EG574403,Fam184b,Gpr85,Prdm16,Kdsr,Cybrd1,1600029D21Rik,Limch1,1500015O10Rik	54	110.5	101.853	0.7318	-0.601622	1.08489	0.999946	0.741712	-	-
mir-140/140-5p/876-3p	1664	P_CO	43	Calb1,Dpysl2,Psmb1,Rac1	4	10	7.65275	0.73465	-0.57928	1.30672	0.562305	0.647349	-	-
mir-204/211	2943	P_VES_ONLY	45	Sri,Ddx6,Kif5b,Lmna,Mpz,Ogn,Ppic,Lamc1	8	17	13.787	0.73645	-0.594334	1.23305	0.592415	0.807273	-	-
mir-448	1916	P_VES	59	Sri,Coch,Hapln1,Dclk1,Padi2,Lamc1,Actn4,Hadha	8	15.5	12.4904	0.73665	-0.590091	1.24095	0.760513	0.803534	-	-
mir-125a-3p	2637	MRNA_VES	1186	Slco2b1,Gcom1,Nt5dc3,Nckap1l,Lin7a,Fermt3,Slco3a1,Obfc2a,Arrb1,Abcg1,Palmd,Slc5a5,Adam11,Add2,Ahr,Ttyh2,Anxa7,Arnt2,Bpgm,Cd38,Entpd5,Cpd,Cys1,Crlf1,Csrp1,Ctsc,Cyp2j6,Dclk1,Efna5,Stom,Ankrd6,Sesn1,Fgf14,Foxc2,Fmod,Fos,Gbx2,Gja4,Glul,Gnb4,Gpr56,H2-M3,Foxj1,Hs3st3a1,Hsd17b7,Ifi203,Ifit2,Igfbp4,Irs1,Kcnab1,Kcne1,Lif,Lpl,Stard5,Cd93,Eltd1,M6pr,Matn4,Trpm1,Mmp13,Mast2,Myo7a,Nek2,Nfe2,Nkx3-1,Npy1r,Nrxn3…	219	463	444.906	0.73665	-0.616587	1.04067	0.993285	0.782691	-	-
mir-153	1780	P_VES	59	Sri,Hapln1,Hbb-b2,Padi2,Lamc1,Actn4,Hadha	7	14.5	11.6	0.73705	-0.591322	1.24999	0.700743	0.7619	-	-
mir-30a/30a-5p/30b/30b-5p/30cde/384-5p	2595	P_CO_ONLY	39	Psip1,Gaa,Nid2,Sub1,Rps15a,Asph,Pgm2	7	13.5	10.7378	0.73755	-0.604589	1.25724	0.739336	0.871004	-	-
mir-324-5p	1683	MRNA_CO	179	Unc5b,Ap1s2,B3gnt5,Lmo3,Camk4,Cdc42,Nr2f1,F2rl1,Tmprss3,Elavl2,Igf1,Aff3,Cntn3,Pappa,Sema5b,Sox11,Ggt7,Slc35f3,Tectb,Scara3,Klhl14,Gigyf2,Pappa2,Slitrk4,Esrrg,Pcdh19,Tnfrsf19,Lmod3,Cubn,Cybrd1,4631426J05Rik	31	61.5	54.9046	0.73785	-0.616812	1.12013	0.9989	0.945635	-	-
mir-375	1711	MRNA_VES	1186	Lin7a,Slc14a1,Slco3a1,Sema3d,Sft2d2,Ahr,Ak3l1,Astn1,Slc7a1,Bmp2,Casp12,Cbln2,Entpd1,Cd53,Cd86,Cdc25b,Cdkn1a,Col1a1,Comt1,Hapln1,Ctbp2,Cyp2j6,Ebf3,Fgd6,Fgl2,Fut9,Gas2,Ggta1,Lpar1,Hk2,Hs3st3a1,Hsd17b7,Ibsp,Igfbp4,Irs1,Kcnab1,Cd93,Galnt10,Meis1,Slc22a6,P2rx4,Pkib,Lcp1,Pmp22,Prom2,Ptgs1,Ptgs2,Ptprc,Ptprd,Rac2,Rbpms,Rcn1,Rgs5,Cxcl12,Slc8a1,Spnb2,Phldb2,Stat1,Eif5a2,Ddef2,Tmem18,Chpt1,Tacr3,Tcf4,Sema6d…	144	297.5	282.794	0.73805	-0.625257	1.052	0.983277	0.607755	-	-
mir-499/499-5p	1980	P_CO	43	Hyou1,Dpysl2,Nhp2l1,Asph,3930401K13Rik	5	11.5	8.91455	0.73955	-0.594338	1.29003	0.588694	0.686511	-	-
mir-300	2978	P_CO	43	Psip1,Dpysl2,Crym,Sub1,Rps15a,Lima1,2500003M10Rik,2900073G15Rik	8	17	13.6921	0.74065	-0.62256	1.2416	0.633092	0.770874	-	-
mir-34a/34b-5p/34c/34c-5p/449/449abc/699	2762	MRNA_CO	179	Unc5b,Lmo3,Nr2f2,Bcl2,Cacnb3,Calb1,Camk4,Cckar,Cplx1,Crabp1,Egf,Gata3,Grb10,Foxg1,Hmga2,Ier5,Igf1,Isl1,Bmf,Myo5b,Ntrk2,Plxna2,Sox11,Syt1,Sh3bgrl2,Tnnt1,Trhr,Hectd2,Pkp4,Ndrg4,Gpr64,Pappa2,Nav3,Pcdh19,Tnfrsf19,Fam40b,Fam19a3,Dbc1,Dkk2,EG574403,Cend1,Fam184b,Iigp1,Gpr85,Nrn1,Prdm16,Car10,Cybrd1	48	104.5	95.5476	0.7409	-0.636326	1.0937	0.999792	0.971794	-	-
mir-138	2481	P_VES	59	Dclk1,Ddx6,Hsd17b10,Lmna,Ppic,Tjp1,Lamc1,Vat1,Uqcrc2	9	20	16.3612	0.7417	-0.621523	1.2224	0.609659	0.792321	-	-
mir-31	2465	P_CO	43	Hyou1,Dpysl2,Fasn,Sub1,Arcn1,Asph,Pgm2	7	14	11.0418	0.742	-0.623966	1.26791	0.694211	0.789146	-	-
mir-495/1192	4058	MRNA_CO	179	Tmem64,6330403K07Rik,Ap1s2,B3gnt5,Nr2f2,Bcl2,Camk4,Cdc42,Cnr1,Dpysl2,Ebf2,Epha3,Epha7,Tmprss3,Fbn2,Fgfr3,Gli3,Foxg1,Hn1,Elavl4,Id2,Igf1,Aff3,Bmf,Matn1,Myo5b,Pappa,Pcsk2,Prkca,Pla2r1,Plxna2,Pou4f2,Stmn2,St8sia3,Snap91,Sox11,Spock1,Clic6,Bai3,Sh3bgrl2,Tectb,Tgfb2,Tnfaip6,Fam49b,Trpm3,Hectd2,Gigyf2,Pkp4,Arhgef9,Gpr64,Odz2,Slco5a1,Kctd8,Slitrk4,Esrrg,B3galt2,Kif26b,Muc15,Rabgap1l,Clic4,Auts2,Cadps2,F…	68	147.5	136.926	0.74265	-0.629512	1.07722	0.99998	0.725583	-	-
mir-758	1992	P_CO	43	Psip1,Fasn,Sub1,Lima1,2500003M10Rik,M6prbp1	6	11.5	8.89945	0.74305	-0.597153	1.29221	0.74455	0.818486	-	-
mir-204/211	2943	MRNA_VES	1186	H6pd,Bbs4,Nt5dc3,Akr1c14,Mmrn2,Nckap1l,Lin7a,Slco3a1,Arrb1,Dnahc5,Krt5,2610305D13Rik,Slc5a5,Ak3l1,Alpl,Alcam,Prelp,Ttyh2,Anxa3,Arnt2,Zfhx3,Slc7a1,Bmp7,Entpd5,Cdc25b,Cdh11,Cdh5,Cdkn1a,Cdkn2d,Comt1,Cpd,Hapln1,Dclk1,Dlx1,Dlx3,Dtna,Ebp,Efna5,Gnb1l,Evi2a,Fgl2,Tlr3,Fut9,Gbx2,Ggta1,Lpar1,Foxj1,Id4,Ifi203,Ifnar2,Cd74,Itm2b,Kcnma1,Kcnq1,Kifap3,Lif,Lmo2,Lrpap1,Lrrc23,Sp7,Cd93,M6pr,Mal,Mef2c,Meis1,Mgat3,Mmp…	243	518.5	498.204	0.74365	-0.651735	1.04074	0.994287	0.64777	-	-
mir-488	2885	MRNA_CO	179	Dnm3,Unc5b,Ap1s2,Bcl2,Camk4,Cdc42,Cnga2,Cnr1,Dpysl2,Ebf2,Fgfr3,Fst,Hmga2,Elavl2,Igf1,Isl1,Kcns2,Kif21b,Aff3,Mab21l1,Myo5b,Ntrk2,Cntn3,Pcsk2,Plxna2,Spock1,Syt1,Sh3bgrl2,Tgfb2,Nr2e1,Trhr,Fam49b,Klhl14,Gigyf2,Gpr64,Nav3,Esrrg,Muc15,Pcdh19,Rabgap1l,Tnfrsf19,Fam19a3,Nefh,Dhodh,Dkk2,Lypd1,Car10,Cybrd1,Rnd3,1600029D21Rik	50	104.5	95.5138	0.74395	-0.64082	1.09408	0.99984	0.826713	-	-
mir-145	2712	P_VES_ONLY	45	Atic,Sri,Cox6b1,Cycs,Ddx6,Tardbp,Acot1	7	15.5	12.3851	0.74445	-0.61784	1.2515	0.538019	0.750121	-	-
mir-221/222	2065	MRNA_CO	179	Tmem64,Nr2f2,Camk4,Cckar,Cnr1,Cobl,Fbn2,Grb10,Elavl2,Ier5,Igf1,Kif21b,Klc1,Bmf,Ntf3,Plxna2,Pou4f2,Ptx3,Sms,Spock1,Syt1,Tectb,Trhr,Fam49b,Trpm3,Hectd2,Slco5a1,Pcdh19,Fam40b,Fam19a3,Umodl1,Irx5,Dkk2,Eepd1,Cybrd1,Limch1	36	75.5	67.8576	0.74555	-0.655768	1.11262	0.998723	0.76113	-	-
mir-758	1992	MRNA_CO	179	Dnm3,Unc5b,Ap1s2,Camk4,Cckar,Epha7,Gli3,Grb10,Hsd11b1,Id2,Aff3,Nov,Ntrk2,Prkca,Stmn2,Sox11,Serpinb5,Sh3bgrl2,Tectb,Trhr,Fam49b,Klhl14,Hectd2,Slco5a1,Frmd3,B3galt2,Pcdh19,Clic4,Fam19a3,Dkk3,EG574403,Kdsr,Car10,Cybrd1,Limch1,4631426J05Rik,Efhd1	37	72	64.4562	0.7457	-0.646049	1.11704	0.999677	0.865453	-	-
mir-101	2415	P_CO_ONLY	39	Nid2,Rac1,Sub1,Arcn1,Rps15a,Ppp2r1a	6	12.5	9.6907	0.7474	-0.624305	1.2899	0.659968	0.822974	-	-
mir-140/140-5p/876-3p	1664	MRNA_CO	179	Dnm3,Npy,Bcl2,Calb1,Car8,Cnr1,Dpysl2,Fbn2,Lgr5,Gata3,Gli3,Hsd11b1,Elavl2,Ntrk2,Prkca,Prkcq,Pla2r1,Stmn2,Sema5b,Serpini1,Spock1,Tectb,Gigyf2,Car9,Nav3,Dkk3,Dkk2,Gpr85,Cybrd1	29	63	55.8614	0.74805	-0.657886	1.12779	0.996423	0.788354	-	-
mir-342/342-3p	2891	P_CO	43	Psip1,Fasn,Rps15a,Lima1,Asph,Pgm2,Immt	7	16.5	13.1982	0.7481	-0.622795	1.25018	0.515475	0.626707	-	-
mir-210	508	MRNA_CO	179	Unc5b,Bcl2,Cacnb3,Epha7,Igf1,Tgfb2,Adcy5,Arhgef9,Esrrg,Prdm16	10	20.5	16.6267	0.7485	-0.641983	1.23296	0.977491	0.885077	-	-
mir-376/376ab/376b-3p	1907	P_VES	59	Arf4,Hapln1,Ddx6,Nid1,Slc25a3,Eif4h,Lamc1,Tardbp	8	15.5	12.2716	0.7495	-0.631144	1.26307	0.764742	0.824486	-	-
mir-137	1893	P_CO	43	Fasn,Ptbp1,Rac1,Asph,Psmc6	5	11	8.4288	0.74965	-0.624832	1.30505	0.631112	0.726968	-	-
mir-340/340-5p	3781	MRNA_VES	1186	Slco2b1,AI467606,Mtus1,Cyp4v3,Ankrd10,Aldh6a1,Osbpl11,Lin7a,Slc14a1,Sema3d,Sft2d2,Ccdc122,Me3,Cald1,Krt5,Abcg1,Acta2,Ahr,Ak3l1,Alcam,Slc19a2,Arhgap6,Arl4a,Slc7a1,Bpgm,Btc,Casp12,Scarb2,Entpd5,Cd53,Coch,Col14a1,Col4a5,Cpd,Csn3,Cyp2j6,Dll1,Dlx3,Dsc2,Dsg2,Dtna,Epha1,Fgd6,F3,Fbp1,Fcgr2b,Fgf14,Fgl2,Foxn2,Fmod,Tlr3,Fut9,Galnt3,Gas1,Gas2,Glul,Hagh,Glrb,Gnai1,Gnb4,Lpar1,Gpr56,Gria2,Gyk,Hsph1,Sdc2,Ifi203,…	312	672.5	649.16	0.75145	-0.67123	1.03595	0.998354	0.678606	-	-
mir-496	1357	P_VES	59	Sri,Arf4,Ctnnb1,Padi2,Vcl,Rcn3	6	11.5	8.77105	0.7522	-0.62051	1.31113	0.792893	0.83134	-	-
mir-335/335-5p	2619	MRNA_CO	179	Tmem64,Ano1,Dnm3,Unc5b,B3gnt5,Bcl2,Cckar,Cnr1,Cobl,Cplx1,Crabp1,Ebf2,Gli3,Elavl2,Ier5,Isl1,Kif21b,Myo5b,Nov,Pappa,Prkcq,Sox11,Sall3,Serpini1,Clic6,Syt1,Sh3bgrl2,Tectb,Scara3,Tnfaip6,Car9,Frmd3,Podn,Lsamp,Pcdh19,Clic4,Auts2,Fam40b,Rhpn2,Prdm16,Kdsr,Cybrd1,4631426J05Rik	43	95	85.9153	0.75455	-0.688068	1.10574	0.998474	0.818115	-	-
mir-15/16/195/424/497	3359	P_CO	43	Calb1,Fasn,Arcn1,Rps15a,Ppp2r1a,Asph,2500003M10Rik,Pgm2	8	20.5	16.5314	0.7553	-0.675207	1.24006	0.480158	0.608377	-	-
mir-29abc	2231	P_VES	59	Car3,Ctnnb1,Hapln1,Ddx6,Slc25a3,Ppic,Vcl,Eif4h,Lamc1	9	18	14.4891	0.7554	-0.661952	1.24232	0.732333	0.852731	-	-
mir-326/330/330-5p	3551	VES_BOTH	14	Hapln1,Dclk1,Vat1,Snx6	4	10	7.4494	0.7558	-0.65062	1.34239	0.836913	0.841231	-	-
mir-24	3112	P_CO_ONLY	39	Ckb,Fasn,Ptbp1,Sub1,Rps15a,3930401K13Rik,Immt	7	16	12.6276	0.7576	-0.650788	1.26707	0.543759	0.664859	-	-
mir-144	2529	MRNA_CO	179	Ano1,Lmo3,Nr2f2,Camk4,Cnga2,Cnr1,F2rl1,Fbn2,Fst,Gata3,Gli3,Foxg1,Elavl2,Igf1,Kif21b,Bmf,Ntrk2,Cntn3,Pappa,Prkca,Ptx3,Sms,Snap91,Sox11,Sall3,Serpini1,Serpinb5,Tspan8,Efemp1,Ndrg4,Pappa2,Frmd3,Slitrk4,Esrrg,Pcdh19,Rabgap1l,Fam40b,Dkk3,Cend1,Iigp1,Gpr85,1110032A04Rik,Prdm16,Kdsr,Car10,Limch1	46	91	82.3939	0.75915	-0.686086	1.10445	0.999904	0.796767	-	-
mir-30a/30a-5p/30b/30b-5p/30cde/384-5p	2595	P_CO	43	Psip1,Dpysl2,Gaa,Nid2,Sub1,Rps15a,Asph,Pgm2	8	15.5	12.2046	0.7594	-0.675359	1.27001	0.776235	0.864006	-	-
mir-203	3071	MRNA_VES	1186	H6pd,A130022J15Rik,Mtus1,Gcom1,Phldb1,Lrrc49,Nt5dc3,Spata7,Nckap1l,Osbpl11,Wwp1,Lin7a,Slc14a1,Aif1l,Me3,Cdcp1,Arrb1,Dnahc5,2610305D13Rik,Abcg1,Slc13a3,Adam11,Adam9,Adcy9,Ahr,Ak3l1,Alcam,Slc19a2,Ttyh2,Anxa3,Anxa7,Arhgap6,Arhgdib,Arnt2,Zfhx3,Bmp2,Bmp5,Btc,Bub3,C3ar1,Cbln2,Cd36,Cd81,Cd86,Cdkn2d,Cfh,Cldn4,Col14a1,Comt1,Cpd,Hapln1,Ctsk,Ctss,Cyp7b1,Dab2,Dlx5,Dsc2,Dsg2,Dtna,Ebf3,Egfr,Emr1,Foxc2,Foxn2,Fu…	264	544.5	522.056	0.75995	-0.707944	1.04299	0.999628	0.821654	-	-
mir-374/374ab	2525	MRNA_CO	179	Ap1s2,Nr2f2,Bcl2,Car8,Camk4,Cnr1,Cobl,Nr2f1,Gata3,Gli3,Foxg1,Elavl2,Elavl4,Id2,Igf1,Isl1,Aff3,Ntf3,Ntrk2,Pappa,Prkca,Pla2r1,Plxna2,Pou4f2,Stmn2,St8sia3,Sms,Sall3,Serpini1,Spock1,Syt1,Sh3bgrl2,Tectb,Scara3,Trhr,Arhgef9,Gpr64,Pappa2,Slco5a1,Frmd3,Slitrk4,Esrrg,B3galt2,Lsamp,Trpa1,Rabgap1l,Tnfrsf19,1110032A04Rik,Nrn1,Kdsr,Cybrd1	51	91	82.0114	0.76115	-0.704923	1.1096	0.999998	0.92654	-	-
mir-383	1619	P_CO	43	Calb1,Dpysl2,2500003M10Rik,3930401K13Rik,Immt	5	10	7.2728	0.76295	-0.687883	1.37499	0.759043	0.819079	-	-
mir-590/590-3p	4259	P_VES_ONLY	45	Rap1a,Rplp0,Arf4,Cycs,Ddx6,Kif5b,Rpn2,Tardbp,Sh3bgrl,Uqcrc2,Ppa1,Hadha	12	25.5	20.884	0.76315	-0.691973	1.22103	0.631998	0.740327	-	-
mir-874	2382	P_VES_ONLY	45	Cycs,Ddx6,Lmna,Padi2,Phb,Lamc1,Tardbp	7	14.5	11.0894	0.7642	-0.691874	1.30756	0.682555	0.874452	-	-
mir-223	1991	P_CO_ONLY	39	Fasn,Nhp2l1,Arcn1,Rps15a,Asph,2500003M10Rik	6	10.5	7.75105	0.76495	-0.675185	1.35466	0.817687	0.897353	-	-
mir-185/882	3512	VES_BOTH	14	Dclk1,Nid1,Tjp1,Vcl	4	10	7.2866	0.7663	-0.70147	1.37238	0.842557	0.825841	-	-
mir-15/16/195/424/497	3359	P_CO_ONLY	39	Fasn,Arcn1,Rps15a,Ppp2r1a,Asph,2500003M10Rik,Pgm2	7	18.5	14.5096	0.76715	-0.722571	1.27502	0.449455	0.595196	-	-
mir-326/330/330-5p	3551	MRNA_VES	1186	H6pd,Smpdl3b,Slco2b1,AI467606,Mtus1,Snx25,Phldb1,Nt5dc3,Gck,Slco1a5,Slco3a1,Sft2d2,Me3,Arrb1,Egln3,Abcg1,Slc13a3,Adam11,Add2,Prelp,Slc19a2,Ttyh2,Arnt2,Astn1,Bcl2l1,Btc,Cacna1d,Cd38,Entpd1,Entpd5,Cd81,Cdc25b,Cdkn1a,Comt1,Cys1,Hapln1,Csf1r,Csrp1,Ctse,Ctsh,Cyp7b1,Dclk1,Dsg2,Efna5,Stom,Gnb1l,Rem2,Fbp1,Foxc2,Fos,Fut9,Gfi1,Ggta1,Gnai1,Foxj1,Hk2,Hs3st3a1,Ibsp,Ifi203,Il6st,Kcnq1,Kdr,Kif9,Lif,Cd93,Usp48,E…	296	661	635.332	0.76765	-0.725895	1.0404	0.998801	0.890091	-	-
mir-361/361-5p	1775	P_VES_ONLY	45	Aldh2,Cycs,Kif5b,Lamc1,Sh3bgrl,Hadha	6	11	8.0272	0.7707	-0.718683	1.37034	0.797014	0.882416	-	-
mir-1/206	2287	P_VES_ONLY	45	Sri,Rap1a,Arf4,Mpz,Ogn,Sh3bgrl	6	13.5	10.2364	0.7715	-0.714683	1.31882	0.568432	0.759566	-	-
mir-27ab	3624	MRNA_VES	1186	A130022J15Rik,Slco2b1,AI467606,Mtus1,Ankrd10,Nt5dc3,Osbpl11,Aldh1l1,Lin7a,Slco3a1,Sft2d2,Obfc2a,Cald1,Arrb1,Dync2h1,Abcg1,Spred2,Acta2,Acvr1,Adam11,Ahr,Ak3l1,Slc19a2,Ttyh2,Apobec2,Zfhx3,Slc7a1,Bcl2l1,Bdnf,Bmp2,Cacna1d,Car7,Ctnna2,Entpd1,Cdc25b,Cdh11,Cdh5,Cdkn1a,Cpd,Hapln1,Csf1,Cyp2j6,Dclk1,Dsc2,Dtna,Ebf3,Efna5,Egfr,Enpep,Gnb1l,Fgd6,Bsnd,Ankrd6,Sesn1,Fgf14,Foxn2,Fut9,Galnt3,Gja4,Glul,Glrb,Gnb4,S1p…	314	622.5	598.07	0.7716	-0.730625	1.04085	0.999954	0.947407	-	-
mir-290-5p/292-5p/371-5p	3105	VES_BOTH	14	Hapln1,Nid1,Vcl,Snx6	4	9	6.4223	0.7752	-0.710197	1.40137	0.895363	0.824403	-	-
mir-19	2260	P_VES_ONLY	45	Rap1a,Acadm,Ddx6,Eif4h,Tardbp,Sh3bgrl,Hadha	7	13	9.82495	0.7753	-0.721876	1.32316	0.733076	0.862384	-	-
mir-150	3135	P_VES	59	Coch,Cycs,Dclk1,Kif5b,Nid1,Vcl,Eif4h,Tardbp,Vat1,Sh3bgrl,Actn4,Hadha	12	26	21.0872	0.7766	-0.733884	1.23298	0.679681	0.852034	-	-
mir-376/376ab/376b-3p	1907	MRNA_VES	1186	Cyp4v3,Traf3ip2,Nt5dc3,Aldh6a1,Akr1c14,Wwp1,Tm6sf1,Sft2d2,Cdcp1,Dnahc5,Slc13a3,Add2,Ahr,Ak3l1,Arnt2,Astn1,Zfhx3,Btc,C3ar1,Cacna1d,Casp12,Col4a5,Cpd,Cys1,Hapln1,Csf1,Ctbp2,Dab2,Dlx5,Dsg2,Dtna,Emr1,Enpep,Gnb1l,Bsnd,Fgf14,Fgl2,Fut9,Gas1,Gas2,Gpx3,Hk2,Hmx3,Hsd17b7,Ibsp,Ifi203,Il7,Itgb5,Mmp13,Myh9,Myo15,Naip1,Nfib,Nid1,Slc22a6,Pftk1,Pkib,Prkar2b,St14,Nlgn1,Ptgs1,Ptprc,Ptprd,Rab19,Trim30,Cxcl12,Sema3e,…	163	333.5	314.822	0.7767	-0.756938	1.05933	0.993434	0.755463	-	-
mir-217	2134	MRNA_CO	179	Ap1s2,Bcl2,Dpysl2,Ebf2,Epha7,Tmprss3,Fbn2,Lgr5,Fgfr3,Gli3,Grb10,Foxg1,Elavl2,Elavl4,Aff3,Bmf,Nap1l2,Ntrk2,Prkcq,St8sia3,Snap91,Sox11,Serpini1,Serpinb5,Slc35f3,Bai3,Klhl14,Trpm3,Hectd2,Pkp4,Frmd3,Esrrg,Clic4,Dkk3,Iigp1,Lypd6b,Cybrd1	37	78.5	69.5747	0.777	-0.746737	1.12828	0.998785	0.700738	-	-
mir-138	2481	P_VES_ONLY	45	Ddx6,Hsd17b10,Lmna,Ppic,Lamc1,Uqcrc2	6	15	11.3491	0.7774	-0.743786	1.3217	0.478382	0.724061	-	-
mir-376c	2167	P_CO	43	Psip1,Calb1,Epyc,Ptbp1,Sub1,Rps15a	6	13	9.69765	0.778	-0.727947	1.34053	0.669729	0.762874	-	-
mir-130/301	1805	P_VES_ONLY	45	Arf4,Cycs,Ddx6,Eif4h,Tardbp,Hadha	6	11.5	8.33395	0.77835	-0.761477	1.3799	0.78509	0.889624	-	-
mir-378/422a	2211	MRNA_CO	179	6330403K07Rik,B3gnt5,Lmo3,Bcl2,Bmp4,Camk4,Cnga2,F2rl1,Fgfr3,Gli3,Foxg1,Elavl4,Igf1,Aff3,Bmf,Pappa,Prkca,St8sia3,Sall3,Syt1,Sh3bgrl2,Tgfb2,Nr2e1,Scara3,Ndrg4,Pappa2,Odz2,Slco5a1,Kif26b,Fam40b,Dkk2,Prdm16,Kdsr,Lypd6b,Lypd1,Cybrd1,Limch1,Efhd1	38	82	72.6535	0.77935	-0.756111	1.12864	0.998764	0.924049	-	-
mir-183	1900	P_CO	43	Fasn,Sub1,Arcn1,Rps15a,Ppp2r1a,Asph	6	11.5	8.432	0.77965	-0.739139	1.36385	0.781312	0.854696	-	-
mir-7/7ab	3167	P_VES_ONLY	45	Sri,Acadm,Arf4,Cct4,Cycs,Padi2,Lamc1,Hadha	8	19	14.7213	0.77975	-0.751033	1.29064	0.498343	0.758966	-	-
mir-150	3135	MRNA_CO	179	6330403K07Rik,Unc5b,Ap1s2,Nr2f2,Bcl2,Cacnb3,Camk4,Cckar,Cplx1,Dpysl2,Ebf2,Epha7,Lgr5,Fgfr3,Fst,Hes5,Foxg1,Hmga2,Igf1,Kcns2,Kif21b,Bmf,Myo5b,Ntrk2,Pappa,Prkca,Pla2r1,Plxna2,Ptx3,Sema5b,Sox11,Spock1,Clic6,Syt1,Nr2e1,Trhr,Fam49b,Adcy5,Trpm3,Pkp4,Slco5a1,B3galt2,Trpa1,Tnfrsf19,Fam19a3,Ramp3,Dhodh,Eepd1,Prdm16,Lypd6b,Camk2n2,Cybrd1,Limch1	53	114.5	103.577	0.77985	-0.752908	1.10545	0.999812	0.949944	-	-
mir-31	2465	P_CO_ONLY	39	Hyou1,Fasn,Sub1,Arcn1,Asph,Pgm2	6	13	9.6736	0.77995	-0.751636	1.34386	0.639596	0.752934	-	-
mir-494	3120	P_CO	43	Anp32a,Hyou1,Dpysl2,Crym,Epyc,Fasn,Psma1,Asph,M6prbp1	9	18.5	14.2835	0.7824	-0.757499	1.29521	0.716095	0.820177	-	-
mir-290-5p/292-5p/371-5p	3105	P_VES_ONLY	45	Rplp0,Arf4,Ddx6,Kif5b,Lmna,Ppic,Tardbp,Sh3bgrl,Hadha	9	19.5	15.0723	0.7826	-0.771518	1.29377	0.668725	0.85176	-	-
mir-296/296-3p	1714	P_VES_ONLY	45	Ctnnb1,Ddx6,Mpz,Eftud2,Rcn3,Hadha	6	11	7.89845	0.7831	-0.737446	1.39268	0.820248	0.928913	-	-
mir-182	2403	P_VES_ONLY	45	Ahsg,Arf4,Ddx6,Phb,Usp5,Lamc1	6	14.5	10.8169	0.787	-0.775309	1.34049	0.514326	0.713431	-	-
mir-34a/34b-5p/34c/34c-5p/449/449abc/699	2762	P_CO	43	Anp32a,Calb1,Eef2,Fasn,Rac1,Nhp2l1,Tecta,Lima1,Pgm2	9	17.5	13.3491	0.78865	-0.77996	1.31095	0.830848	0.897364	-	-
mir-375	1711	MRNA_CO	179	Isl2,Ap1s2,Calb1,Car8,Camk4,Ebf2,Fbn2,Elavl2,Elavl4,Aff3,Bmf,Myo5b,Pappa,Prkca,Sms,Serpini1,Spock1,Trhr,Klhl14,Slco5a1,Pcdh19,Rabgap1l,Fam19a3,Dkk3,Umodl1,Dbc1,Dkk2,Fam184b,Kdsr,Lypd1,Rnd3	31	64	55.5288	0.7895	-0.797416	1.15256	0.998556	0.755279	-	-
mir-196ab	1346	MRNA_VES	1186	H6pd,Nt5dc3,Pld4,Obfc2a,Abcg1,Ak3l1,Asgr1,Slc7a1,Bgn,Casp12,Col14a1,Cpd,Csrp1,Egfr,Stom,Mpzl2,Ankrd6,Fgf14,Ggta1,Gclc,Hlx,Slc6a4,Ifi203,Il1rap,Il7,Itm2b,Kcnab1,Lhx3,Cd93,Myo7a,Nfib,Npy1r,Ntrk2,Osmr,Kat2b,Pcx,Pdgfra,Peg3,Ptger4,Rab17,Fam65b,Rac2,Rbpms,Polr1a,Rps6ka2,Cxcl12,Sh3gl2,Slc20a2,Slc31a1,Soat1,Cpeb3,Dock10,Tmem18,Ubxn10,Fam149a,9530066K23Rik,Arhgap29,Tom1l2,Hlf,Tgfbr3,Phactr1,Tnfaip2,Otud7…	118	240.5	223.438	0.7914	-0.81041	1.07636	0.991114	0.813543	-	-
mir-124/506	2867	P_VES_ONLY	45	Atic,Sri,Cycs,Ddx6,Lmna,Padi2,Lamc1,Actn4,Hadha	9	17	12.9914	0.7916	-0.797007	1.30856	0.756497	0.90388	-	-
mir-17-5p/20/93.mr/106/519.d	2568	P_CO	43	Anp32a,Calb1,Dpysl2,Ptbp1,Rps15a,Lima1,Asph	7	15.5	11.7029	0.7919	-0.785694	1.32445	0.651905	0.761533	-	-
mir-7/7ab	3167	P_CO_ONLY	39	Anp32a,Hyou1,Fasn,Ptbp1,Arcn1,Tecta,Uba1,Rps15a,Lima1	9	17	12.7788	0.7919	-0.810545	1.33033	0.800455	0.884884	-	-
mir-339-5p	2670	MRNA_VES	1186	Slco2b1,Nt5dc3,Gck,Slc14a1,Aif1l,Cdcp1,Arrb1,Egln3,Abcg1,Ahr,Ak3l1,Prelp,Slc19a2,Ttyh2,Anxa7,Art1,Atp1b3,Slc7a1,Scarb2,Entpd1,Entpd5,Cdkn1a,Chi3l1,Cnn2,Col14a1,Cpd,Csf1,Dclk1,Dtna,Ebf3,Efna5,Egfr,Stom,Gnb1l,Fgd6,Mpzl2,Caskin2,Sesn1,Fbp2,Fcgr3,Foxn2,Fmod,Gas1,Hagh,S1pr2,Hk2,Hmgcs2,Hmx3,Slc6a4,Ica1,Irf8,Ifit2,Igfbp4,Cd74,Irs1,Irx2,Klf2,Lhx3,Cd93,Usp48,M6pr,Syt12,Galnt10,Slc3a2,Mmp13,Myh9,Myo15,Myo1…	226	481.5	456.609	0.7937	-0.826449	1.05451	0.997641	0.836395	-	-
mir-135	2274	P_VES	59	Ahsg,Anxa4,Coch,Hapln1,Cycs,Ddx6,Nid1,Vcl,Sh3bgrl	9	19.5	15.0332	0.79375	-0.803751	1.29713	0.712112	0.827627	-	-
mir-26ab/1297	2512	P_VES	59	Rap1a,Hapln1,Cycs,Dclk1,Gstm1,Nid1,Phb,Usp5,Vcl,Sh3bgrl,Uqcrc2	11	21	16.3448	0.7954	-0.806211	1.28481	0.824388	0.871466	-	-
mir-135	2274	P_CO	43	Psip1,Fasn,Sub1,Arcn1,Gsn,Rps15a,Asph	7	14	10.3073	0.79555	-0.80534	1.35825	0.768098	0.841385	-	-
mir-448	1916	P_CO	43	Calb1,Ptbp1,Tecta,Asph,M6prbp1	5	12	8.61625	0.7958	-0.795641	1.39272	0.619927	0.725725	-	-
mir-361/361-5p	1775	P_VES	59	Aldh2,Anxa4,Cycs,Kif5b,Vcl,Lamc1,Sh3bgrl,Hadha	8	15.5	11.4869	0.7974	-0.820407	1.34936	0.822992	0.861401	-	-
mir-495/1192	4058	P_CO	43	Psip1,Anp32a,Dpysl2,Psmb1,Rac1,Sub1,Snrpb,Snrpe,2500003M10Rik,M6prbp1,2900073G15Rik	11	24.5	19.247	0.798	-0.818817	1.27293	0.642356	0.787984	-	-
mir-21/590-5p	1404	P_CO	43	Epyc,Uba1,M6prbp1,3930401K13Rik	4	9.5	6.4331	0.8003	-0.819667	1.47674	0.700329	0.779661	-	-
mir-208/208ab	1420	MRNA_CO	179	Tmem64,Ano1,Dnm3,Car8,Camk4,Dpysl2,Epha3,Foxg1,Elavl2,Elavl4,Kif21b,Pappa,Prkca,Pou4f2,St8sia3,Sall3,Spock1,Syt1,Slc35f3,Klhl14,Frmd3,B3galt2,Trpa1,Pcdh19,Rabgap1l,Auts2,EG574403,Prdm16,Lrrtm1	29	55	46.7264	0.8012	-0.835717	1.17706	0.999712	0.89119	-	-
mir-335/335-5p	2619	P_CO	43	Fasn,Nid2,Ppp1ca,Psmb1,Rac1,2500003M10Rik,3930401K13Rik	7	16	11.8661	0.8015	-0.828304	1.34837	0.630545	0.731895	-	-
mir-18ab	1688	P_VES_ONLY	45	Atic,Ogn,Eif4h,Lamc1,Tardbp	5	11	7.6153	0.80205	-0.830652	1.44446	0.691537	0.833853	-	-
mir-200bc/429	2410	P_CO_ONLY	39	Psip1,Hyou1,Ptbp1,Rac1,Arcn1,Asph,M6prbp1	7	14	10.5292	0.803	-0.866273	1.32964	0.801108	0.916055	-	-
mir-377	3239	P_CO_ONLY	39	Fasn,Rac1,Sub1,Rps15a,Lima1,Asph,Pgm2,3930401K13Rik,Immt	9	17.5	13.1459	0.8033	-0.819308	1.33121	0.779809	0.888603	-	-
mir-216/216b	1940	P_CO_ONLY	39	Ptbp1,Rac1,Rps15a,Lima1,Asph	5	11	7.6342	0.80405	-0.823671	1.44088	0.695595	0.817116	-	-
mir-320/320abcd	2991	P_VES_ONLY	45	Atic,Rap1a,Ctnnb1,Rpn2,Lamc1,Tardbp,Uqcrc2,Ppa1	8	18.5	13.9091	0.80425	-0.848413	1.33006	0.572234	0.774267	-	-
mir-374/374ab	2525	P_CO_ONLY	39	Hyou1,Nhp2l1,Arcn1,Lima1,2500003M10Rik,2900073G15Rik	6	14	10.0612	0.8056	-0.860585	1.39148	0.615209	0.819942	-	-
mir-223	1991	P_CO	43	Crym,Fasn,Nhp2l1,Arcn1,Rps15a,Asph,2500003M10Rik	7	12.5	8.81135	0.8057	-0.850308	1.41862	0.861516	0.911332	-	-
mir-34a/34b-5p/34c/34c-5p/449/449abc/699	2762	P_CO_ONLY	39	Anp32a,Eef2,Fasn,Rac1,Nhp2l1,Tecta,Lima1,Pgm2	8	16	11.7144	0.80605	-0.855411	1.36584	0.807788	0.884473	-	-
mir-450a/450a-5p	248	MRNA_VES	1186	Me3,Egln3,Cacna1d,Comt1,Dsg2,Dtna,Gpr56,Hs3st3a1,Lif,Maf,Meis2,Nfib,Dhrs3,Ubxn10,Tll1,Tshz2,2310045A20Rik,Grem2,Slco2a1,Il28ra,Pdk4,Zfp385a,Zfp667,Corin,Tmem140,Cyb5r1,Adamtsl1	27	48.5	40.718	0.8063	-0.848816	1.19112	0.988692	0.94707	-	-
mir-384/384-3p	2558	P_VES_ONLY	45	Kif5b,Ogn,Padi2,Slc25a3,Lamc1,Tardbp,Ppa1	7	16	11.6954	0.8093	-0.864653	1.36806	0.605917	0.800984	-	-
mir-379	1426	P_CO	43	Psip1,Calb1,Nhp2l1,Asph	4	9.5	6.31585	0.81225	-0.865266	1.50415	0.688829	0.766055	-	-
mir-34a/34b-5p/34c/34c-5p/449/449abc/699	2762	MRNA_VES	1186	H6pd,Smpdl3b,A130022J15Rik,Mtus1,Slc14a1,Slco3a1,Sft2d2,Me3,Arrb1,Adam11,Add2,Adm,Agt,Ak3l1,Alcam,Astn1,Atp1a1,Slc7a1,Bdnf,Bgn,Bmp7,C1qa,Calca,Car7,Entpd5,Cd53,Cdh11,Cdk6,Cnn2,Comt1,Cpd,Hapln1,Csf1,Csf1r,Cyp2j6,Dab2,Dclk1,Dll1,Dlx2,Dsc2,Ebf3,Efna5,Egfr,Eno3,Stom,Gnb1l,Fgd6,Bsnd,F3,Sesn1,Fcgr2b,Foxc2,Foxn2,Fos,Fut9,Gas1,Glul,Gnai1,Gpr56,Grn,H2-D1,H2-M3,H28,Hk2,Hmx3,Hsd17b7,Sdc2,Slc6a4,Cyr61,Il6st,…	232	519	491.269	0.8143	-0.890922	1.05645	0.996962	0.832491	-	-
mir-194	2297	P_VES	59	Sri,Arf4,Cycs,Dclk1,Ddx6,Kif5b,Phb,Ppic,Tjp1,Tardbp,Ppa1	11	20	14.976	0.8149	-0.891479	1.33547	0.890722	0.921962	-	-
mir-7/7ab	3167	P_CO	43	Anp32a,Hyou1,Dpysl2,Fasn,Ptbp1,Arcn1,Tecta,Uba1,Rps15a,Lima1	10	19.5	14.5073	0.81655	-0.899359	1.34415	0.813457	0.883106	-	-
mir-128	3806	P_CO	43	Hyou1,Fasn,Gaa,Psmb1,Psma1,Asph,M6prbp1,Pgm2,3930401K13Rik	9	23	17.5201	0.8212	-0.921874	1.31278	0.45651	0.586846	-	-
mir-376/376ab/376b-3p	1907	P_VES_ONLY	45	Arf4,Ddx6,Slc25a3,Eif4h,Lamc1,Tardbp	6	12.5	8.57825	0.8225	-0.910599	1.45717	0.742601	0.850091	-	-
mir-137	1893	P_CO_ONLY	39	Fasn,Ptbp1,Rac1,Asph,Psmc6	5	11	7.458	0.8227	-0.917297	1.47493	0.715381	0.82829	-	-
mir-758	1992	P_CO_ONLY	39	Psip1,Fasn,Sub1,Lima1,2500003M10Rik,M6prbp1	6	11.5	7.825	0.82275	-0.900214	1.46965	0.81736	0.899234	-	-
mir-653	1740	MRNA_CO	179	Dnm3,Ap1s2,Calb1,Car8,Camk4,Cckar,Epha7,Hmga2,Hsd11b1,Elavl4,Myo5b,P4ha2,Pcsk2,Plxna2,St8sia3,Sms,Spock1,Syt1,Klhl14,Hectd2,Slco5a1,Frmd3,Esrrg,B3galt2,Kif26b,Muc15,Pcdh19,Fam19a3,Cybrd1	29	66.5	56.551	0.82325	-0.914481	1.17593	0.993233	0.589388	-	-
mir-135	2274	MRNA_VES	1186	A130022J15Rik,Mtus1,Akr1c14,Lin7a,Slc14a1,Sft2d2,Cald1,2610305D13Rik,Slc13a3,Add2,Ak1,Ak3l1,Alcam,Ttyh2,Anxa4,Anxa7,Arhgap6,Arl4a,Zfhx3,Slc7a1,Cacna1d,Entpd1,Entpd5,Cd53,Coch,Cpd,Hapln1,Csf1,Dnase1,Dtna,Bsnd,Ankrd6,Caln1,Fgl2,Foxn2,Fut9,Gas2,Gja1,Glrb,Grk5,Gria2,Gyk,Hfe,Hsd17b7,Hspb1,Sdc2,Slc6a4,Ifnar2,Il1rap,Il6st,Itm2b,Kcne1,Klf2,Laptm5,Lmo2,Lrrc23,Lrrn1,Lyz1,M6pr,Galnt10,Mal,Myo1c,Nid1,Pkib,Pk…	193	402.5	377.364	0.8244	-0.943399	1.06661	0.99561	0.739688	-	-
mir-136	2596	MRNA_CO	179	B3gnt5,Bcl2,Car8,Camk4,Cnga2,Cobl,Epha3,Fbn2,Fst,Gata3,Hmga2,Hn1,Hsd11b1,Mab21l1,Cntn3,Pcsk2,Prkca,Plxna2,St8sia3,Sox11,Sall3,Serpini1,Spock1,Clic6,Syt1,Tgfb2,Fam49b,Ndrg4,Frmd3,Esrrg,Kif26b,Trpa1,Pcdh19,Rabgap1l,Fam19a3,Dkk3,Umodl1,Irx5,Dhodh,Dkk2,Eepd1,Prdm16,Kdsr,Limch1,4631426J05Rik	45	98	85.6226	0.82625	-0.935364	1.14456	0.999642	0.894145	-	-
mir-217	2134	P_CO_ONLY	39	Psip1,Rac1,Snrpb,Rps15a,Asph	5	12.5	8.4809	0.82625	-0.945396	1.4739	0.610535	0.752017	-	-
mir-653	1740	P_VES	59	Sri,Ctnnb1,Dclk1,Ddx6,Padi2,Ppic,Uqcrc2	7	16	11.3072	0.8283	-0.951813	1.41503	0.722165	0.764798	-	-
mir-382	1680	MRNA_CO	179	Tmem64,Tex15,Lmo3,Bcl2,Cckar,Cnr1,Epha7,Fgfr3,Elavl4,Igf1,Isl1,Nov,Prkca,Plxna2,Pou4f2,St8sia3,Sall3,Serpinb5,Syt1,Tectb,Trhr,Fam49b,Klhl14,Pappa2,Esrrg,Rabgap1l,Fam40b,Fam184b,1110032A04Rik,Prdm16,Cybrd1,4631426J05Rik	32	64.5	54.4267	0.82935	-0.950958	1.18508	0.999484	0.849127	-	-
mir-450a/450a-5p	248	MRNA_CO	179	Cplx1,Kcns2,Sall3,Podn,Nav3,1110032A04Rik,4631426J05Rik	7	12	8.0741	0.8303	-0.937724	1.48623	0.994347	0.963719	-	-
mir-217	2134	P_CO	43	Psip1,Dpysl2,Rac1,Snrpb,Rps15a,Asph	6	14	9.6398	0.83525	-0.96479	1.45231	0.684226	0.775697	-	-
mir-758	1992	MRNA_VES	1186	Wwp1,Lin7a,Slco3a1,Sema3d,Obfc2a,Abcg1,Adam11,Alcam,Anxa7,Speg,Arhgdib,Zfhx3,Bmp7,Cd14,Cd38,Entpd5,Cd86,Comt1,Cpd,Csf1,Csn3,Ctbp2,Ctse,Ctss,Cyp2j6,Cyp7b1,Dclk1,Dtna,Ebf3,Egfr,Enpep,Fgd6,Mpzl2,Bsnd,Ankrd6,Fcgr3,Fut9,Glul,Lpar1,Gria2,Hlx,Hs3st3a1,Hsd17b7,Ibsp,Id4,Irx2,Itm2b,Kcnab1,Kif16b,Kifap3,Lpl,Mcl1,Mef2c,Meis2,Myh9,Nfib,Nid1,Npy1r,Ntrk2,Pdgfra,Peg3,Pftk1,Pkib,Prkar2b,Lrrc4,Ptgfr,Rgl1,Rgs4,Rgs5…	171	357	331.676	0.83545	-0.994583	1.07635	0.995408	0.755997	-	-
mir-27ab	3624	P_CO	43	Hyou1,Fasn,Gaa,Sub1,Psma1,Rps15a,Asph,M6prbp1,Pgm2,3930401K13Rik	10	22	16.436	0.8379	-0.973222	1.33853	0.6657	0.780541	-	-
mir-342/342-3p	2891	P_CO_ONLY	39	Psip1,Fasn,Rps15a,Lima1,Asph,Pgm2,Immt	7	16.5	11.5671	0.83895	-0.995923	1.42646	0.629707	0.758245	-	-
mir-340/340-5p	3781	VES_BOTH	14	Coch,Nid1,Tjp1,Vcl,Snx6	5	11.5	7.68145	0.8393	-0.983108	1.49711	0.922465	0.834719	-	-
mir-346	2136	P_VES_ONLY	45	Ahsg,Ddx6,Padi2,Psmb4,Rpn2,Eif4h,Lamc1,Hadha	8	14.5	9.8284	0.84035	-0.999968	1.47532	0.881503	0.966597	-	-
mir-495/1192	4058	P_CO_ONLY	39	Psip1,Anp32a,Psmb1,Rac1,Sub1,Snrpb,Snrpe,2500003M10Rik,M6prbp1,2900073G15Rik	10	23	16.9564	0.8408	-1.00825	1.35642	0.646308	0.844829	-	-
mir-205	2621	MRNA_CO	179	Ano1,Dnm3,Unc5b,Bcl2,Car8,Camk4,Cdc42,Cobl,Crym,Ebf2,Gata3,Grb10,Hmga2,Elavl4,Kcns2,Kif21b,Bmf,Myo5b,Pappa,Pcsk2,Prkca,Plxna2,Ptx3,Sms,Sall3,Clic6,Tspan8,Rhov,Gpr64,Kctd8,Esrrg,Lsamp,Kif26b,Trpa1,Tnfrsf19,Clic4,Lmod3,Fam40b,Fam19a3,Ramp3,Dhodh,Dkk2,Fam184b,Prdm16,Cybrd1,Rnd3,1600029D21Rik,Efhd1	48	99.5	86.203	0.84225	-1.00444	1.15425	0.999945	0.948272	-	-
mir-425/489	1999	P_CO_ONLY	39	Fasn,Sub1,Arcn1,Asph,2500003M10Rik,Immt	6	12.5	8.14625	0.84415	-1.02076	1.53445	0.815061	0.905464	-	-
mir-146	2450	P_VES_ONLY	45	Aldh2,Ddx6,Lmna,Padi2,Lamc1,Tardbp,Sh3bgrl,Hadha	8	16.5	11.3855	0.8452	-1.01978	1.44921	0.785946	0.923193	-	-
mir-125/351	2776	P_CO	43	Hyou1,Ppp1ca,Arcn1,Tecta,Gsn,Rps15a,Lima1,Asph	8	18.5	13.0518	0.84585	-1.02714	1.41743	0.711476	0.812917	-	-
mir-182	2403	P_VES	59	Ahsg,Arf4,Ddx6,Nid1,Phb,Usp5,Vcl,Lamc1,Vat1	9	21.5	15.6453	0.84625	-1.04044	1.37422	0.649108	0.76502	-	-
mir-130/301	1805	MRNA_VES	1186	A130022J15Rik,Mtus1,Nt5dc3,Nckap1l,Osbpl11,Slco1a5,Arrb1,Dync2h1,Egln3,Abcg1,Slc13a3,Spred2,Acvr1,Ahr,Ak3l1,Alcam,Akr1b3,Apobec2,Arnt2,Bmp5,Calm2,Cd36,Coch,Csf1,Dll1,Dlx1,Dsg2,Rem2,Fgl2,Foxn2,Fut9,Gja1,Foxj1,Hsd17b7,Ifnar2,Il6st,Kcnab1,Ldhb,Lif,Usp48,M6pr,Maf,Msn,Nfib,Ntrk2,Otog,Otx2,Kat2b,Pde4b,Pdgfra,Abcb1a,Prnp,St14,Ptgfr,Prom2,Fam65b,Rab34,Rpa2,Scrg1,Sepp1,Sh3gl2,St6gal1,Slc31a1,Slc8a1,Gramd1…	160	327	301.809	0.84755	-1.03819	1.08347	0.998313	0.867513	-	-
mir-132/212	2462	P_VES_ONLY	45	Acadm,Ctnnb1,Ddx6,Mpz,Tardbp,Sh3bgrl,Uqcrc2	7	17	11.6476	0.8476	-1.05055	1.45953	0.648092	0.79818	-	-
mir-126/126-3p	120	MRNA_VES	1186	Lin7a,Slco1a5,Adam9,Arl4a,Sdc2,Irs1,Sema4d,Slc7a5,Cdc14a,Efhd2,6430573F11Rik,Ankrd13a,D730039F16Rik	13	26	19.4648	0.84795	-1.04241	1.33574	0.951818	0.870511	-	-
mir-290-5p/292-5p/371-5p	3105	P_VES	59	Rplp0,Arf4,Hapln1,Ddx6,Kif5b,Lmna,Nid1,Ppic,Vcl,Tardbp,Sh3bgrl,Snx6,Hadha	13	28.5	21.4946	0.848	-1.04217	1.32592	0.794815	0.882252	-	-
mir-125/351	2776	MRNA_VES	1186	Slco2b1,Mtus1,Akr1c14,Nckap1l,Stap2,Wwp1,Aldh1l1,Lin7a,Slco3a1,Sft2d2,Arrb1,Dnahc5,Adam11,Adam9,Ak3l1,Speg,Arl4a,Arnt2,Slc7a1,Bdnf,Cd38,Entpd5,Cdh5,Comt1,Hapln1,Csrp1,Dclk1,Dlx2,Dsc2,Dtna,Enpep,Gnb1l,Mpzl2,Rem2,Fgl2,Foxn2,Fut9,Ggta1,Gja1,Gpr56,Gpx2,Gria2,Hck,Foxq1,Hk2,Hs3st3a1,Hsd17b7,Ier3,Il1rap,Inpp5d,Irs1,Kcnab1,Kcnq1,Kdr,Krt8,Anpep,Laptm5,Lhx3,Lif,Stard5,Recql5,Sp7,Cd93,Ly86,Lyz2,Lyz1,M6pr,Ga…	234	511	479.176	0.84815	-1.0413	1.06641	0.997567	0.867792	-	-
mir-224	2549	P_VES	59	Sri,Hapln1,Cycs,Ddx6,Nid1,Padi2,Tjp1,Vcl,Eif4h,Tardbp	10	23	16.7495	0.8482	-1.03704	1.37318	0.705284	0.798113	-	-
mir-183	1900	P_CO_ONLY	39	Fasn,Sub1,Arcn1,Rps15a,Ppp2r1a,Asph	6	11.5	7.4379	0.8496	-1.03692	1.54614	0.846299	0.918665	-	-
mir-7/7ab	3167	MRNA_VES	1186	Smpdl3b,A130022J15Rik,Slco2b1,Mtus1,Nt5dc3,Meig1,Aldh6a1,Osbpl11,Stap2,Wwp1,Lin7a,Sft2d2,Ccdc122,Aif1l,Obfc2a,Me3,Dsp,Cald1,Arrb1,Egln3,Abcg1,Slc13a3,Adam11,Adam9,Add2,Ak1,Akr1b3,Prelp,Slc19a2,Atp1b3,Car7,Cd38,Cd53,Cdc25b,Cdh5,Cdk6,Cfi,Col14a1,Ctse,Ctsk,Cyp2j6,Dclk1,Dlx3,Dtna,Ebf3,Fgd6,Bsnd,Fos,Galnt3,Gas1,Gfi1,Ggta1,Gja1,S1pr2,Gpx2,Gria2,Gyk,H2-D1,Hcn1,Hmgcs2,Hsd17b7,Ier3,Il7,Inpp5d,Irs1,Kcne1,K…	265	567	533.631	0.8501	-1.04399	1.06253	0.998151	0.803848	-	-
mir-296/296-3p	1714	P_VES	59	Ctnnb1,Dclk1,Ddx6,Mpz,Nid1,Eftud2,Vcl,Rcn3,Hadha	9	16.5	11.294	0.85345	-1.05297	1.46096	0.920052	0.965809	-	-
mir-202/202-3p	1651	MRNA_VES	1186	Ankrd10,Gck,Aldh6a1,Nckap1l,Wwp1,Tm6sf1,Slco3a1,Obfc2a,Cald1,Adam11,Ahr,Slc19a2,Speg,Apobec2,Arnt2,Bcl2l1,C3ar1,Cacna1d,Casp12,Entpd5,Cdk6,Col4a5,Csf2rb,Ctsh,Cyp2j6,Dnajc1,Fgd6,Ankrd6,Fgf14,Fut9,Ggta1,Lilrb4,Gyk,Hk2,Sdc2,Igfbp4,Irs1,Irx2,Kcnab1,Kifap3,Lama1,Stard5,Cd93,Meis2,Nid2,Nrtn,Ntn1,Ntrk2,Osmr,Penk1,Pftk1,Pkib,Pkp1,Pmp22,Prom2,Ptprd,Rcn1,Sepp1,St6gal1,Slc31a2,Slc34a2,Slc8a1,Tmie,Gramd1c,St…	145	293.5	269.155	0.85705	-1.08219	1.09045	0.996151	0.847706	-	-
mir-217	2134	MRNA_VES	1186	Slco2b1,Mtus1,Gcom1,Phldb1,Lin7a,Slco3a1,Sema3d,Cdcp1,Dsp,Cald1,Arrb1,Dnahc5,Dync2h1,2610305D13Rik,Slc5a5,Ak3l1,Speg,Bpgm,C3ar1,Cbln2,Entpd1,Entpd5,Comt1,Cpd,Hapln1,Cst3,Dclk1,Dnahc11,Dtna,Gnb1l,Fgd6,Mpzl2,Fgl2,Fmod,Glul,Glrb,Gnai1,Lpar1,Hs3st3a1,Hsd17b7,Il6st,Itm2b,Kcne1,Kif16b,Kifap3,Lif,Lpl,Eltd1,Galnt10,Maf,Mcl1,Trpm1,Msn,Ntrk2,Osmr,Pde4b,Plscr2,Pmp2,Nlgn1,Ptgfr,Ptprz1,Rbpms,Rcn1,Polr1a,Sema3…	185	385	356.208	0.8602	-1.07707	1.08083	0.997893	0.760328	-	-
mir-875-5p	1147	MRNA_VES	1186	Slco2b1,Mtus1,Nckap1l,Wwp1,Lin7a,Sft2d2,Dsp,Cald1,Dnahc5,2610305D13Rik,Spred2,Adam9,Ahr,Alcam,Zfhx3,Cacna1d,Ctnna2,Cyp2j6,Ebf3,Fgd6,Caln1,Foxn2,Fut9,Ggta1,Gja1,Gnb4,Gria2,Il7,Inpp5d,Kcne1,Mgat3,Myo1c,Prkar2b,Nlgn1,Ptger4,Trim30,Dhrs3,Frzb,St6gal1,Slc34a2,Slc8a1,Soat1,Phldb2,Stat1,Slc38a5,Chpt1,Mylk3,Slc18a2,Sema6d,Abca9,4933426M11Rik,Tgfbr3,Phactr1,Tuft1,Slc30a10,Zfand5,Gm106,Sestd1,Itpka,Otud7b,…	106	211.5	190.27	0.8607	-1.08275	1.11158	0.997351	0.880691	-	-
mir-539	3613	MRNA_CO	179	Tmem64,Ano1,Dnm3,Tex15,Isl2,B3gnt5,Lmo3,Car8,Camk4,Cobl,Dpysl2,Ebf2,Epha7,Tmprss3,Grb10,Hmga2,Elavl2,Elavl4,Ier5,Isl1,Kcns2,Aff3,Mab21l1,Bmf,Ntf3,Ntrk2,Cntn3,Pappa,Prkca,Prkcq,Plxna2,Stmn2,Sox11,Sall3,Serpinb5,Spock1,Bai3,Sh3bgrl2,Fam49b,Klhl14,Hectd2,Rhov,Arhgef9,Gpr64,Slco5a1,Esrrg,Lsamp,Pcdh19,Rabgap1l,Tnfrsf19,Clic4,Auts2,Fam40b,Dkk3,Egfl6,Dkk2,Iigp1,1110032A04Rik,Nrn1,Kdsr,Rnd3,Limch1,463142…	63	137	119.68	0.8652	-1.11026	1.14472	0.999987	0.878985	-	-
mir-192/215	1436	MRNA_VES	1186	Pld4,Akr1c14,Nckap1l,Lin7a,Arrb1,Abcg1,Slc5a5,Slc13a3,Ak3l1,Alcam,Arhgap6,Arhgdib,Zfhx3,Bgn,Btc,Hapln1,Csn3,Bsnd,F3,Tlr3,Gas2,Gfi1,Ggta1,S1pr2,Hk2,Hmgcs2,Hmx3,Id4,Ldhb,Lif,Lmo2,Cd93,Lyz2,Lyz1,Syt12,Msn,Naip1,Nek2,Ntrk3,Pcx,Cyth1,Ptgs1,Rac2,Dhrs3,Sema4d,Slc31a2,Slc34a2,Slc7a5,Slc8a1,Soat1,Sox7,Pde2a,Stac,Stat1,Stk16,Syk,Dock10,Slc39a14,AW544981,9530066K23Rik,Timp3,Tll1,Ttr,Wnt3,Wnt5b,Ttc7,Gm106,Ot…	130	265.5	241.133	0.86525	-1.1176	1.10105	0.997919	0.884787	-	-
mir-320/320abcd	2991	MRNA_VES	1186	Slco2b1,Ankrd10,Bbs4,Nt5dc3,Mmrn2,Nckap1l,Tm6sf1,Shmt2,Sema3d,Sft2d2,Aif1l,Ms4a7,Cald1,Rap1gap,Abcg1,Slc5a5,Adam11,Adam9,Ak3l1,Akr1b3,Anxa7,Ap3b2,Arhgap6,Arl4a,Arnt2,Zfhx3,C3ar1,Cd38,Cdk6,Coch,Cpd,Crlf1,Hapln1,Csf1,Dab2,Dclk1,Dlx3,Dtna,Efna5,Enpep,Fgd6,Mpzl2,Sesn1,Caln1,Fgf14,Fgf3,Fgl2,Tlr3,Fut9,Gas2,Gfi1,Ggta1,Glul,Gnai1,Gpx3,Gstm2,H2-M3,Foxq1,Hs3st3a1,Hsph1,Sdc2,Id4,Ifnar2,Igfbp4,Il1rap,Irs1,It…	268	540	504.722	0.8689	-1.13248	1.0699	0.999982	0.959984	-	-
mir-135	2274	P_CO_ONLY	39	Psip1,Fasn,Sub1,Arcn1,Gsn,Rps15a,Asph	7	14	9.06485	0.86905	-1.14968	1.54443	0.841633	0.913865	-	-
mir-495/1192	4058	P_VES	59	Sri,Rplp0,Hapln1,Dclk1,Ddx6,Kif5b,Mpz,Ogn,Padi2,Slc25a3,Ppic,Psmb6,Lamc1,Tardbp,Sh3bgrl,Snx6	16	36.5	27.8729	0.8706	-1.13207	1.30951	0.735891	0.811323	-	-
mir-190	1249	MRNA_CO	179	Camk4,Cnr1,Tmprss3,Elavl2,Elavl4,Igf1,Cntn3,Plxna2,Bai3,Sh3bgrl2,Tectb,Scara3,Trhr,Klhl14,Pappa2,Slco5a1,Frmd3,Kctd8,B3galt2,Rabgap1l,Dkk2,Prdm16,4631426J05Rik	23	51.5	40.8304	0.87105	-1.14347	1.26132	0.995744	0.717127	-	-
mir-143	2563	MRNA_CO	179	6330403K07Rik,Npy,Bcl2,Cacnb3,Calb1,Car8,Camk4,Cnr1,Fst,Gli3,Hmga2,Igf1,Kif21b,Aff3,Mab21l1,Bmf,Ntrk2,Cntn3,Pappa,Pcsk2,Prkca,Plxna2,St8sia3,Spock1,Tectb,Tgfb2,Scara3,Trhr,Klhl14,Trpm3,Hectd2,Gigyf2,Ndrg4,Slco5a1,Esrrg,Muc15,Pcdh19,Rabgap1l,Tnfrsf19,Clic4,Fam40b,Fam19a3,Fam184b,Prdm16,Kdsr,Car10,Rnd3,4631426J05Rik	48	99.5	84.2051	0.87725	-1.16235	1.18164	0.999969	0.979964	-	-
mir-133	1843	MRNA_VES	1186	A130022J15Rik,Osbpl11,Lin7a,Slc14a1,Slco1a5,Aif1l,Arrb1,Adam11,Agt,Prelp,Slc19a2,Ttyh2,Bcl2l1,Btc,Bub3,C3ar1,Cbln2,Entpd5,Cd53,Chi3l1,Cnn2,Col1a1,Cys1,Hapln1,Ctbp2,Dlx1,Dlx3,Dnahc11,Egfr,Bsnd,Sesn1,Fgf14,Fgf3,Fgl2,Foxc2,Gas2,Gnai1,Gria2,Hk2,Hsd17b7,Sdc2,Ifit2,Inpp5d,Kcnq1,Kif9,Krt18,Lif,Cd93,Tmem37,Usp48,Mcl1,Meis1,Meis2,Msn,Mt1,Myh9,Myo15,Nfe2,Nfib,Ntrk3,P2rx4,Pftk1,Pkp1,Prkar2b,Prom2,Ptprd,Ptpr…	166	326.5	299.008	0.87785	-1.1679	1.09194	0.999319	0.952559	-	-
mir-488	2885	MRNA_VES	1186	Nt5dc3,Nckap1l,Wwp1,Aldh1l1,Lin7a,Slc14a1,Slco1a5,Sema3d,Sft2d2,Ccdc122,Me3,Rap1gap,Egln3,2610305D13Rik,Acp5,Adam11,Adam9,Ahr,Prelp,Slc19a2,Anxa4,Arg2,Arl4a,Arnt2,Zfhx3,Slc7a1,Bmp2,Cacna1d,Casp12,Entpd1,Cd86,Cfh,Col4a5,Col1a1,Cpd,Hapln1,Cyp2j6,Dab2,Dclk1,Dlx1,Dsg2,F3,Caln1,Fgf3,Fgl2,Foxn2,Fut9,Gas1,Glrb,Gnai1,S1pr2,Gpr56,Gyk,Hk2,Hsd17b7,Hsph1,Id4,Ifit2,Igfbp4,Cd74,Irs1,Kcnab1,Kdr,Lamb2,Lmo2,Lpl,L…	253	528	491.385	0.87875	-1.17332	1.07451	0.999856	0.914871	-	-
mir-186	3844	MRNA_CO	179	Ano1,Dnm3,Ap1s2,B3gnt5,Cacnb3,Calb1,Car8,Camk4,Cckar,Cdc42,Cnga2,Ebf2,Epha7,Fgfr3,Fst,Gli3,Foxg1,Elavl2,Elavl4,Id2,Igf1,Isl1,Kcns2,Accn3,Bmf,Matn1,Ntrk2,Cntn3,Pappa,Prkca,Plxna2,Pou4f2,Ptx3,St8sia3,Sms,Snap91,Sox11,Serpini1,Syt1,Sh3bgrl2,Efemp1,Tectb,Tgfb2,Trhr,Klhl14,Trpm3,Hectd2,Arhgef9,Gpr64,Pappa2,Slco5a1,Esrrg,Lsamp,Muc15,Pcdh19,Rabgap1l,Tnfrsf19,Auts2,Cadps2,Fam19a3,Dbc1,Iigp1,Cubn,1110032A…	70	147	127.921	0.87885	-1.18551	1.14915	0.999999	0.890162	-	-
mir-335/335-5p	2619	P_CO_ONLY	39	Fasn,Nid2,Ppp1ca,Psmb1,Rac1,2500003M10Rik,3930401K13Rik	7	16	10.3903	0.8794	-1.20335	1.5399	0.730852	0.83356	-	-
mir-320/320abcd	2991	P_VES	59	Atic,Rap1a,Ctnnb1,Coch,Hapln1,Dclk1,Rpn2,Lamc1,Tardbp,Uqcrc2,Ppa1,Snx6	12	27.5	19.8774	0.8799	-1.18066	1.38348	0.740128	0.842247	-	-
mir-124/506	2867	P_CO	43	Anp32a,Eef2,Gaa,Ptbp1,Nhp2l1,Gsn,Rps15a,Asph,M6prbp1,Pgm2	10	19	12.9144	0.88165	-1.22674	1.47123	0.887734	0.935444	-	-
mir-23ab	2991	MRNA_CO	179	Tmem64,Ano1,Dnm3,Ap1s2,Lmo3,Bcl2,Car8,Camk4,F2rl1,Tmprss3,Fbn2,Gli3,Grb10,Hmga2,Elavl4,Igf1,Isl1,Kcns2,Ntrk2,Prkca,Plxna2,Pou4f2,Stmn2,St8sia3,Sms,Snap91,Sox11,Sall3,Spock1,Clic6,Slc35f3,Tectb,Tgfb2,Tnfaip6,Trhr,Klhl14,Gigyf2,Pkp4,Ndrg4,Gpr64,Slco5a1,Slitrk4,B3galt2,Lsamp,Trpa1,Pcdh19,Rabgap1l,Clic4,Cadps2,Fam40b,Umodl1,Dkk2,EG574403,Prdm16,Kdsr,Limch1	56	113	96.4694	0.88225	-1.21146	1.17136	0.999994	0.933566	-	-
mir-361/361-5p	1775	P_CO	43	Psip1,Fasn,Rac1,Nhp2l1,Arcn1,2900073G15Rik	6	13	7.9295	0.88365	-1.2178	1.63945	0.827395	0.888241	-	-
mir-653	1740	P_VES_ONLY	45	Sri,Ctnnb1,Ddx6,Padi2,Ppic,Uqcrc2	6	13	7.91715	0.8845	-1.22764	1.642	0.810431	0.884262	-	-
mir-30a/30a-5p/30b/30b-5p/30cde/384-5p	2595	MRNA_CO	179	Ap1s2,B3gnt5,Nr2f2,Bcl2,Camk4,Cckar,Cnr1,Dpysl2,Epha7,Fgfr3,Fst,Gli3,Grb10,Foxg1,Elavl2,Elavl4,Ier5,Igf1,Kif21b,Mab21l1,Nov,P4ha2,Prkca,Prkcq,Plxna2,Pou4f2,St8sia3,Serpinb5,Slc35f3,Fam49b,Trpm3,Hectd2,Gigyf2,Gpr64,Pappa2,Slco5a1,Kctd8,Nav3,Esrrg,B3galt2,Lsamp,Pcdh19,Rabgap1l,Tnfrsf19,Fam19a3,Rhpn2,Egfl6,1110032A04Rik,Kdsr,Car10,Camk2n2,Rnd3,Limch1	53	101.5	85.7921	0.8864	-1.23258	1.18309	0.999999	0.975577	-	-
mir-140/140-5p/876-3p	1664	P_VES_ONLY	45	Cycs,Mpz,Ogn,Padi2,Lamc1,Tardbp,Hadha	7	13	7.7696	0.88755	-1.26834	1.67319	0.922602	0.969343	-	-
mir-194	2297	P_VES_ONLY	45	Sri,Arf4,Cycs,Ddx6,Kif5b,Phb,Ppic,Tardbp,Ppa1	9	16.5	10.4708	0.8886	-1.27053	1.57582	0.914316	0.960997	-	-
mir-504	2210	P_CO	43	Snrpb,Gsn,Rps15a,Lima1,Asph,M6prbp1,Pgm2	7	16	10.0422	0.88955	-1.27524	1.59328	0.791174	0.86564	-	-
mir-129/129-5p	3073	MRNA_VES	1186	Gcom1,Mmrn2,Lin7a,Slc14a1,Slco3a1,Sema3d,Sft2d2,Obfc2a,Arrb1,Palmd,Actb,Agt,Ak3l1,Anxa3,Arhgap6,Arl4a,Arnt2,Zfhx3,Slc7a1,Bdnf,Bmp2,Btc,Cacna1d,Calm2,Casp12,Cd36,Cd53,Cdk6,Cdkn1a,Cnn2,Coch,Col1a1,Hapln1,Csf1,Ctbp2,Ctsc,Ctse,Dab2,Dclk1,Dlx2,Dlx5,Dsc2,Dsg2,Dtna,Ebf3,Efna5,Egfr,Ankrd6,Fcgr3,Fgl2,Fos,Fut9,Ggta1,Glul,Gnai1,Gria2,Gyk,Foxq1,Hsd17b7,Sdc2,Ifnar2,Il7,Itih2,Jag2,Kcnab1,Kcne1,Kcnma1,Lpl,Cd93,…	266	561.5	522.545	0.8911	-1.2299	1.07455	0.999776	0.845162	-	-
mir-874	2382	MRNA_VES	1186	H6pd,Slco2b1,Nt5dc3,Shmt2,Slc14a1,Sft2d2,Aif1l,8030451F13Rik,Arrb1,Adam11,Add2,Ak1,Ak3l1,Anxa7,Speg,Arnt2,Astn1,Slc7a1,Cacna1d,Entpd1,Cd53,Cdh5,Cdkn2d,Hapln1,Ctsk,Dclk1,Stom,Fgd6,Bsnd,Foxn2,Fut9,Gas1,Lilrb4,S1pr2,Lpar1,Gpr56,Gyk,H2-M3,Foxj1,Hsd17b7,Igfbp4,Il1rap,Kcnq1,Kdr,Kif16b,Kifc3,Anpep,Lhx3,Lrpap1,Stard5,Cd93,Tmem37,Usp48,Lyz2,Lyz1,Galnt10,Mgat3,Msn,Myh3,Myh9,Myo1c,Ncf1,Nfib,Nkx3-1,Nrxn3,Ntn…	210	442	405.031	0.9005	-1.30227	1.09128	0.999568	0.955273	-	-
mir-384/384-3p	2558	P_VES	59	Anxa4,Hapln1,Dclk1,Kif5b,Nid1,Ogn,Padi2,Slc25a3,Lamc1,Tardbp,Ppa1	11	24.5	16.7153	0.9009	-1.30751	1.46573	0.807926	0.89016	-	-
mir-197	2151	P_VES_ONLY	45	Sri,Cycs,Ddx6,Eif4h,Tardbp,Sh3bgrl,Hadha	7	16	9.81745	0.90215	-1.33833	1.62975	0.775883	0.907016	-	-
mir-153	1780	P_VES_ONLY	45	Sri,Hbb-b2,Padi2,Lamc1,Actn4,Hadha	6	13.5	7.969	0.9028	-1.34775	1.69406	0.795046	0.882553	-	-
mir-187	525	MRNA_CO	179	Camk4,F2rl1,Id2,Ier5,Kif21b,Myo5b,Pappa,Syt1,Tgfb2,Podn,Prdm16,Limch1	12	25	16.8762	0.9044	-1.33939	1.48137	0.995272	0.955972	-	-
mir-205	2621	P_VES	59	Arf4,Cct4,Dclk1,Ddx6,Hsd17b10,Lmna,Phb,Ppic,Tjp1,Lamc1	10	25.5	17.3066	0.9044	-1.34101	1.47343	0.67202	0.807981	-	-
mir-410	2753	P_VES_ONLY	45	Sri,Rap1a,Cycs,Ddx6,Hbb-b2,Kif5b,Slc25a3,Sh3bgrl,Actn4	9	20	12.811	0.9057	-1.373	1.56116	0.794824	0.853962	-	-
mir-128	3806	P_CO_ONLY	39	Hyou1,Fasn,Gaa,Psmb1,Psma1,Asph,M6prbp1,Pgm2,3930401K13Rik	9	23	15.4179	0.9062	-1.36661	1.49177	0.592638	0.741952	-	-
mir-539	3613	P_VES_ONLY	45	Rap1a,Ahsg,Ctnnb1,Cycs,Mpz,Ogn,Ppic,Rpn2,Eif4h,Lamc1,Actn4,Uqcrc2	12	25.5	17.0266	0.91085	-1.41579	1.49766	0.833962	0.941474	-	-
mir-125/351	2776	P_CO_ONLY	39	Hyou1,Ppp1ca,Arcn1,Tecta,Gsn,Rps15a,Lima1,Asph	8	18.5	11.4556	0.9111	-1.41973	1.61494	0.803702	0.881616	-	-
mir-33/33ab	1899	MRNA_VES	1186	Aldh6a1,Dlk2,Lin7a,Sema3d,Me3,Maob,Abcg1,Spred2,Anxa3,Anxa4,Arl4a,Btc,C3ar1,Cacna1d,Cd36,Cd81,Cdh5,Cdk6,Cfh,Chi3l1,Hapln1,Ctsc,Cyp7b1,Dlx2,Dnahc11,Dsg2,Dtna,Efna5,Gnb1l,Evi2a,Caln1,Fgf14,Fgl2,Tlr3,Fut9,Gas1,Glrb,Lpar1,Gpr37,Gria2,H28,Hmx3,Il1rap,Il7,Irs1,Kcnab1,Kcne1,Kcnma1,Lif,Lmo2,Mmp13,Ncf1,Ntn1,Ntrk2,Hspa4l,Pdgfra,Pftk1,Pkib,Pkp1,Lcp1,Nlgn1,Lrrc4,Ptgfr,Prom2,Ptgs2,Rab17,Cxcl12,Sema3e,Sepp1,Fr…	169	349.5	315.6	0.9121	-1.35708	1.10741	0.998943	0.871812	-	-
mir-499/499-5p	1980	MRNA_CO	179	Tmem64,Dnm3,Car8,Camk4,Dpysl2,Egf,Epha3,Foxg1,Elavl2,Elavl4,Igf1,Myo5b,Ntrk2,Pappa,Prkca,Pou4f2,St8sia3,Sox11,Sall3,Syt1,Sh3bgrl2,Tgfb2,Scara3,Fam49b,Klhl14,Trpm3,Ndrg4,Pappa2,Frmd3,Esrrg,B3galt2,Trpa1,Pcdh19,Rabgap1l,Auts2,EG574403,1110032A04Rik,Prdm16,Lrrtm1	39	81	64.4582	0.915	-1.40827	1.25663	0.999938	0.898583	-	-
mir-27ab	3624	P_CO_ONLY	39	Hyou1,Fasn,Gaa,Sub1,Psma1,Rps15a,Asph,M6prbp1,Pgm2,3930401K13Rik	10	22	14.4336	0.91555	-1.41568	1.52422	0.7806	0.890949	-	-
mir-30a/30a-5p/30b/30b-5p/30cde/384-5p	2595	MRNA_VES	1186	AI467606,Gcom1,Nt5dc3,Meig1,Lin7a,Sft2d2,Ccdc122,Obfc2a,Arrb1,Egln3,Acvr1,Adam11,Adam9,Ahr,Ak1,Alcam,Anxa7,Arg2,Zfhx3,Slc7a1,Bdnf,Bmp2,C3ar1,Cacna1d,Cpd,Csf1,Csf2rb,Ctsc,Dsc2,Dsg2,Dtna,Ebf3,Fgd6,Foxn2,Fut9,Galnt3,Gas2,Gja1,Gclc,Gnai1,Grk5,Gpx3,Gria2,Hlx,Ifi203,Ifnar2,Cyr61,Irs1,Kif16b,Lpl,Lrpap1,Usp48,Maf,Mal,Mcl1,Mpdz,Meis2,Mt1,Myh9,Nfib,Nid1,Nid2,Nrxn3,Osmr,Pdgfra,Pkib,Nlgn1,Ptgfr,Ptprc,Ptprz1,…	226	473	433.416	0.91705	-1.40478	1.09133	0.999485	0.856619	-	-
mir-142-3p	1352	MRNA_CO	179	Ap1s2,Lmo3,Ebf2,Gli3,Hmga2,Ier5,Ntrk2,Pappa,Pcsk2,Sox11,Sall3,Clic6,Tgfb2,Fam49b,Hectd2,Odz2,Slco5a1,Lsamp,Rabgap1l,Egfl6,EG574403,Cend1,Gpr85,1110032A04Rik,Eepd1,Kdsr,Rnd3	27	56	42.9447	0.9183	-1.41506	1.304	0.999356	0.923995	-	-
mir-223	1991	MRNA_CO	179	Tmem64,6330403K07Rik,B3gnt5,Camk4,Cnr1,Crym,Ebf2,Lgr5,Igf1,Kif21b,Klc1,Aff3,Bmf,Ntrk2,Plxna2,St8sia3,Sox11,Serpini1,Bai3,Sh3bgrl2,Trhr,Fam49b,Klhl14,Hectd2,Pkp4,Odz2,Slco5a1,Frmd3,Podn,Nav3,Esrrg,Pcdh19,Rabgap1l,Tnfrsf19,Auts2,Nefh,Umodl1,Dbc1,EG574403,Cybrd1	40	80.5	64.1977	0.9205	-1.43776	1.25394	0.999969	0.961226	-	-
mir-433	2065	P_VES_ONLY	45	Sri,Rap1a,Cox6b1,Cycs,Ppic,Lamc1,Tardbp	7	16	9.2775	0.9207	-1.50233	1.7246	0.807474	0.899583	-	-
mir-153	1780	MRNA_CO	179	Dnm3,Ap1s2,B3gnt5,Bcl2,Calb1,Camk4,Ebf2,Fgfr3,Fst,Hmga2,Elavl2,Elavl4,Igf1,Stmn2,St8sia3,Sox11,Serpini1,Syt1,Sh3bgrl2,Trpm3,Hectd2,Gigyf2,Pkp4,Car9,Arhgef9,Pappa2,Slco5a1,Lsamp,Tnfrsf19,Clic4,Auts2,Fam19a3,Dbc1,Fam184b,1110032A04Rik,Prdm16,Kdsr,Cybrd1	38	73.5	57.924	0.92215	-1.46533	1.2689	0.999987	0.973694	-	-
mir-124/506	2867	MRNA_VES	1186	Gcom1,Phldb1,Aldh6a1,Nckap1l,Osbpl11,Tm6sf1,Sft2d2,Aif1l,Pkn2,Arrb1,Chrnb1,Adcy9,Ahr,Ak3l1,Alcam,Anxa4,Anxa7,Arg2,Arnt2,Astn1,Atp1a1,Slc7a1,Bub3,Car3,Cd38,Entpd1,Entpd5,Cdc25b,Cdh5,Cdk6,Cldn5,Cpd,Csf2rb,Cyp7b1,Dlx2,Dlx3,Dlx5,Dnajc1,Dsc2,Dsg2,Dtna,Ebf3,Emr1,Stom,Gnb1l,Fgd6,Rem2,Colec12,Foxc2,Foxn2,Fmod,Gas1,Gas2,Gnai1,Gpr37,Gria2,Hck,Foxq1,Hsd17b7,Ifi203,Cyr61,Inpp5d,Kdr,Kif16b,Kifap3,Lpl,Cd93,Usp…	254	507	465.74	0.92325	-1.44733	1.08859	0.99993	0.968354	-	-
mir-592/599	2442	MRNA_VES	1186	H6pd,Cyp4v3,Bbs4,Tm6sf1,Lin7a,Cald1,Arrb1,Actb,Acta2,Acvr1,Adam9,Ak3l1,Alcam,Arhgap6,Arl4a,Zfhx3,Ctnna2,Cd36,Entpd1,Cd86,Cdc25b,Cdh11,Cdh5,Coch,Cpd,Cys1,Hapln1,Ctbp2,Ctsk,Dlx1,Dtna,Ebp,Colec12,Caln1,Fgf14,Foxn2,Fmod,Fut9,Gbx2,Gfi1,Glul,Lpar1,Gyk,Hmgcs2,Hmx2,Hs3st3a1,Kcnab1,Kcne1,Ldhb,Lhx3,Cd93,Syt12,Maf,Mal,Mlf1,Mmp9,Meis2,Naip1,Nid1,Nrxn3,Ntrk2,Pde4b,Peg3,Pftk1,Pkib,St14,Nlgn1,Lrrc4,Ptgfr,Ptprd,…	215	457.5	416.117	0.92485	-1.45556	1.09945	0.999605	0.878083	-	-
mir-208/208ab	1420	P_CO	43	Hyou1,Dpysl2,Nhp2l1,Asph,3930401K13Rik	5	12	6.41235	0.92485	-1.51245	1.87139	0.840377	0.890877	-	-
mir-361/361-5p	1775	P_CO_ONLY	39	Psip1,Fasn,Rac1,Nhp2l1,Arcn1,2900073G15Rik	6	13	6.9764	0.92625	-1.54367	1.86343	0.881491	0.945296	-	-
mir-376c	2167	MRNA_VES	1186	Mtus1,Phldb1,Nt5dc3,Spata7,Lin7a,Slc14a1,Fermt3,Slco3a1,Sft2d2,Aif1l,Dsp,Cald1,Dync2h1,Abcg1,Ahr,Ak3l1,Alcam,Arhgap6,Arl4a,Arnt2,Bdnf,Bmp5,Bub3,C3ar1,Car3,Casp12,Cd53,Cdh11,Cnih2,Coch,Cpd,Ctsc,Ctsh,Dll1,Dlx1,Dsg2,Dtna,Ebf3,Egfr,Gnb1l,Fgd6,Mpzl2,Evi2a,Tlr3,Galnt3,Gja1,Glrb,Gnai1,Gnb4,Gyk,H28,Sdc2,Ifi203,Ifit2,Il1rap,Il6st,Il7,Irs1,Kcne1,Lpl,Usp48,Mal,Meis2,Msx1,Naip1,Nfib,Nkx3-1,Hspa4l,Kat2b,Pdgfr…	190	399	360.848	0.9264	-1.44555	1.10573	0.998922	0.849779	-	-
mir-199/199-5p	2818	P_CO_ONLY	39	Hyou1,Fasn,Ppp1ca,Arcn1,Tecta,Psma1,Lima1,Asph,3930401K13Rik	9	18.5	11.1961	0.9283	-1.51615	1.65235	0.885566	0.943055	-	-
mir-495/1192	4058	P_VES_ONLY	45	Sri,Rplp0,Ddx6,Kif5b,Mpz,Ogn,Padi2,Slc25a3,Ppic,Psmb6,Lamc1,Tardbp,Sh3bgrl	13	29.5	19.5971	0.92865	-1.53662	1.50532	0.805937	0.920441	-	-
mir-134	2253	P_CO_ONLY	39	Psip1,Fasn,Arcn1,Tecta,Asph,2500003M10Rik,3930401K13Rik	7	16	8.97825	0.9288	-1.58303	1.78208	0.847501	0.909325	-	-
mir-216/216b	1940	P_CO	43	Calb1,Dpysl2,Ptbp1,Rac1,Rps15a,Lima1,Asph	7	15.5	8.6715	0.92975	-1.56838	1.78746	0.875812	0.923978	-	-
mir-219/219-5p	1248	MRNA_VES	1186	A130022J15Rik,Bbs4,Aldh1l1,Tm6sf1,8030451F13Rik,Spred2,Adam15,Adam9,Adm,Slc19a2,Zfhx3,Entpd1,Hapln1,Csf2rb,Dab2,F3,Colec12,Fut9,Ggta1,Gnb4,Gria2,Hmgcs2,Ifi203,Irs1,Kcne1,Laptm5,Maf,Nek2,Pdgfra,Pmp2,Prnp,Ptgfr,Ptgs2,Rab17,Rbpms,Rcn1,Rgl1,Rps6ka2,St6gal1,Slc1a3,Slc31a1,Slc31a2,Slc8a1,Sod3,Sox17,Sox7,Eif5a2,Slk,Cpeb3,Thsd7b,Tmem18,Fam149a,Rapgef5,Tgfbr3,Thbs1,Lhfpl2,Timp3,Tpm1,Ung,A730017C20Rik,Otud…	119	231.5	201.673	0.93045	-1.50098	1.1479	0.999517	0.956243	-	-
mir-425/489	1999	P_CO	43	Calb1,Dpysl2,Fasn,Sub1,Arcn1,Asph,2500003M10Rik,Immt	8	16.5	9.2952	0.93085	-1.57262	1.77511	0.931856	0.962771	-	-
mir-150	3135	VES_BOTH	14	Coch,Dclk1,Nid1,Vcl,Vat1	5	12	6.2584	0.93125	-1.59101	1.91742	0.965618	0.955499	-	-
mir-224	2549	P_CO_ONLY	39	Psip1,Sub1,Arcn1,Tecta,Uba1,Rps15a,Psmc6	7	17.5	10.2422	0.93135	-1.56506	1.70863	0.755317	0.873295	-	-
mir-300	2978	MRNA_CO	179	Ano1,Dnm3,Ap1s2,B3gnt5,Lmo3,Npy,Nr2f2,Bcl2,Car8,Camk4,Cdc42,Cnr1,Cobl,Dpysl2,Crym,Epha7,Lgr5,Gata3,Gli3,Elavl2,Elavl4,Id2,Ier5,Igf1,Aff3,Myo5b,Prkca,Pla2r1,Pou4f2,Stmn2,St8sia3,Sms,Sox11,Sall3,Serpini1,Spock1,Syt1,Sh3bgrl2,Efemp1,Tectb,Tgfb2,Tnfaip6,Trhr,Hectd2,Gpr64,Slco5a1,Slitrk4,Esrrg,B3galt2,Pcdh19,Rabgap1l,Clic4,Auts2,Dkk3,Rhpn2,EG574403,Prdm16,Kdsr,Car10,Efhd1	60	119.5	97.9553	0.9329	-1.52322	1.21994	1	0.971379	-	-
mir-504	2210	P_CO_ONLY	39	Snrpb,Gsn,Rps15a,Lima1,Asph,M6prbp1,Pgm2	7	16	8.81385	0.93445	-1.64615	1.81532	0.859154	0.915943	-	-
mir-124/506	2867	P_CO_ONLY	39	Anp32a,Eef2,Gaa,Ptbp1,Nhp2l1,Gsn,Rps15a,Asph,M6prbp1,Pgm2	10	19	11.4111	0.9373	-1.62333	1.66505	0.937438	0.972474	-	-
mir-433	2065	P_VES	59	Sri,Rap1a,Cox6b1,Anxa4,Hapln1,Cycs,Dclk1,Ppic,Lamc1,Tardbp	10	22	13.3042	0.9378	-1.62647	1.65361	0.888737	0.923046	-	-
mir-544	2898	P_CO_ONLY	39	Anp32a,Fasn,Rac1,Sub1,Arcn1,Rps15a,Lima1,Asph,2900073G15Rik	9	19.5	11.3997	0.9397	-1.64833	1.71057	0.868327	0.939593	-	-
mir-132/212	2462	P_VES	59	Acadm,Anxa4,Ctnnb1,Hapln1,Dclk1,Ddx6,Mpz,Nid1,Tardbp,Sh3bgrl,Uqcrc2	11	26.5	16.6448	0.94005	-1.62805	1.59209	0.841304	0.894276	-	-
mir-487/487b	194	MRNA_VES	1186	Lin7a,Astn1,Bpgm,Fut9,Irs1,Sema4d,Slc7a5,Tiam1,Zic1,Nfasc,Efhd2,Cyp39a1,Zdhhc2,Car13,Cyld,Ppapdc2,Elovl7,Il33,D730039F16Rik,Trim2,Gpr137b	21	44.5	31.4197	0.9428	-1.64179	1.41631	0.978184	0.892437	-	-
mir-378/422a	2211	MRNA_VES	1186	Gcom1,Phldb1,Traf3ip2,Aldh6a1,Osbpl11,Trpt1,Aif1l,Cald1,Rap1gap,Abcg1,Crip3,Adam11,Ak3l1,Prelp,Ttyh2,Apod,Arhgap6,Arnt2,Astn1,Slc7a1,Cnih2,Comt1,Cpd,Csf2rb,Csrp1,Dab2,Dclk1,Dsg2,Efna5,Stom,Galnt3,Gfi1,Ggta1,Glrb,Gpx2,H2-T23,Foxq1,Hk2,Hmx2,Hs3st3a1,Irf8,Il6st,Il7,Kcne1,Lpl,Stard5,Recql5,Cd93,Syt12,Galnt10,Mcl1,Mgat3,Msn,Msx1,Myh9,Myo7a,Nkx3-1,Ntn1,Ntrk3,Plcd1,Prom2,Fam65b,Rab34,Rcn1,Rps6ka2,Rtn2,C…	199	416.5	372.703	0.9435	-1.62418	1.11751	0.999795	0.957049	-	-
mir-224	2549	MRNA_CO	179	6330403K07Rik,Unc5b,Calb1,Car8,Camk4,Cdc42,Cobl,Dpysl2,Ebf2,F2rl1,Lgr5,Fgfr3,Gata3,Gli3,Grb10,Hes5,Elavl2,Igf1,Isl1,Kif21b,Bmf,Nov,Ntrk2,Prkcq,Ptx3,Sms,Snap91,Sox11,Sall3,Serpinb5,Clic6,Syt1,Bai3,Sh3bgrl2,Scara3,Fam49b,Klhl14,Arhgef9,Gpr64,Slco5a1,Kctd8,Slitrk4,B3galt2,Rabgap1l,Tnfrsf19,Clic4,Dkk2,EG574403,Fam184b,1110032A04Rik,Rnd3,1600029D21Rik,Limch1	53	105	83.5623	0.94415	-1.64934	1.25655	1	0.990893	-	-
mir-199/199-5p	2818	P_CO	43	Hyou1,Calb1,Fasn,Ppp1ca,Arcn1,Tecta,Psma1,Lima1,Asph,3930401K13Rik	10	21.5	12.7251	0.9457	-1.70814	1.68957	0.897808	0.945287	-	-
mir-544	2898	P_CO	43	Anp32a,Epyc,Fasn,Rac1,Sub1,Arcn1,Rps15a,Lima1,Asph,2900073G15Rik	10	22	13.017	0.94615	-1.7146	1.6901	0.881058	0.933418	-	-
mir-205	2621	P_VES_ONLY	45	Arf4,Cct4,Ddx6,Hsd17b10,Lmna,Phb,Ppic,Lamc1	8	21	12.0924	0.94725	-1.72812	1.73662	0.723185	0.885948	-	-
mir-134	2253	P_CO	43	Psip1,Dpysl2,Fasn,Arcn1,Tecta,Asph,2500003M10Rik,3930401K13Rik	8	18.5	10.2176	0.94735	-1.74358	1.8106	0.877898	0.920523	-	-
mir-103/107	2716	P_CO	43	Eef2,Fasn,Ppp1ca,Rac1,Sub1,Snrpe,Lima1,Asph	8	21	12.2163	0.94775	-1.73207	1.71901	0.733664	0.822621	-	-
mir-19	2260	MRNA_VES	1186	A130022J15Rik,Mtus1,Snx25,Nt5dc3,Akr1c14,Osbpl11,Wwp1,Tm6sf1,Lin7a,Shmt2,Aif1l,8030451F13Rik,Arrb1,Dync2h1,Abcg1,Adam11,Slc19a2,Anxa7,Arnt2,Astn1,Bmp2,Casp12,Cbln2,Entpd5,Cd86,Cpd,Csf2rb,Cst3,Dlx1,Dlx3,Dsg2,Dtna,Gnb1l,Fgd6,F3,Fgl2,Fut9,Ggta1,Gja1,Glrb,Gnai1,Hs3st3a1,Id4,Ifi203,Ifit2,Il6st,Kcnab1,Ldhb,Lif,Maf,Msx1,Nfib,Ntn1,Ntrk2,Osmr,Hspa4l,P2rx4,P2rx6,Kat2b,Pdgfra,St14,Bcas3,Prom2,Ptgs1,Ptgs2,Pt…	205	403	360.555	0.9531	-1.66919	1.11772	0.999896	0.953583	-	-
mir-384/384-3p	2558	MRNA_CO	179	Ano1,Dnm3,Ap1s2,Nr2f2,Bcl2,Car8,Camk4,Cdc42,Cnr1,Ebf2,Epha7,Fgfr3,Gli3,Hes5,Igf1,Nov,Prkca,Plxna2,St8sia3,Snap91,Sox11,Sall3,Spock1,Syt1,Sh3bgrl2,Tectb,Tgfb2,Scara3,Trhr,Trpm3,Hectd2,Gpr64,Pappa2,Slco5a1,Slitrk4,Esrrg,B3galt2,Lsamp,Kif26b,Pcdh19,Clic4,Fam40b,Fam19a3,Dkk3,EG574403,Fam184b,Iigp1,Prdm16,Kdsr,Tmprss6,Lypd1,Pcolce2,1600029D21Rik	53	106.5	84.0173	0.95355	-1.71483	1.2676	1	0.983915	-	-
mir-129/129-5p	3073	MRNA_CO	179	6330403K07Rik,Dnm3,Unc5b,Ap1s2,B3gnt5,Lmo3,Bcl2,Car8,Camk4,Cnr1,Cplx1,Dpysl2,Epyc,Epha7,F2rl1,Fbn2,Lgr5,Fgfr3,Hmga2,Elavl2,Elavl4,Igf1,Isl1,Kcns2,Ntrk2,P4ha2,Pappa,Pcsk2,Stmn2,St8sia3,Sox11,Sall3,Syt1,Tectb,Nr2e1,Trhr,Fam49b,Trpm3,Arhgef9,Gpr64,Odz2,Slitrk4,Esrrg,Lsamp,Pcdh19,Rabgap1l,Tnfrsf19,Auts2,Dkk3,EG574403,Iigp1,Gpr85,1110032A04Rik,Nrn1,Prdm16,Kdsr,Rnd3,Lrrtm1,1600029D21Rik	59	126.5	101.532	0.9588	-1.76331	1.24592	0.999999	0.941955	-	-
mir-340/340-5p	3781	P_VES_ONLY	45	Sri,Rap1a,Acadm,Aldh2,Arf4,Cycs,Ddx6,Ogn,Padi2,Ppic,Eftud2,Lamc1,Tardbp,Sh3bgrl	14	29.5	18.0031	0.96	-1.83964	1.63861	0.928978	0.967418	-	-
mir-216/216b	1940	MRNA_CO	179	Ap1s2,B3gnt5,Lmo3,Bcl2,Calb1,Camk4,Dpysl2,Gata3,Hmga2,Matn1,Nap1l2,Ntrk2,Cntn3,Pappa,Pcsk2,Pou4f2,Sox11,Serpinb5,Spock1,Clic6,Syt1,Sh3bgrl2,Tectb,Tgfb2,Trhr,Pkp4,Rhov,Ndrg4,Arhgef9,Slco5a1,Esrrg,Lsamp,Rabgap1l,Auts2,EG574403,1110032A04Rik,Prdm16,Kdsr,Cybrd1,Rnd3,4631426J05Rik	41	83	62.4871	0.9605	-1.79409	1.32827	0.999993	0.970117	-	-
mir-431	1915	MRNA_CO	179	Lmo3,Nr2f2,Car8,Camk4,Cobl,Egf,Epha7,Lgr5,Igf1,Mab21l1,Bmf,Myo5b,Nap1l2,Ntrk2,Pcsk2,Prkcq,Pla2r1,Plxna2,St8sia3,Sms,Sox11,Sall3,Spock1,Sh3bgrl2,Nr2e1,Trhr,Frmd3,Esrrg,Kif26b,Pcdh19,Fam40b,Dkk3,Rhpn2,Irx5,Dhodh,EG574403,Prdm16,Kdsr,Limch1,4631426J05Rik	40	83	61.9417	0.96405	-1.85265	1.33997	0.999987	0.990426	-	-
mir-141/200a	3013	MRNA_CO	179	Ap1s2,B3gnt5,Lmo3,Bcl2,Calb1,Car8,Camk4,Cckar,Cdc42,Cnga2,Cnr1,Cobl,Dpysl2,Epha7,F2rl1,Fst,Gata3,Gli3,Hmga2,Elavl2,Ier5,Kif21b,Bmf,P4ha2,Pappa,Prkca,Pou4f2,St8sia3,Sms,Snap91,Sox11,Sall3,Serpini1,Bai3,Sh3bgrl2,Tgfb2,Trhr,Fam49b,Trpm3,Pappa2,Slco5a1,Kctd8,Esrrg,B3galt2,Pcdh19,Rabgap1l,Tnfrsf19,Cadps2,Lmod3,Fam19a3,Rhpn2,Kdsr,Lypd6b,Camk2n2,Rnd3,Lrrtm1,1600029D21Rik,Limch1	58	116	96.2974	0.96425	-1.81119	1.2046	0.999999	0.955038	-	-
mir-544	2898	MRNA_VES	1186	H6pd,Gcom1,Bbs4,Nt5dc3,Mmrn2,Nckap1l,Wwp1,Lin7a,Slc14a1,Sft2d2,Me3,Cdcp1,Arrb1,Krt5,2610305D13Rik,Abcg1,Actb,Acvr1,Alcam,Slc19a2,Ttyh2,Speg,Arnt2,Astn1,Zfhx3,Slc7a1,Bdnf,Bmp2,Btc,Calca,Cd38,Cd86,Cdh5,Col14a1,Hapln1,Dclk1,Dlx1,Dnajc1,Dsc2,Fgd6,Mpzl2,Bsnd,Colec12,Caln1,Foxc2,Foxn2,Fut9,Galnt3,Gas1,Gja1,Lpar1,Gyk,Hcn1,Foxj1,Hmgcs2,Hs3st3a1,Ica1,Irf8,Id4,Igfbp2,Irs1,Kcnab1,Kdr,Kif16b,Lhx3,Lpl,Cd93,Ly…	271	544	486.491	0.96535	-1.86329	1.11821	1	0.994199	-	-
mir-592/599	2442	MRNA_CO	179	Dnm3,Nr2f2,Bcl2,Bmp4,Calb1,Camk4,Cnr1,Crabp2,Ebf2,Epha7,Gli3,Hmga2,Hsd11b1,Elavl4,Igf1,Kcns2,Kif21b,Ntrk2,Pappa,Pcsk2,Prkca,Plxna2,Pou4f2,Stmn2,Sox11,Serpini1,Serpinb5,Spock1,Slc35f3,Tgfb2,Nr2e1,Fam49b,Klhl14,Gigyf2,Odz2,Frmd3,Slitrk4,Esrrg,B3galt2,Muc15,Pcdh19,Fam19a3,Dkk3,Rhpn2,Dbc1,Fam184b,Iigp1,Tmprss6	48	106	81.1414	0.96695	-1.9006	1.30636	0.999992	0.95626	-	-
mir-542/542-3p	2932	P_CO_ONLY	39	Psip1,Fasn,Sub1,Arcn1,Rps15a,Ppp2r1a,Asph,2500003M10Rik,3930401K13Rik	9	22	11.8469	0.9692	-2.03184	1.85703	0.86068	0.929297	-	-
mir-873	3509	P_CO	43	Hyou1,Dpysl2,Nid2,Ptbp1,Rac1,Sub1,Tecta,Rps15a,Ppp2r1a,Asph,M6prbp1,2900073G15Rik,Pgm2	13	28	16.3365	0.97	-1.98787	1.71395	0.944117	0.973312	-	-
mir-224	2549	P_CO	43	Psip1,Calb1,Dpysl2,Sub1,Arcn1,Tecta,Uba1,Rps15a,Psmc6	9	22	11.6543	0.9719	-2.07936	1.88772	0.885087	0.936974	-	-
mir-124/506	2867	P_VES	59	Atic,Sri,Anxa4,Car3,Cycs,Ddx6,Lmna,Nid1,Padi2,Tjp1,Lamc1,Vat1,Actn4,Snx6,Hadha	15	31	18.7209	0.97325	-2.0498	1.6559	0.960069	0.98633	-	-
mir-103/107	2716	P_CO_ONLY	39	Eef2,Fasn,Ppp1ca,Rac1,Sub1,Snrpe,Lima1,Asph	8	21	10.7584	0.97495	-2.1616	1.95195	0.820919	0.900532	-	-
mir-183	1900	MRNA_VES	1186	Cyp4v3,Phldb1,Nt5dc3,Aldh6a1,Akr1c14,Osbpl11,Wwp1,Lin7a,Slco3a1,Sema3d,Aif1l,Obfc2a,Cdcp1,Arrb1,Maob,Abcg1,Ak1,Ak3l1,Prelp,Arhgap6,Arnt2,Zfhx3,Slc7a1,Bpgm,C3ar1,Car7,Ctnna2,Cd38,Cd53,Cfi,Hapln1,Csf1,Dclk1,Dsc2,Dtna,Egfr,Stom,Gnb1l,Foxn2,Fut9,Gfi1,Gja1,Gnai1,Gnb4,Gyk,Hsph1,Inpp5d,Irs1,Kcne1,Lmo2,Stard5,Slc3a2,Mgat3,Mmp13,Msx1,Ncf1,Nek2,Nfib,Nid1,Nkx3-1,Npy1r,Nrxn3,Ntn1,Ntrk2,Osmr,Otog,Peg3,Abcb1a,…	183	358	309.199	0.9754	-1.99131	1.15783	0.999992	0.992993	-	-
mir-340/340-5p	3781	P_VES	59	Sri,Rap1a,Acadm,Aldh2,Arf4,Coch,Cycs,Ddx6,Nid1,Ogn,Padi2,Ppic,Eftud2,Tjp1,Vcl,Lamc1,Tardbp,Sh3bgrl,Snx6	19	41	25.6846	0.97555	-2.08671	1.59629	0.965193	0.972085	-	-
mir-873	3509	P_CO_ONLY	39	Hyou1,Nid2,Ptbp1,Rac1,Sub1,Tecta,Rps15a,Ppp2r1a,Asph,M6prbp1,2900073G15Rik,Pgm2	12	26.5	14.3424	0.9783	-2.19531	1.84766	0.946181	0.978335	-	-
mir-25/32/92/92ab/363/367	1703	MRNA_CO	179	6330403K07Rik,Dnm3,Ap1s2,Car8,Camk4,Cdc42,Cnr1,Cplx1,Fbn2,Fgfr3,Fst,Foxg1,Hmga2,Aff3,Bmf,Nov,Cntn3,Pcsk2,Snap91,Sox11,Bai3,Sh3bgrl2,Klhl14,Hectd2,Kctd8,Esrrg,B3galt2,Pcdh19,Rabgap1l,Nefh,Dkk3,Rhpn2,Dkk2,EG574403,Cend1,Gpr85,1110032A04Rik,Prdm16,Pcolce2,Limch1	40	79	56.5635	0.98	-2.12542	1.39666	0.999999	0.996422	-	-
mir-9	2772	MRNA_VES	1186	H6pd,Mtus1,Snx25,Cyp4v3,Phldb1,Bbs4,Akr1c14,Osbpl11,Lin7a,Slc14a1,Slco3a1,Obfc2a,Me3,Cdcp1,Arrb1,Krt5,Egln3,Abcg1,Palmd,Adam11,Ak3l1,Alcam,Akr1b3,Prelp,Slc19a2,Ttyh2,Arhgap6,Arhgdib,Arl4a,Astn1,Zfhx3,Atp1a1,Slc7a1,Btc,Car7,Entpd1,Entpd5,Cd53,Chi3l1,Cldn5,Hapln1,Csf1,Dclk1,Dlx3,Dsg2,Dtna,Efna5,Enpep,Gnb1l,Mpzl2,Bsnd,Ankrd6,Sesn1,Colec12,Fgf14,Foxn2,Galnt3,Gnai1,Lpar1,Hfe,Foxj1,Hk2,Sdc2,Ifnar2,Il7,…	259	511	450.389	0.98095	-2.10334	1.13458	0.999999	0.995359	-	-
mir-137	1893	P_VES_ONLY	45	Sri,Ahsg,Aldh2,Arf4,Padi2,Ppic,Lamc1,Tardbp,Rcn3	9	18	8.33385	0.98135	-2.32873	2.15987	0.971748	0.98681	-	-
mir-296/296-3p	1714	MRNA_CO	179	Tmem64,Dnm3,Unc5b,B3gnt5,Adh1,Bmp4,Cacnb3,Camk4,Cdc42,Cnr1,Dpysl2,Tmprss3,Fgfr3,Gli3,Grb10,Hmga2,Isl1,Kcns2,Ntf3,Ntrk2,Pappa,Prkca,Pla2r1,Pou4f2,St8sia3,Ggt7,Spock1,Trhr,Gigyf2,Slco5a1,Lsamp,Pcdh19,Rabgap1l,Tnfrsf19,Fam19a3,Dkk3,Cubn,Prdm16,4631426J05Rik	39	80	56.3233	0.98215	-2.19214	1.42037	0.999998	0.999005	-	-
mir-182	2403	MRNA_VES	1186	H6pd,Slco2b1,Mtus1,Phldb1,Nt5dc3,Aldh6a1,Lin7a,Slco3a1,Sft2d2,Aif1l,Me3,Cald1,Abcg1,Chrnb1,Slc5a5,Acvr1,Adam9,Ahr,Ak1,Alpl,Arl4a,Astn1,Atp1b3,Bdnf,C3ar1,Cd38,Entpd1,Entpd5,Cfh,Csf2rb,Dsg2,Dtna,Ebf3,Eno3,Gnb1l,Fgl2,Foxc2,Foxn2,Fut9,Gyk,Foxq1,Hsph1,Sdc2,Il6st,Lhx3,Cd93,Usp48,Syt12,Maf,Mcl1,Slc3a2,Mef2c,Msn,Myh9,Myo1c,Nid1,Nkx3-1,Ntn1,Pcx,Pdgfra,Pftk1,Ptgfr,Ptprz1,Rab17,Rab19,Rab34,Aldh1a2,Cxcl12,St…	222	452	392.75	0.98265	-2.18424	1.15086	0.999985	0.978657	-	-
mir-137	1893	MRNA_CO	179	Ap1s2,B3gnt5,Bcl2,Car8,Cdc42,Cobl,Cplx1,Epha7,Fbn2,Hmga2,Igf1,Mab21l1,Pappa,Plxna2,Snap91,Sox11,Sall3,Serpini1,Syt1,Bai3,Tnnt2,Trhr,Fam49b,Hectd2,Pappa2,Kctd8,Esrrg,B3galt2,Lsamp,Rabgap1l,Clic4,Cadps2,Fam40b,Fam19a3,Nefh,Umodl1,EG574403,Cend1,Prdm16,Kdsr,Cybrd1,Limch1	42	85	61.2244	0.9848	-2.23117	1.38833	0.999998	0.995509	-	-
mir-185/882	3512	P_VES_ONLY	45	Atic,Clic1,Cycs,Ddx6,Gstm1,Hba-a1,Mpz,Ogn,Padi2,Phb,Eif4h,Lamc1,Rcn3,Actn4	14	32	17.2848	0.9858	-2.38687	1.85133	0.959592	0.9954	-	-
mir-185/882	3512	P_VES	59	Atic,Clic1,Cycs,Dclk1,Ddx6,Gstm1,Hba-a1,Mpz,Nid1,Ogn,Padi2,Phb,Tjp1,Vcl,Eif4h,Lamc1,Rcn3,Actn4	18	42	24.5714	0.9871	-2.4057	1.7093	0.967388	0.994458	-	-
mir-137	1893	P_VES	59	Sri,Ahsg,Aldh2,Arf4,Coch,Dclk1,Padi2,Ppic,Tjp1,Lamc1,Tardbp,Rcn3	12	24	12.1663	0.98735	-2.4081	1.97266	0.985588	0.990259	-	-
mir-384/384-3p	2558	MRNA_VES	1186	Slco2b1,Snx25,Cyp4v3,Nt5dc3,Aldh6a1,Slco3a1,Obfc2a,Dnahc5,Rap1gap,2610305D13Rik,Abcg1,Acta2,Acvr1,Adam11,Ak3l1,Alcam,Anxa4,Arhgap6,Astn1,Zfhx3,Atp1a1,Bgn,Bmp2,Cacna1d,Scarb2,Entpd1,Cd53,Col4a5,Cpd,Hapln1,Csn3,Dclk1,Dsc2,Dsg2,Dtna,Ebp,Fgd6,Mpzl2,Ankrd6,Rem2,Colec12,Fgl2,Foxn2,Gas1,Gnai1,Hk2,Hs3st3a1,Id4,Ifit2,Ifnar2,Inpp5d,Irs1,Itm2b,Kcnab1,Kif16b,Kifap3,Lif,Lmo2,Cd93,Usp48,Syt12,Mpdz,Msx1,Myo1c,N…	232	500	432.064	0.98915	-2.3216	1.15724	0.999966	0.942458	-	-
mir-140/140-5p/876-3p	1664	P_VES	59	Hapln1,Cycs,Dclk1,Mpz,Nid1,Ogn,Padi2,Tjp1,Vcl,Lamc1,Tardbp,Hadha	12	24	11.1698	0.98985	-2.61772	2.14865	0.994952	0.997951	-	-
mir-542/542-3p	2932	P_CO	43	Psip1,Calb1,Dpysl2,Fasn,Sub1,Arcn1,Rps15a,Ppp2r1a,Asph,2500003M10Rik,3930401K13Rik	11	27.5	13.4834	0.9901	-2.63237	2.03954	0.933983	0.966563	-	-
mir-190	1249	P_VES	59	Arf4,Cycs,Dclk1,Kif5b,Ppic,Tjp1,Vcl,Tardbp	8	21	8.157	0.9944	-3.05272	2.57448	0.968179	0.977811	-	-
mir-431	1915	MRNA_VES	1186	Slco2b1,Mtus1,Bbs4,Akr1c14,Osbpl11,Lin7a,Me3,Arrb1,Krt5,Dync2h1,Egln3,Slc5a5,Slc13a3,Alpl,Anxa3,Anxa4,Apod,Slc7a1,Bdnf,C3ar1,Car7,Entpd5,Cd53,Cdh5,Cys1,Ctsc,Dab2,Dclk1,Dlx3,Egfr,Fgd6,Sesn1,Fgf14,Foxn2,Fos,Gpr56,Gpx3,Foxj1,Hmgcs2,Hsd17b7,Il1rap,Kcnq1,Usp48,Eltd1,Syt12,Slc3a2,Mgat3,Myh3,Myo15,Myo1c,Nfib,Nkx3-1,Npy1r,Nrxn3,Ntn1,Ntrk2,P2rx4,Pftk1,Lcp1,Cyth1,Lrrc4,Ptgfr,Fam65b,Rbpms,Polr1a,Rps6ka2,Dhr…	188	384.5	317.259	0.9961	-2.70333	1.21194	0.999998	0.997476	-	-
mir-33/33ab	1899	MRNA_CO	179	6330403K07Rik,Tex15,B3gnt5,Lmo3,Npy,Car8,Camk4,Cobl,Cplx1,Ebf2,Epha7,Nr2f1,Lgr5,Fgfr3,Hmga2,Hsd11b1,Kcns2,Kif21b,Aff3,Mab21l1,Matn1,Nov,Ntrk2,Cntn3,Pappa,Plxna2,St8sia3,Snap91,Sox11,Sall3,Bai3,Tgfb2,Tnnt2,Hectd2,Ndrg4,Pappa2,Frmd3,Kctd8,Esrrg,B3galt2,Muc15,Rabgap1l,Clic4,Fam40b,Fam19a3,Dkk3,Irx5,Dkk2,Cend1,Cybrd1,Limch1	51	108	61.9714	0.9998	-4.06106	1.74274	1	0.999908	-	-

## Sheet: Cluster, over
miRNA	Total targets	Target set	Target set size	Symbols	Targeted targets	Actual count	Expected	p-value	z-score	Enrichment	Hypergeometric	Binned	FAME FDR	Hyper. FDR
[hsa-mir-374b, hsa-mir-421] = [mir-374/374ab, mir-421]	478	MRNA_CO	129	Dnm3,Nr2f2,Gata3,Foxg1,Elavl2,Elavl4,Isl1,Bmf,Ntf3,Pappa,Plxna2,Stmn2,Snap91,Sall3,Syt1,Fam49b,Arhgef9,Pappa2,Esrrg,Nrn1	20	57	28.8203	0.00135	3.37357	1.97778	0.000133446	2.65464e-05	FDR<0.1	FDR<0.1
[hsa-mir-873, hsa-mir-876] = [mir-873, mir-876-5p]	195	P_VES_ONLY	23	Padi2,Slc25a3	2	6	1.11045	0.01755	2.84033	5.40322	0.115494	0.0590659	FDR<0.1	-
[hsa-mir-216a, hsa-mir-216b, hsa-mir-217] = [mir-216/216a, mir-216/216b, mir-217]	326	P_CO_ONLY	20	Psip1,Ptbp1,Lima1	3	8	2.2535	0.0286	2.37672	3.55003	0.0511371	0.0137429	FDR<0.1	-
[hsa-mir-23b, hsa-mir-24-1, hsa-mir-27b] = [mir-23ab, mir-24, mir-27ab]	1428	MRNA_VES	631	Slco2b1,Nt5dc3,Osbpl11,Wwp1,Obfc2a,Cald1,Acta2,Add2,Adm,Ak3l1,Slc19a2,Arnt2,Zfhx3,Slc7a1,Car7,Entpd5,Cdh11,Cdh5,Cnn2,Cpd,Hapln1,Csf1,Dlx1,Dtna,Ebf3,Enpep,Fgd6,Ankrd6,Sesn1,Fgf14,Fut9,Galnt3,Lpar1,Hlx,Irs1,Lpl,Sp7,M6pr,Galnt10,Maf,Mcl1,Meis1,Mgat3,Mmp13,Meis2,Nfib,Nrxn3,Ntn1,Pde4b,Pdgfra,St14,Ptger4,Lrrc4,Ptprd,Fam65b,Aldh1a2,Rcn1,Rgl1,Cxcl12,Slc34a2,Slc8a1,Lbxcor1,Gramd1c,Cpeb3,Tbc1d4,Spsb4,AW544…	134	390.5	341.802	0.03745	1.78707	1.14247	0.0489553	2.76534e-08	-	-
[hsa-mir-216a, hsa-mir-216b, hsa-mir-217] = [mir-216/216a, mir-216/216b, mir-217]	326	P_CO	22	Psip1,Ptbp1,Lima1	3	8	2.6991	0.04775	2.00108	2.96395	0.0649485	0.0228215	FDR<0.1	-
[hsa-mir-873, hsa-mir-876] = [mir-873, mir-876-5p]	195	P_VES	33	Padi2,Slc25a3	2	6	1.99125	0.0598	1.75864	3.01318	0.20531	0.115121	-	-
[hsa-mir-133b, hsa-mir-206] AND [hsa-mir-1-2, hsa-mir-133a-1] AND [hsa-mir-1-1, hsa-mir-133a-2] = [mir-1/206, mir-133]	779	P_VES	33	Sri,Rap1a,Anxa4,Hapln1,Mpz,Vat1,Actn4	7	16	8.53345	0.06945	1.5969	1.87497	0.04508	0.00606907	-	-
[hsa-let-7g, hsa-mir-135a-1] = [let-7/98, mir-135]	1039	P_CO_ONLY	20	Psip1,Nid2,Sub1,Arcn1	4	13	6.6189	0.0757	1.56422	1.96407	0.284567	0.0670144	-	-
[hsa-mir-134, hsa-mir-154, hsa-mir-299, hsa-mir-300, hsa-mir-323, hsa-mir-329-1, hsa-mir-329-2, hsa-mir-369, hsa-mir-376a-1, hsa-mir-376a-2, hsa-mir-376b, hsa-mir-376c, hsa-mir-377, hsa-mir-379, hsa-mir-380, hsa-mir-381, hsa-mir-382, hsa-mir-409, hsa-mir-410, hsa-mir-411, hsa-mir-412, hsa-mir-453, hsa-mir-485, hsa-mir-487a, hsa-mir-487b, hsa-mir-494, hsa-mir-495, hsa-mir-496, hsa-mir-539, hsa-mir…	2262	MRNA_VES	631	H6pd,Mtus1,Aldh6a1,Nckap1l,Lin7a,Shmt2,Slc14a1,Slco3a1,Sema3d,Obfc2a,Me3,Arrb1,Acvr1,Adam9,Adm,Ahr,Alcam,Ttyh2,Arnt2,Astn1,Zfhx3,Bcl2l1,Bdnf,Bmp7,C3ar1,Cacna1d,Calm2,Cdh11,Cdk6,Cnih2,Csf1,Ctbp2,Dclk1,Dll1,Dlx1,Dlx2,Dlx5,Dsg2,Dtna,Ebf3,Fgd6,F3,Fgf14,Foxn2,Fos,Fut9,Gas1,Gas2,Gria2,Gyk,Foxq1,Sdc2,Id4,Irs1,Irx2,Jag2,Kcnma1,Lif,Usp48,Maf,Mal,Mlf1,Mpdz,Meis2,Msn,Msx1,Myh9,Nfib,Nid1,Ntn1,Ntrk2,Kat2b,Pco…	196	737	683.404	0.0779	1.42194	1.07842	0.209829	9.80424e-09	-	-
[hsa-mir-181c, hsa-mir-181d, hsa-mir-23a, hsa-mir-24-2, hsa-mir-27a] = [mir-181, mir-23ab, mir-24, mir-27ab]	1834	MRNA_VES	631	Slco2b1,Nt5dc3,Osbpl11,Wwp1,Obfc2a,8030451F13Rik,Cald1,2610305D13Rik,Acta2,Adam11,Add2,Adm,Ak3l1,Slc19a2,Arnt2,Zfhx3,Slc7a1,Car7,Entpd5,Cdh11,Cdh5,Cnn2,Cpd,Hapln1,Csf1,Dclk1,Dlx1,Dtna,Ebf3,Enpep,Fgd6,Ankrd6,Sesn1,Fgf14,Fos,Fut9,Galnt3,Lpar1,Gria2,Hlx,Il7,Irs1,Kcnma1,Lif,Lpl,Sp7,M6pr,Galnt10,Maf,Mcl1,Meis1,Mgat3,Mlf1,Mmp13,Meis2,Nfib,Nrxn3,Ntn1,Pde4b,Pdgfra,St14,Ptger4,Lrrc4,Ptprd,Fam65b,Aldh1a2,R…	162	518.5	473.062	0.07805	1.42765	1.09605	0.161263	4.32432e-08	-	-
[hsa-mir-23b, hsa-mir-24-1, hsa-mir-27b] = [mir-23ab, mir-24, mir-27ab]	1428	P_VES_ONLY	23	Sri,Rap1a,Phb,Rpn2,Tardbp,Sh3bgrl	6	17.5	10.0578	0.0787	1.47418	1.73995	0.248938	0.0556498	-	-
[hsa-mir-182, hsa-mir-183, hsa-mir-96] = [mir-182, mir-183, mir-96/1271]	976	VES_BOTH	10	Nid1,Vcl,Vat1	3	12	6.3701	0.07895	1.47537	1.8838	0.125255	0.0631833	-	-
[hsa-mir-133b, hsa-mir-206] AND [hsa-mir-1-2, hsa-mir-133a-1] AND [hsa-mir-1-1, hsa-mir-133a-2] = [mir-1/206, mir-133]	779	P_VES_ONLY	23	Sri,Rap1a,Mpz,Actn4	4	9.5	4.853	0.09485	1.31027	1.95755	0.201561	0.0624924	-	-
[hsa-mir-196a-2, hsa-mir-615] = [mir-196ab, mir-615-3p]	156	MRNA_CO	129	Dnm3,Epha7,Hmga2,Sox11,Sall3,Pcdh19	6	15	8.73	0.098	1.3593	1.71821	0.0480801	0.0311874	-	FDR<0.1
[hsa-mir-599, hsa-mir-875] = [mir-592/599, mir-875-5p]	150	MRNA_VES	631	Zfhx3,Fgd6,Caln1,Pde4b,Ptger4,Gramd1c,Zfp598,Arhgap30,Cxxc4,Negr1,Znrf3,Fam134b,Tmem206,Tanc2,Anks1b,Adamtsl1	16	41.5	31.2587	0.1178	1.2076	1.32763	0.173051	0.0367901	-	-
[hsa-mir-134, hsa-mir-154, hsa-mir-299, hsa-mir-300, hsa-mir-323, hsa-mir-329-1, hsa-mir-329-2, hsa-mir-369, hsa-mir-376a-1, hsa-mir-376a-2, hsa-mir-376b, hsa-mir-376c, hsa-mir-377, hsa-mir-379, hsa-mir-380, hsa-mir-381, hsa-mir-382, hsa-mir-409, hsa-mir-410, hsa-mir-411, hsa-mir-412, hsa-mir-453, hsa-mir-485, hsa-mir-487a, hsa-mir-487b, hsa-mir-494, hsa-mir-495, hsa-mir-496, hsa-mir-539, hsa-mir…	2262	MRNA_CO	129	Ano1,Unc5b,Lmo3,Nr2f2,Calb1,Camk4,Cnr1,Dpysl2,Ebf2,Epha7,Nr2f1,Lgr5,Gli3,Hes5,Foxg1,Elavl2,Elavl4,Id2,Ier5,Igf1,Kcns2,Klc1,Aff3,Mab21l1,Ntf3,Ntrk2,Cntn3,Pappa,Pcsk2,Plxna2,Stmn2,Sox11,Sall3,Syt1,Bai3,Tgfb2,Nr2e1,Klhl14,Ndrg4,Odz2,Frmd3,Slitrk4,Esrrg,Pcdh19,Rabgap1l,Auts2,Fam40b,Dkk3,Rhpn2,Dkk2,Prdm16,Kdsr,Camk2n2,4631426J05Rik	54	209.5	186.558	0.13	1.13087	1.12298	0.0018376	1.03035e-05	-	FDR<0.1
[hsa-mir-191, hsa-mir-425] = [mir-191, mir-425/489]	113	MRNA_CO	129	Fst,Sall3,Pkp4,Egfl6	4	11	6.5649	0.1378	1.09524	1.67558	0.123369	0.0869142	-	-
[hsa-let-7g, hsa-mir-135a-1] = [let-7/98, mir-135]	1039	P_CO	22	Psip1,Nid2,Sub1,Arcn1	4	13	7.95845	0.1386	1.13546	1.63348	0.349758	0.106711	-	-
[hsa-mir-199a-2, hsa-mir-214] = [mir-199/199-5p, mir-214/761]	516	P_VES	33	Ctnnb1,Hapln1,Vcl,Lamc1	4	10.5	6.01535	0.14315	1.13339	1.74553	0.180129	0.0555783	-	-
[hsa-mir-181c, hsa-mir-181d, hsa-mir-23a, hsa-mir-24-2, hsa-mir-27a] = [mir-181, mir-23ab, mir-24, mir-27ab]	1834	P_VES_ONLY	23	Sri,Rap1a,Phb,Rpn2,Tardbp,Sh3bgrl	6	20	13.8096	0.14665	1.05656	1.44826	0.486084	0.149092	-	-
[hsa-mir-133b, hsa-mir-206] AND [hsa-mir-1-2, hsa-mir-133a-1] AND [hsa-mir-1-1, hsa-mir-133a-2] = [mir-1/206, mir-133]	779	VES_BOTH	10	Anxa4,Hapln1,Vat1	3	6.5	3.68045	0.16295	0.938843	1.76609	0.0733512	0.0309899	-	-
[hsa-mir-23b, hsa-mir-24-1, hsa-mir-27b] = [mir-23ab, mir-24, mir-27ab]	1428	P_VES	33	Sri,Rap1a,Hapln1,Phb,Rpn2,Tjp1,Tardbp,Sh3bgrl	8	23.5	17.3016	0.168	0.956794	1.35825	0.264988	0.048598	-	-
[hsa-mir-302a, hsa-mir-302b, hsa-mir-302c, hsa-mir-302d, hsa-mir-367] = [mir-106/302, mir-25/32/92/92ab/363/367]	888	MRNA_CO	129	Lmo3,Nr2f2,Cdc42,Cplx1,Epha7,Fbn2,Fst,Hmga2,Hn1,Elavl2,St8sia3,Snap91,Sox11,Bai3,Klhl14,B3galt2,Kif26b,Rabgap1l,Clic4,Dkk3,Rhpn2,EG574403,Cend1,Gpr85,Prdm16,Pcolce2,Limch1	27	67	55.7738	0.1681	0.97165	1.20128	0.00155208	9.69401e-05	-	FDR<0.1
[hsa-mir-144, hsa-mir-451] = [mir-144, mir-451]	444	P_CO_ONLY	20	Nid2,2500003M10Rik	2	5	2.4713	0.172	1.01774	2.02323	0.325146	0.14602	-	-
[hsa-mir-199a-2, hsa-mir-214] = [mir-199/199-5p, mir-214/761]	516	VES_BOTH	10	Hapln1,Vcl	2	5	2.45745	0.17225	1.02811	2.03463	0.142871	0.0773145	-	-
[hsa-mir-182, hsa-mir-183, hsa-mir-96] = [mir-182, mir-183, mir-96/1271]	976	P_VES	33	Arf4,Nid1,Vcl,Lamc1,Vat1	5	20	14.8813	0.1906	0.851138	1.34396	0.415466	0.164533	-	-
[hsa-mir-133b, hsa-mir-206] AND [hsa-mir-1-2, hsa-mir-133a-1] AND [hsa-mir-1-1, hsa-mir-133a-2] = [mir-1/206, mir-133]	779	P_CO_ONLY	20	Ptbp1,Arcn1	2	8	5.04315	0.20505	0.823111	1.58631	0.619234	0.322271	-	-
[hsa-let-7g, hsa-mir-135a-1] = [let-7/98, mir-135]	1039	MRNA_VES	631	A130022J15Rik,Mtus1,Aldh6a1,Abcg1,Anxa7,Speg,Arhgap6,Bcl2l1,Cacna1d,Entpd1,Col14a1,Col4a5,Cpd,Dnajc1,Dtna,Fgd6,Caln1,Foxn2,Fut9,Glrb,Slc6a4,Lrrn1,Meis2,Myo1c,Nid2,Nrtn,Ntn1,Osmr,Ptprd,Rcn1,Rgl1,St6gal1,Slc31a1,Slc8a1,Snta1,Spnb2,Lbxcor1,Gramd1c,Phldb2,Stat6,Cpeb3,Syt2,Rnf26,9530066K23Rik,Hlf,Tgfbr3,Thbs1,Pcdh20,5031439G07Rik,Fam43a,Wnt3,Apbb3,Slc6a1,Adamts12,Klhl6,Liph,1600021P15Rik,Plxna4,C23008…	95	243.5	224.815	0.2069	0.832842	1.08311	0.144222	1.14959e-05	-	-
[hsa-mir-133b, hsa-mir-206] AND [hsa-mir-1-2, hsa-mir-133a-1] AND [hsa-mir-1-1, hsa-mir-133a-2] = [mir-1/206, mir-133]	779	MRNA_VES	631	Lin7a,Aif1l,Arrb1,Actb,Alpl,Anxa4,Speg,Bcl2l1,Bdnf,Calm2,Entpd5,Cnn2,Hapln1,Csf1,Ctbp2,Dlx3,Sesn1,Foxc2,Gja1,Mcl1,Meis1,Meis2,Msn,Myh9,Nfib,Otx2,P2rx4,Pftk1,Ptprd,Ptprz1,Rab34,Sh3gl2,Slc31a1,Slc8a1,Spnb2,Syt2,Tbx3,Sema6d,Hlf,Tgfbr3,Thbs1,Timp3,Wnt3,Zic4,Otud7b,Cdc14a,Slc6a1,Kank4,Elfn1,Plxna4,C230081A13Rik,Mapk10,Ltbp1,Vat1,Zfp385a,Cxxc4,Kctd10,Kcnf1,Znrf3,Slc7a8,Pgrmc1,Fam13a,Ift80,Btbd17,Rspo3,…	71	187	171.757	0.2173	0.772785	1.08875	0.195387	0.00010553	-	-
[hsa-mir-144, hsa-mir-451] = [mir-144, mir-451]	444	MRNA_VES	631	Slc19a2,Ttyh2,Zfhx3,Cdh11,Cdh5,Hapln1,Dtna,Galnt3,Gja1,Id4,Irs1,Meis1,Meis2,Msx1,Nid2,Ptgs2,Cxcl12,Slc20a2,Sox1,Stat6,Eif5a2,Cpeb3,Timp3,Cdc14a,Stard8,Cdc42ep3,Cxxc4,C230078M08Rik,Kctd10,Vps37b,AK220484,Znrf3,Slc4a4,Tspan5,Mbnl1,Aldh1a3,Trp53inp1,Sorcs3,Tmem206,Fbxo32,Tsc22d2,A930001N09Rik,Trim2	43	98	87.9066	0.2283	0.723931	1.11482	0.149073	0.00280883	-	-
[hsa-mir-144, hsa-mir-451] = [mir-144, mir-451]	444	P_CO	22	Nid2,2500003M10Rik	2	5	2.9894	0.2306	0.739632	1.67258	0.3684	0.196287	-	-
[hsa-mir-23b, hsa-mir-24-1, hsa-mir-27b] = [mir-23ab, mir-24, mir-27ab]	1428	P_CO_ONLY	20	Hyou1,Fasn,Psma1,Asph,3930401K13Rik,Immt	6	13.5	10.0602	0.2392	0.698015	1.34192	0.154421	0.0160662	-	-
[hsa-mir-181c, hsa-mir-181d, hsa-mir-23a, hsa-mir-24-2, hsa-mir-27a] = [mir-181, mir-23ab, mir-24, mir-27ab]	1834	P_VES	33	Sri,Rap1a,Hapln1,Dclk1,Phb,Rpn2,Tjp1,Tardbp,Sh3bgrl	9	29	23.8463	0.24005	0.684603	1.21612	0.392842	0.0792362	-	-
[hsa-mir-199a-2, hsa-mir-214] = [mir-199/199-5p, mir-214/761]	516	MRNA_CO	129	Epha7,Grb10,Kif21b,Mab21l1,Ntrk2,Pappa,Plxna2,Pou4f2,Tgfb2,Arhgef9,Slco5a1,Esrrg,Gpr85,Prdm16,Efhd1	15	37	31.6737	0.2648	0.600382	1.16816	0.0267032	0.00311724	-	-
[hsa-mir-199a-2, hsa-mir-214] = [mir-199/199-5p, mir-214/761]	516	P_VES_ONLY	23	Ctnnb1,Lamc1	2	5.5	3.5579	0.2739	0.626977	1.54586	0.466117	0.257453	-	-
[hsa-mir-23b, hsa-mir-24-1, hsa-mir-27b] = [mir-23ab, mir-24, mir-27ab]	1428	MRNA_CO	129	Tmem64,Dnm3,B3gnt5,Nr2f2,Cnr1,Fbn2,Fgfr3,Gata3,Hmga2,Elavl2,Igf1,Isl1,Kif21b,Nap1l2,Pappa,Prkcq,Stmn2,Sms,Snap91,Sox11,Spock1,Syt1,Slc35f3,Sh3bgrl2,Tgfb2,Tnfaip6,Fam49b,Pkp4,Ndrg4,Gpr64,Pappa2,Slco5a1,B3galt2,Pcdh19,Rabgap1l,Tnfrsf19,Dkk2,Prdm16,Car10	39	101.5	92.7754	0.27425	0.593115	1.09404	0.000939355	9.57472e-06	-	FDR<0.1
[hsa-mir-144, hsa-mir-451] = [mir-144, mir-451]	444	MRNA_CO	129	Nr2f2,Fbn2,Fst,Gata3,Foxg1,Elavl2,Pappa,Sox11,Ndrg4,Pappa2,Esrrg,Prdm16,Limch1	13	28	24.118	0.28735	0.516851	1.16096	0.0362147	0.0184987	-	-
[hsa-mir-133b, hsa-mir-206] AND [hsa-mir-1-2, hsa-mir-133a-1] AND [hsa-mir-1-1, hsa-mir-133a-2] = [mir-1/206, mir-133]	779	P_CO	22	Ptbp1,Arcn1	2	8	6.02585	0.28795	0.503615	1.32761	0.671839	0.3967	-	-
[hsa-mir-191, hsa-mir-425] = [mir-191, mir-425/489]	113	MRNA_VES	631	Zfhx3,Bdnf,Cacna1d,Dlx1,Mef2c,Plcd1,Amph,Tjp1,Mbnl1,Rgmb	10	27.5	23.8217	0.3015	0.493376	1.15441	0.457509	0.168959	-	-
[hsa-let-7c, hsa-mir-99a] = [let-7/98, mir-99ab/100]	710	P_CO_ONLY	20	Nid2,Sub1	2	5.5	4.38865	0.3377	0.333225	1.25323	0.566621	0.288445	-	-
[hsa-mir-181c, hsa-mir-181d, hsa-mir-23a, hsa-mir-24-2, hsa-mir-27a] = [mir-181, mir-23ab, mir-24, mir-27ab]	1834	P_CO_ONLY	20	Hyou1,Fasn,Psma1,Asph,3930401K13Rik,Immt	6	16	13.948	0.3433	0.355743	1.14712	0.342009	0.0482239	-	-
[hsa-mir-106b, hsa-mir-25, hsa-mir-93] = [mir-17-5p/20/93.mr/106/519.d, mir-25/32/92/92ab/363/367]	1157	MRNA_CO	129	Tmem64,Lmo3,Cdc42,Cplx1,Dpysl2,Epha7,Fbn2,Fst,Hmga2,Hn1,St8sia3,Snap91,Sox11,Sall3,Bai3,Klhl14,B3galt2,Kif26b,Rabgap1l,Fam40b,Dkk3,Rhpn2,EG574403,Cend1,Gpr85,Prdm16,Camk2n2,Pcolce2,Limch1	29	79	74.1367	0.34455	0.37064	1.0656	0.0163422	0.0011279	-	FDR<0.1
[hsa-mir-143, hsa-mir-145] = [mir-143, mir-145]	486	MRNA_VES	631	Phldb1,Actb,Cacna1d,Dab2,Dclk1,Ebf3,Mpzl2,Hk2,Cyr61,Il1rap,Irs1,Itm2b,Kifap3,Maf,Meis1,Nfib,Ntrk2,Pcx,Pdgfra,Pmp22,Ptgfr,Ptgs2,Rbpms,Ddef2,Spsb4,Tcf4,5730593F17Rik,Phactr1,Lhfpl2,Tll1,Otud7b,Cpeb2,Ets2,Slc35d1,Podxl,Negr1,Slc7a8,Dusp6,Mpzl1,Msl1,Plce1,Nuak2,Trim2	43	113.5	107.898	0.34465	0.355228	1.05192	0.335425	0.00673071	-	-
[hsa-mir-143, hsa-mir-145] = [mir-143, mir-145]	486	MRNA_CO	129	Bcl2,Dpysl2,Gli3,Grb10,Elavl4,Mab21l1,Ntrk2,Plxna2,Sox11,Tgfb2,Gigyf2,Slitrk4,Esrrg	13	32.5	29.4083	0.34685	0.365747	1.10513	0.0656313	0.017939	-	-
[hsa-mir-181c, hsa-mir-181d, hsa-mir-23a, hsa-mir-24-2, hsa-mir-27a] = [mir-181, mir-23ab, mir-24, mir-27ab]	1834	P_CO	22	Hyou1,Dpysl2,Fasn,Psma1,Asph,3930401K13Rik,Immt	7	18.5	16.7	0.3769	0.286737	1.10779	0.261755	0.0354673	-	-
[hsa-mir-23b, hsa-mir-24-1, hsa-mir-27b] = [mir-23ab, mir-24, mir-27ab]	1428	P_CO	22	Hyou1,Fasn,Psma1,Asph,3930401K13Rik,Immt	6	13.5	12.063	0.3776	0.268223	1.11912	0.215621	0.0349824	-	-
[hsa-mir-106b, hsa-mir-25, hsa-mir-93] = [mir-17-5p/20/93.mr/106/519.d, mir-25/32/92/92ab/363/367]	1157	P_CO	22	Dpysl2,Ptbp1,Lima1,3930401K13Rik	4	11	9.7381	0.37915	0.257364	1.12958	0.431941	0.14728	-	-
[hsa-mir-374b, hsa-mir-421] = [mir-374/374ab, mir-421]	478	P_VES	33	Hapln1,Actn4	2	6	5.3115	0.3792	0.186907	1.12962	0.620702	0.448521	-	-
[hsa-mir-143, hsa-mir-145] = [mir-143, mir-145]	486	P_CO	22	Dpysl2,2900073G15Rik	2	4.5	3.77245	0.38095	0.229523	1.19286	0.412248	0.218874	-	-
[hsa-mir-302a, hsa-mir-302b, hsa-mir-302c, hsa-mir-302d, hsa-mir-367] = [mir-106/302, mir-25/32/92/92ab/363/367]	888	MRNA_VES	631	Mtus1,Snx25,Cald1,Adam9,Adm,Arnt2,Zfhx3,Bgn,Cdkn1a,Dsc2,F3,Caln1,Foxn2,Hmx3,Sdc2,Il6st,Klf2,Lif,Mbd2,Mcl1,Mef2c,Myh9,Nfib,Cldn11,P2rx4,Kat2b,Prkar2b,Ptger4,Ptprd,Itgb4,Rgl1,Lbxcor1,Phldb2,Cpeb3,Tbx3,Tcf4,Arhgap29,5730593F17Rik,Hlf,Tiam1,Lhfpl2,Zfpm2,Tapt1,Cnot6l,Slc6a1,Pde10a,Ptpn21,Il28ra,C230081A13Rik,Tpcn1,Phf17,Zfp385a,Fam19a1,Negr1,AK220484,Znrf3,Rragd,Slc40a1,Iqgap2,Txnip,Sphk2,Trp53inp1,Sl…	74	210	205.179	0.39945	0.227344	1.0235	0.483095	0.00222572	-	-
[hsa-mir-374b, hsa-mir-421] = [mir-374/374ab, mir-421]	478	MRNA_VES	631	Cald1,Arl4a,Bmp2,Hapln1,Dlx3,Fgd6,Lpar1,Meis1,Meis2,Msn,Msx1,Nfib,Ntn1,Pde4b,Pdgfra,Lrrc4,Slc18a2,Tcf4,Hlf,Llgl2,Vegfc,Wnt3,Wnt5b,B230380D07Rik,Mab21l2,Pde10a,Slco2a1,Ltbp1,Pdk4,Fam19a1,Myo3b,AK220484,Dlg3,Slc4a4,Trp53inp1,Tmem206,Dusp6,Tmem30a,Anks1b,Kcnip4	40	109	105.415	0.4009	0.229714	1.03401	0.488136	0.0280179	-	-
[hsa-let-7a-2, hsa-mir-100, hsa-mir-125b-1] = [let-7/98, mir-125/351, mir-99ab/100]	1110	MRNA_VES	631	A130022J15Rik,Mtus1,Aldh6a1,Abcg1,Adam11,Speg,Slc7a1,Bcl2l1,Cacna1d,Cdh5,Col14a1,Col4a5,Cpd,Hapln1,Dnajc1,Enpep,Fgd6,Foxq1,Anpep,Sp7,M6pr,Mcl1,Meis2,Nfib,Nid2,Nrtn,Ntn1,Osmr,Cyth1,Ptprd,Fam65b,Rcn1,Sema4d,St6gal1,Slc31a1,Gramd1c,Stat3,Eif5a2,Cpeb3,Syt2,9530066K23Rik,D10Bwg1379e,Hlf,Tgfbr3,Thbs1,Pcdh20,Vdr,5031439G07Rik,Fam43a,Ttc7,Apbb3,Atp10d,Slc6a1,Abcc4,Adamts12,Klhl6,Liph,Plxna4,C230081A13Rik…	97	259.5	253.97	0.40365	0.233475	1.02177	0.278957	2.00224e-05	-	-
[hsa-let-7c, hsa-mir-99a] = [let-7/98, mir-99ab/100]	710	P_CO	22	Nid2,Sub1	2	5.5	5.26725	0.4357	0.0643714	1.04419	0.61935	0.353791	-	-
[hsa-mir-193b, hsa-mir-365-1] AND [hsa-mir-193a, hsa-mir-365-2] = [mir-193ab, mir-365]	236	MRNA_CO	129	Bcl2,Calb1,Hmga2,Igf1,Syt1,Tgfb2	6	14.5	14.4443	0.4694	0.00918057	1.00386	0.208185	0.15186	-	-
[hsa-mir-106b, hsa-mir-25, hsa-mir-93] = [mir-17-5p/20/93.mr/106/519.d, mir-25/32/92/92ab/363/367]	1157	P_CO_ONLY	20	Ptbp1,Lima1,3930401K13Rik	3	8	8.18635	0.49475	-0.0415158	0.977236	0.601985	0.252463	-	-
[hsa-mir-424, hsa-mir-450a-1, hsa-mir-450a-2, hsa-mir-450b, hsa-mir-503, hsa-mir-542] = [mir-15/16/195/424/497, mir-450a/450a-5p, mir-503, mir-542/542-3p]	768	MRNA_CO	129	Bcl2,Epha7,Hmga2,Elavl2,Ntrk2,Pappa,Plxna2,Sema5b,Sms,Sall3,Sh3bgrl2,Klhl14,Arhgef9,Pappa2,Odz2,Kctd8,Esrrg,Kdsr	18	57.5	57.5939	0.4981	-0.00805977	0.99837	0.0937267	0.0150299	-	-
[hsa-mir-196a-2, hsa-mir-615] = [mir-196ab, mir-615-3p]	156	MRNA_VES	631	Abcg1,Col14a1,Cpd,Fgf14,Pdgfra,Slc31a1,Hlf,Tgfbr3,Adamts12,Apba1,Zmat4,Plxnd1,Ppapdc2,Tanc2	14	31.5	32.1416	0.5078	-0.0745302	0.98004	0.412254	0.118316	-	-
[hsa-mir-216a, hsa-mir-216b, hsa-mir-217] = [mir-216/216a, mir-216/216b, mir-217]	326	MRNA_CO	129	Fbn2,Foxg1,Elavl2,Nap1l2,Cntn3,Sox11,Bai3	7	20.5	21.06	0.5093	-0.0777291	0.973412	0.311531	0.237913	-	-
[hsa-mir-193b, hsa-mir-365-1] AND [hsa-mir-193a, hsa-mir-365-2] = [mir-193ab, mir-365]	236	MRNA_VES	631	Gcom1,Wwp1,Acvr1,Adm,Bdnf,Dlx3,Dtna,Usp48,Maf,Nfib,Rgl1,Tcf4,Tgfbr3,Timp3,Anks1,Pde10a,Mapk10,Cdon,Tmem30a,Plce1	20	52	52.5784	0.5151	-0.0517529	0.988999	0.485262	0.108713	-	-
[hsa-mir-127, hsa-mir-136, hsa-mir-337, hsa-mir-370, hsa-mir-431, hsa-mir-432, hsa-mir-433, hsa-mir-493, hsa-mir-665, hsa-mir-770] = [mir-127, mir-136, mir-370, mir-431, mir-433]	443	MRNA_CO	129	Epha7,Gata3,Bmf,Plxna2,Tgfb2,Esrrg,Pcdh19,1110032A04Rik,Limch1,4631426J05Rik	10	26.5	27.1322	0.51655	-0.0758607	0.976699	0.213762	0.103084	-	-
[hsa-mir-199a-2, hsa-mir-214] = [mir-199/199-5p, mir-214/761]	516	MRNA_VES	631	Add2,Apobec2,Atp1b3,Cdh11,Cdk6,Cldn4,Hapln1,Csf1,Fgf14,Foxc2,Fut9,M6pr,Mgat3,Myh9,Myo1c,Ntrk2,Pmp22,Ptprd,Rtn2,St6gal1,Slc8a1,Tmie,Lrrc1,Hlf,Vcl,Wnt3,Zic1,Ets2,Map3k11,Podxl,Slc25a13,Dbndd2,Dlg3,Slc4a4,Tspan5,Cdc42se1,Slc9a3r2,Zfp474,Ppfibp1,Plxnd1,1500001A10Rik,Crtac1,4833424O15Rik,Ipo11,C77080	45	115	116.025	0.5179	-0.062039	0.991165	0.368596	0.00681091	-	-
[hsa-mir-194-1, hsa-mir-215] AND [hsa-mir-192, hsa-mir-194-2] = [mir-192/215, mir-194]	235	MRNA_VES	631	Gcom1,Alcam,Zfhx3,Dtna,Id4,Lif,Mef2c,Meis2,Msn,Ptprd,Stat1,Slc30a10,Zfand5,B230380D07Rik,AK220484,Slc40a1,Cdon,Ppfibp1,Tln2,Tsc22d2,Tjap1,Slc10a7	22	48	49.4351	0.5414	-0.131791	0.97097	0.297841	0.0388555	-	-
[hsa-mir-194-1, hsa-mir-215] AND [hsa-mir-192, hsa-mir-194-2] = [mir-192/215, mir-194]	235	MRNA_CO	129	Nr2f2,Igf1,Sox11,Pkp4,Pcdh19	5	12.5	13.5968	0.5483	-0.189021	0.919331	0.364112	0.283017	-	-
[hsa-mir-181c, hsa-mir-181d, hsa-mir-23a, hsa-mir-24-2, hsa-mir-27a] = [mir-181, mir-23ab, mir-24, mir-27ab]	1834	MRNA_CO	129	Tmem64,Dnm3,B3gnt5,Lmo3,Nr2f2,Bcl2,Cnr1,Dpysl2,Fbn2,Fgfr3,Gata3,Grb10,Hmga2,Elavl2,Elavl4,Igf1,Isl1,Kif21b,Nap1l2,Pappa,Prkcq,Stmn2,Sms,Snap91,Sox11,Spock1,Syt1,Slc35f3,Bai3,Sh3bgrl2,Tgfb2,Tnfaip6,Fam49b,Pkp4,Ndrg4,Gpr64,Pappa2,Slco5a1,B3galt2,Pcdh19,Rabgap1l,Tnfrsf19,Dkk2,Prdm16,Car10,Limch1	46	125.5	128.368	0.5565	-0.167097	0.977655	0.00177942	1.44887e-05	-	FDR<0.1
[hsa-let-7e, hsa-mir-125a, hsa-mir-99b] = [let-7/98, mir-125/351, mir-125a-3p, mir-99ab/100]	1175	MRNA_VES	631	A130022J15Rik,Mtus1,Aldh6a1,Abcg1,Adam11,Speg,Slc7a1,Bcl2l1,Cacna1d,Cdh5,Col14a1,Col4a5,Cpd,Hapln1,Dnajc1,Enpep,Fgd6,Foxq1,Anpep,Sp7,M6pr,Mcl1,Meis2,Nfib,Nid2,Nrtn,Ntn1,Osmr,Cyth1,Ptprd,Fam65b,Rcn1,Sema4d,St6gal1,Slc31a1,Slc8a1,Gramd1c,Stat3,Eif5a2,Cpeb3,Syt2,9530066K23Rik,D10Bwg1379e,Hlf,Tgfbr3,Thbs1,Pcdh20,Vdr,5031439G07Rik,Fam43a,Ttc7,Apbb3,Atp10d,Slc6a1,Abcc4,Adamts12,Klhl6,Liph,Plxna4,C23008…	99	265	270.395	0.57615	-0.221006	0.980047	0.425461	6.94468e-05	-	-
[hsa-let-7c, hsa-mir-99a] = [let-7/98, mir-99ab/100]	710	MRNA_VES	631	A130022J15Rik,Aldh6a1,Abcg1,Speg,Bcl2l1,Cacna1d,Col14a1,Col4a5,Cpd,Dnajc1,Fgd6,Meis2,Nid2,Nrtn,Ntn1,Osmr,Ptprd,Rcn1,St6gal1,Slc31a1,Gramd1c,Cpeb3,Syt2,9530066K23Rik,Hlf,Tgfbr3,Thbs1,Pcdh20,5031439G07Rik,Fam43a,Apbb3,Slc6a1,Adamts12,Klhl6,Liph,Plxna4,C230081A13Rik,Esrrb,Efhd2,Dusp4,Apba1,Zmat4,Slc2a12,AK220484,Rragd,Slc4a4,Tspan5,Mbnl1,Gatm,Fbxo32,Plxnd1,Adipor2,Tspan2,Pgm2l1,Tsc22d2,Ppapdc2,Slc10…	59	145	149.154	0.58275	-0.226015	0.972151	0.498785	0.00367994	-	-
[hsa-mir-371, hsa-mir-372, hsa-mir-373, hsa-mir-516a-1, hsa-mir-516a-2, hsa-mir-516b-1, hsa-mir-516b-2, hsa-mir-517a, hsa-mir-517b, hsa-mir-517c, hsa-mir-518a-1, hsa-mir-518a-2, hsa-mir-518b, hsa-mir-518c, hsa-mir-518d, hsa-mir-518e, hsa-mir-518f, hsa-mir-519a-1, hsa-mir-519a-2, hsa-mir-519b, hsa-mir-519c, hsa-mir-519d, hsa-mir-519e, hsa-mir-520a, hsa-mir-520b, hsa-mir-520c, hsa-mir-520d, hsa-mir…	982	P_CO	22	Dpysl2,Ptbp1,Lima1	3	8	9.7605	0.6222	-0.358507	0.81963	0.5505	0.267155	-	-
[hsa-mir-182, hsa-mir-183, hsa-mir-96] = [mir-182, mir-183, mir-96/1271]	976	MRNA_CO	129	Bcl2,Cobl,Epha3,Epha7,Grb10,Elavl2,Elavl4,Isl1,Pappa,Prkca,Stmn2,St8sia3,Bai3,Tectb,Fam49b,Pkp4,Slitrk4,Esrrg,Rabgap1l,Rhpn2,Gpr85,Nrn1,Prdm16,Limch1	24	76	80.6121	0.62255	-0.336907	0.942786	0.0354064	0.00473722	-	-
[hsa-mir-17, hsa-mir-18a, hsa-mir-19a, hsa-mir-19b-1, hsa-mir-20a, hsa-mir-92a-1] AND [hsa-mir-106a, hsa-mir-18b, hsa-mir-19b-2, hsa-mir-20b, hsa-mir-363, hsa-mir-92a-2] = [mir-17-5p/20/93.mr/106/519.d, mir-18ab, mir-19, mir-25/32/92/92ab/363/367]	1685	MRNA_VES	631	A130022J15Rik,Mtus1,Snx25,Wwp1,Obfc2a,Cald1,Egln3,Adam9,Adm,Alcam,Anxa7,Arl4a,Zfhx3,Bgn,Bmp2,Cbln2,Cdkn1a,Csf1,Dab2,Dlx1,Dlx3,Dsc2,Dtna,Egfr,F3,Caln1,Foxn2,Fut9,Gja1,Hmx3,Sdc2,Il6st,Klf2,Lif,M6pr,Mcl1,Myh9,Nfib,Ntn1,Ntrk3,Cldn11,P2rx4,Kat2b,Pdgfra,Prkar2b,Ptger4,Bcas3,Ptprd,Rab34,Rgl1,Cxcl12,St3gal5,Slc31a2,Slc8a1,Lbxcor1,Phldb2,Stat3,Etl4,Eif5a2,Cpeb3,Dock10,Ddef2,Tbx3,Tcf4,Arhgap29,Sema6d,57305…	141	434	447.437	0.6687	-0.430156	0.969969	0.439098	8.53286e-06	-	-
[hsa-mir-424, hsa-mir-450a-1, hsa-mir-450a-2, hsa-mir-450b, hsa-mir-503, hsa-mir-542] = [mir-15/16/195/424/497, mir-450a/450a-5p, mir-503, mir-542/542-3p]	768	MRNA_VES	631	Wwp1,Slc13a3,Ak3l1,Alcam,Speg,Zfhx3,Bdnf,Bmp7,Cacna1d,Cdc25b,Cnih2,Cpd,Csf1,Dclk1,Dll1,Dtna,Efna5,Epha1,Sesn1,Irx2,Kcnab1,Meis1,Myo1c,Ntrk2,Hspa4l,Pkib,Ppap2a,Nlgn1,Ptprd,Sh3gl2,Slc20a2,Cpeb3,Spsb4,Ubxn10,Lrrc1,Sema6d,Llgl2,Tgfbr3,Tll1,Anks1,Otud7b,2310045A20Rik,Tmem20,Plxna4,Serinc3,Vat1,Zfp385a,Usp25,Cobll1,Slc4a4,Tspan5,Cdon,Kcne4,Tmem206,1700025G04Rik,Tsc22d2,Pex13,Fryl,Rspo3,Nebl,Trim2,Phip	62	202.5	213.237	0.6846	-0.491334	0.949646	0.596219	0.00766364	-	-
[hsa-mir-371, hsa-mir-372, hsa-mir-373, hsa-mir-516a-1, hsa-mir-516a-2, hsa-mir-516b-1, hsa-mir-516b-2, hsa-mir-517a, hsa-mir-517b, hsa-mir-517c, hsa-mir-518a-1, hsa-mir-518a-2, hsa-mir-518b, hsa-mir-518c, hsa-mir-518d, hsa-mir-518e, hsa-mir-518f, hsa-mir-519a-1, hsa-mir-519a-2, hsa-mir-519b, hsa-mir-519c, hsa-mir-519d, hsa-mir-519e, hsa-mir-520a, hsa-mir-520b, hsa-mir-520c, hsa-mir-520d, hsa-mir…	982	MRNA_VES	631	Mtus1,Obfc2a,Cald1,Egln3,Adam9,Arl4a,Arnt2,Bmp2,Cdkn1a,Csf1,Dab2,Dlx1,Egfr,F3,Il6st,Lif,M6pr,Mbd2,Mcl1,Mef2c,Nfib,Ntn1,Ntrk3,P2rx4,Kat2b,Pdgfra,Ptprd,Itgb4,Rgl1,Cxcl12,Lbxcor1,Stat3,Eif5a2,Ddef2,Tbx3,Tcf4,5730593F17Rik,Hlf,4933426M11Rik,Tgfbr3,Tiam1,Pxk,Zfpm2,Tapt1,Cnot6l,Arhgef10,Sorbs2,Ptpn21,Il28ra,C230081A13Rik,Zfp385a,C230078M08Rik,Fam19a1,Znrf3,Rragd,Slc40a1,Slc4a4,Txnip,Trp53inp1,Adipor2,R…	74	262	275.248	0.7016	-0.53639	0.951868	0.824762	0.0300505	-	-
[hsa-mir-106b, hsa-mir-25, hsa-mir-93] = [mir-17-5p/20/93.mr/106/519.d, mir-25/32/92/92ab/363/367]	1157	MRNA_VES	631	Snx25,Obfc2a,Cald1,Egln3,Adam9,Adm,Arl4a,Zfhx3,Bgn,Bmp2,Cdkn1a,Csf1,Dab2,Dsc2,Egfr,F3,Caln1,Foxn2,Hmx3,Sdc2,Il6st,Klf2,Lif,M6pr,Mcl1,Myh9,Nfib,Ntn1,Ntrk3,Cldn11,P2rx4,Kat2b,Pdgfra,Prkar2b,Ptger4,Ptprd,Rgl1,Lbxcor1,Phldb2,Stat3,Eif5a2,Cpeb3,Tbx3,Tcf4,Arhgap29,5730593F17Rik,Hlf,4933426M11Rik,Tiam1,Lhfpl2,Pxk,Zfpm2,Slc6a1,Arhgef10,Sorbs2,Pde10a,Ptpn21,C230081A13Rik,Tpcn1,Phf17,Zfp385a,C230078M08Rik,…	91	258	274.53	0.7494	-0.670156	0.939787	0.715043	0.00350184	-	-
[hsa-mir-17, hsa-mir-18a, hsa-mir-19a, hsa-mir-19b-1, hsa-mir-20a, hsa-mir-92a-1] AND [hsa-mir-106a, hsa-mir-18b, hsa-mir-19b-2, hsa-mir-20b, hsa-mir-363, hsa-mir-92a-2] = [mir-17-5p/20/93.mr/106/519.d, mir-18ab, mir-19, mir-25/32/92/92ab/363/367]	1685	P_CO	22	Dpysl2,Ptbp1,Lima1,3930401K13Rik	4	11	15.8354	0.77695	-0.787598	0.694648	0.7476	0.350063	-	-
[hsa-mir-216a, hsa-mir-216b, hsa-mir-217] = [mir-216/216a, mir-216/216b, mir-217]	326	MRNA_VES	631	Cald1,Entpd1,Dclk1,Dlx2,Dtna,Mpzl2,Cd93,Maf,Trpm1,Myo1c,Pde4b,Ddef2,Tbx2,Tcf4,Hlf,Phactr1,Zic1,Slc6a1,Podxl,Cxxc4,Slc4a4,Nek7,Rspo3,Rin2,9930013L23Rik	25	65	77.091	0.8176	-0.900443	0.84316	0.681932	0.169974	-	-
[hsa-mir-17, hsa-mir-18a, hsa-mir-19a, hsa-mir-19b-1, hsa-mir-20a, hsa-mir-92a-1] AND [hsa-mir-106a, hsa-mir-18b, hsa-mir-19b-2, hsa-mir-20b, hsa-mir-363, hsa-mir-92a-2] = [mir-17-5p/20/93.mr/106/519.d, mir-18ab, mir-19, mir-25/32/92/92ab/363/367]	1685	MRNA_CO	129	Tmem64,Ano1,Lmo3,Car8,Cdc42,Cnr1,Cplx1,Dpysl2,Epha7,Fbn2,Fst,Grb10,Hmga2,Hn1,Elavl2,Id2,Igf1,Bmf,Pappa,St8sia3,Snap91,Sox11,Sall3,Syt1,Bai3,Klhl14,B3galt2,Kif26b,Rabgap1l,Fam40b,Dkk3,Rhpn2,EG574403,Cend1,Gpr85,Prdm16,Camk2n2,Pcolce2,Limch1	39	105	120.594	0.82485	-0.93992	0.870687	0.0179064	0.000502413	-	FDR<0.1
[hsa-mir-133b, hsa-mir-206] AND [hsa-mir-1-2, hsa-mir-133a-1] AND [hsa-mir-1-1, hsa-mir-133a-2] = [mir-1/206, mir-133]	779	MRNA_CO	129	Epha7,Fbn2,Fst,Foxg1,Igf1,Mab21l1,St8sia3,Syt1,Tgfb2,Adcy5,Arhgef9,Rabgap1l,Prdm16,Kdsr	14	36	46.655	0.84125	-1.01256	0.771621	0.443507	0.149113	-	-
[hsa-mir-873, hsa-mir-876] = [mir-873, mir-876-5p]	195	MRNA_VES	631	Arl4a,Calm2,Fgf14,Usp48,Nfib,Cldn11,Sox17,Slc6a1,Abcc4,Creg1,Mbnl1,Otub2,Rhobtb1,Tsc22d2	14	30.5	40.0939	0.84345	-0.996367	0.760713	0.746566	0.266052	-	-
[hsa-mir-873, hsa-mir-876] = [mir-873, mir-876-5p]	195	MRNA_CO	129	Trpa1,Car10	2	5.5	11.1524	0.86105	-1.06763	0.493167	0.846082	0.753137	-	-
[hsa-mir-371, hsa-mir-372, hsa-mir-373, hsa-mir-516a-1, hsa-mir-516a-2, hsa-mir-516b-1, hsa-mir-516b-2, hsa-mir-517a, hsa-mir-517b, hsa-mir-517c, hsa-mir-518a-1, hsa-mir-518a-2, hsa-mir-518b, hsa-mir-518c, hsa-mir-518d, hsa-mir-518e, hsa-mir-518f, hsa-mir-519a-1, hsa-mir-519a-2, hsa-mir-519b, hsa-mir-519c, hsa-mir-519d, hsa-mir-519e, hsa-mir-520a, hsa-mir-520b, hsa-mir-520c, hsa-mir-520d, hsa-mir…	982	MRNA_CO	129	Tmem64,Lmo3,Nr2f2,Dpysl2,Epha7,Hmga2,Hn1,Elavl2,Elavl4,St8sia3,Sall3,B3galt2,Kif26b,Clic4,Fam40b,Prdm16,Camk2n2	17	59.5	74.5929	0.8717	-1.13768	0.797663	0.494373	0.227062	-	-
[hsa-let-7c, hsa-mir-99a] = [let-7/98, mir-99ab/100]	710	MRNA_CO	129	Fgfr3,Hmga2,Igf1,Kif21b,Pappa,Sall3,Syt1,Slco5a1,Pcdh19,Dkk3,Fam184b	11	27.5	40.7655	0.91825	-1.3689	0.674589	0.662692	0.29029	-	-
[hsa-mir-182, hsa-mir-183, hsa-mir-96] = [mir-182, mir-183, mir-96/1271]	976	MRNA_VES	631	Phldb1,Nt5dc3,Aldh6a1,Slco3a1,Acvr1,Ahr,Astn1,Bdnf,Dtna,Ebf3,Foxn2,Fut9,Gyk,Foxq1,Sdc2,Irs1,Lhx3,Mef2c,Msn,Myo1c,Nid1,Pcx,Pdgfra,Lcp1,Rab19,Sema3e,Slc8a1,Etl4,Ubxn10,Tcf4,Arhgap29,Rufy1,Hlf,Amph,Tiam1,Lhfpl2,Vcl,Fam43a,Xbp1,Slc30a10,Zfand5,Zfpm2,Zic3,Tapt1,Cnot6l,Grem2,Mab21l2,Ldb3,Vat1,Pdk4,Slc7a8,Ncald,B3gnt2,Mbnl1,Trp53inp1,Gprc5b,Fam134b,Ppfibp1,Rhobtb1,Gulp1,Slc25a42,F13a1,Paqr8,Cyld,Spsb1,F…	69	254	294.848	0.94525	-1.60285	0.86146	0.935301	0.0973336	-	-
[hsa-let-7e, hsa-mir-125a, hsa-mir-99b] = [let-7/98, mir-125/351, mir-125a-3p, mir-99ab/100]	1175	MRNA_CO	129	Dpysl2,Fgfr3,Gli3,Grb10,Hmga2,Elavl2,Igf1,Kif21b,Bmf,Pappa,Sox11,Sall3,Ggt7,Syt1,Slco5a1,Esrrg,Pcdh19,Clic4,Dkk3,EG574403,Fam184b	21	50	73.7746	0.9715	-1.7929	0.67774	0.42347	0.0522822	-	-
[hsa-let-7g, hsa-mir-135a-1] = [let-7/98, mir-135]	1039	MRNA_CO	129	Cplx1,Gata3,Hmga2,Igf1,Kif21b,Pappa,Sall3,Spock1,Syt1,Ndrg4,Slco5a1,Pcdh19,Dkk3,Fam184b,Prdm16	15	40	61.4916	0.97195	-1.80317	0.650495	0.780018	0.394373	-	-
[hsa-mir-127, hsa-mir-136, hsa-mir-337, hsa-mir-370, hsa-mir-431, hsa-mir-432, hsa-mir-433, hsa-mir-493, hsa-mir-665, hsa-mir-770] = [mir-127, mir-136, mir-370, mir-431, mir-433]	443	MRNA_VES	631	Osbpl11,Sft2d2,Slc7a3,Bdnf,Cpd,Egfr,Fgf14,Il1rap,Irs1,Myh9,Nfib,Fam65b,Rbpms,Tjp1,Glis3,Aplnr,Cxxc4,Slc4a4,Mbnl1,Cdc42se1,Gprc5b,Fbxo32,Tsc22d2,Tanc2,C77080,Fam102a	26	70	99.0447	0.9753	-1.88965	0.706751	0.979362	0.607957	-	-
[hsa-let-7a-2, hsa-mir-100, hsa-mir-125b-1] = [let-7/98, mir-125/351, mir-99ab/100]	1110	MRNA_CO	129	Fgfr3,Grb10,Hmga2,Igf1,Kif21b,Bmf,Pappa,Sox11,Sall3,Ggt7,Syt1,Slco5a1,Esrrg,Pcdh19,Clic4,Dkk3,Fam184b	17	42	69.2571	0.9889	-2.11403	0.606436	0.705529	0.204701	-	-

## Sheet: Cluster, under
miRNA	Total targets	Target set	Target set size	Symbols	Targeted targets	Actual count	Expected	p-value	z-score	Enrichment	Hypergeometric	Binned	FAME FDR	Hyper. FDR
[hsa-mir-873, hsa-mir-876] = [mir-873, mir-876-5p]	4937	MRNA_VES	1186	AI467606,Nt5dc3,Aldh6a1,Ccdc65,Osbpl11,Lin7a,Slc14a1,Sft2d2,Ccdc122,Aif1l,Obfc2a,Me3,Cdcp1,Pkn2,Cald1,Arrb1,Dync2h1,Spred2,Adam11,Adam9,Adcy9,Add2,Ahr,Ak1,Prelp,Ttyh2,Apobec2,Apod,Arhgap6,Arl4a,Arnt2,Zfhx3,Slc7a1,Bdnf,Bgn,Bmp7,C1qc,Cacna1d,Calm2,Entpd5,Cnih2,Cpd,Hapln1,Csf1,Ctbp2,Ctsh,Cyp7b1,Dab2,Dlx1,Dlx3,Efna5,Egfr,Fgd6,Mpzl2,Bsnd,Ankrd6,Sesn1,Caln1,Fgf14,Foxn2,Fos,Fut9,Galnt3,Gfi1,Ggta1,Gnai1,…	360	852.5	974.154	0.00175	2.78007	0.875118	0.670498	0.0214115	FDR<0.1	-
[hsa-mir-302a, hsa-mir-302b, hsa-mir-302c, hsa-mir-302d, hsa-mir-367] = [mir-106/302, mir-25/32/92/92ab/363/367]	3656	MRNA_VES	1186	Mtus1,Snx25,Bbs4,Lin7a,Slco3a1,Sft2d2,Dsp,Cald1,Arrb1,Dnahc5,Dync2h1,Egln3,2610305D13Rik,Abcg1,Acvr1,Adam9,Adm,Ahr,Ak1,Ak3l1,Alcam,Prelp,Slc19a2,Ttyh2,Anxa3,Arhgap6,Arnt2,Astn1,Zfhx3,Bgn,Bpgm,C1qa,C3ar1,Casp12,Cd36,Entpd5,Cd53,Cd81,Cd86,Cdc25b,Cdk6,Cdkn1a,Cpd,Ctla2a,Ctss,Dsc2,Dsg2,Efna5,Stom,Gnb1l,Fgd6,Mpzl2,Bsnd,F3,Caln1,Foxn2,Grk5,Gria2,Hlx,Hmgcs2,Hmx3,Hs3st3a1,Hsd17b7,Sdc2,Ibsp,Ier3,Ifit2,Il6s…	267	601.5	692.946	0.00555	2.49476	0.868033	0.656022	0.03243	FDR<0.1	-
[hsa-let-7c, hsa-mir-99a] = [let-7/98, mir-99ab/100]	2198	P_VES	59	Nid1,Hadha	2	3.5	14.9679	0.00635	2.08673	0.233834	0.0110881	0.0265652	FDR<0.1	FDR<0.1
[hsa-let-7a-2, hsa-mir-100, hsa-mir-125b-1] = [let-7/98, mir-125/351, mir-99ab/100]	4308	P_VES	59	Alb,Hapln1,Dclk1,Ddx6,Nid1,Lamc1,Vat1,Hadha	8	15.5	34.0133	0.0074	2.23962	0.455704	0.0162123	0.064057	FDR<0.1	FDR<0.1
[hsa-let-7a-2, hsa-mir-100, hsa-mir-125b-1] = [let-7/98, mir-125/351, mir-99ab/100]	4308	P_VES_ONLY	45	Alb,Ddx6,Lamc1,Hadha	4	8.5	23.5302	0.00825	2.17189	0.361237	0.00385528	0.0259097	FDR<0.1	FDR<0.1
[hsa-let-7c, hsa-mir-99a] = [let-7/98, mir-99ab/100]	2198	P_VES_ONLY	45	Hadha	1	1.5	10.2624	0.0088	1.92074	0.146165	0.0128585	0.0392719	FDR<0.1	FDR<0.1
[hsa-mir-371, hsa-mir-372, hsa-mir-373, hsa-mir-516a-1, hsa-mir-516a-2, hsa-mir-516b-1, hsa-mir-516b-2, hsa-mir-517a, hsa-mir-517b, hsa-mir-517c, hsa-mir-518a-1, hsa-mir-518a-2, hsa-mir-518b, hsa-mir-518c, hsa-mir-518d, hsa-mir-518e, hsa-mir-518f, hsa-mir-519a-1, hsa-mir-519a-2, hsa-mir-519b, hsa-mir-519c, hsa-mir-519d, hsa-mir-519e, hsa-mir-520a, hsa-mir-520b, hsa-mir-520c, hsa-mir-520d, hsa-mir…	5640	P_CO_ONLY	39	Anp32a,Ptbp1,Arcn1,Rps15a,Lima1,Asph	6	16	33.0055	0.0139	2.04622	0.484768	0.00788641	0.0351728	FDR<0.1	FDR<0.1
[hsa-mir-127, hsa-mir-136, hsa-mir-337, hsa-mir-370, hsa-mir-431, hsa-mir-432, hsa-mir-433, hsa-mir-493, hsa-mir-665, hsa-mir-770] = [mir-127, mir-136, mir-370, mir-431, mir-433]	6901	P_CO	43	Dpysl2,Fasn,Sub1,Nhp2l1,Arcn1,Gsn,Rps15a,Asph,3930401K13Rik	9	26	45.8826	0.0148	2.02666	0.566663	0.00345991	0.0145566	-	FDR<0.1
[hsa-mir-371, hsa-mir-372, hsa-mir-373, hsa-mir-516a-1, hsa-mir-516a-2, hsa-mir-516b-1, hsa-mir-516b-2, hsa-mir-517a, hsa-mir-517b, hsa-mir-517c, hsa-mir-518a-1, hsa-mir-518a-2, hsa-mir-518b, hsa-mir-518c, hsa-mir-518d, hsa-mir-518e, hsa-mir-518f, hsa-mir-519a-1, hsa-mir-519a-2, hsa-mir-519b, hsa-mir-519c, hsa-mir-519d, hsa-mir-519e, hsa-mir-520a, hsa-mir-520b, hsa-mir-520c, hsa-mir-520d, hsa-mir…	5640	MRNA_VES	1186	Slco2b1,Mtus1,Bbs4,Nt5dc3,Aldh6a1,Lin7a,Shmt2,Slc14a1,Sema3d,Sft2d2,Obfc2a,Cdcp1,Dsp,Cald1,Arrb1,Egln3,Chrnb1,Acta2,Acvr1,Adam9,Ahr,Ak3l1,Alcam,Prelp,Slc19a2,Ttyh2,Speg,Arhgap6,Arl4a,Arnt2,Asgr1,Astn1,Zfhx3,Slc7a1,Bdnf,Bmp2,Bpgm,C1qa,C3ar1,Cacna1d,Casp12,Ctnna2,Cd36,Entpd5,Cd53,Cd81,Cd86,Cdc25b,Cdh11,Cdk6,Cdkn1a,Cldn4,Cldn5,Col4a5,Cpd,Hapln1,Csf1,Csf2rb,Cyp2j6,Dab2,Dclk1,Dlx1,Dsc2,Dsg2,Dtna,Ebf3,…	438	1269.5	1379.08	0.01745	2.11341	0.920542	0.984963	0.179681	FDR<0.1	-
[hsa-let-7a-2, hsa-mir-100, hsa-mir-125b-1] = [let-7/98, mir-125/351, mir-99ab/100]	4308	MRNA_CO	179	Bcl2,Camk4,Cckar,Cnga2,Crabp2,Egf,Epha3,Epha7,Fgfr3,Gli3,Grb10,Hmga2,Hn1,Hsd11b1,Elavl4,Igf1,Kif21b,Bmf,Nov,Ntrk2,P4ha2,Pappa,Pcsk2,Prkca,Plxna2,Sox11,Sall3,Ggt7,Serpinb5,Spock1,Syt1,Sh3bgrl2,Fam49b,Trpm3,Hectd2,Gigyf2,Pkp4,Rhov,Odz2,Slco5a1,Slitrk4,Esrrg,Pcdh19,Rabgap1l,Clic4,Fam19a3,Nefh,Dkk3,Umodl1,EG574403,Cend1,Fam184b,Iigp1,Cubn,Kdsr,Lypd1	56	132	168.105	0.019	2.00028	0.785225	0.952848	0.37507	FDR<0.1	-
[hsa-mir-17, hsa-mir-18a, hsa-mir-19a, hsa-mir-19b-1, hsa-mir-20a, hsa-mir-92a-1] AND [hsa-mir-106a, hsa-mir-18b, hsa-mir-19b-2, hsa-mir-20b, hsa-mir-363, hsa-mir-92a-2] = [mir-17-5p/20/93.mr/106/519.d, mir-18ab, mir-19, mir-25/32/92/92ab/363/367]	5865	VES_BOTH	14	Hapln1,Dclk1,Taldo1,Vcl	4	6.5	16.5937	0.024	1.80222	0.391715	0.408697	0.29558	-	-
[hsa-mir-216a, hsa-mir-216b, hsa-mir-217] = [mir-216/216a, mir-216/216b, mir-217]	4308	P_VES_ONLY	45	Ctnnb1,Mpz,Phb,Lamc1,Sh3bgrl	5	14	27.3778	0.03	1.75081	0.511362	0.0122376	0.0522976	-	FDR<0.1
[hsa-mir-424, hsa-mir-450a-1, hsa-mir-450a-2, hsa-mir-450b, hsa-mir-503, hsa-mir-542] = [mir-15/16/195/424/497, mir-450a/450a-5p, mir-503, mir-542/542-3p]	5584	P_VES_ONLY	45	Sri,Acadm,Ddx6,Kif5b,Mpz,Padi2,Eif4h,Lamc1,Rcn3	9	22.5	38.758	0.03085	1.77941	0.580525	0.0324555	0.162901	-	-
[hsa-let-7e, hsa-mir-125a, hsa-mir-99b] = [let-7/98, mir-125/351, mir-125a-3p, mir-99ab/100]	5811	P_VES	59	Sri,Alb,Hapln1,Dclk1,Ddx6,Kif5b,Nid1,Ogn,Padi2,Lamc1,Tardbp,Vat1,Ppa1,Hadha	14	34	51.4577	0.03615	1.72759	0.660737	0.0416567	0.160575	-	-
[hsa-mir-106b, hsa-mir-25, hsa-mir-93] = [mir-17-5p/20/93.mr/106/519.d, mir-25/32/92/92ab/363/367]	3771	MRNA_VES	1186	Slco2b1,Snx25,Nt5dc3,Aldh6a1,Slco3a1,Sema3d,Obfc2a,Dsp,Cald1,Dnahc5,Dync2h1,Egln3,2610305D13Rik,Abcg1,Adam9,Adm,Ak1,Ak3l1,Alcam,Slc19a2,Ttyh2,Anxa3,Arl4a,Astn1,Zfhx3,Slc7a1,Bgn,Bmp2,C1qa,C3ar1,Casp12,Cd36,Entpd5,Cd53,Cdk6,Cdkn1a,Cldn5,Cpd,Csf1,Ctla2a,Ctss,Dab2,Dclk1,Dsc2,Ebf3,Efna5,Egfr,Emr1,Stom,Fgd6,Mpzl2,F3,Caln1,Fgl2,Foxn2,Fut9,Gnai1,Gnb4,Lpar1,Grk5,Gria2,Foxq1,Hmgcs2,Hmx3,Hs3st3a1,Sdc2,Ibsp,…	282	642	705.824	0.0368	1.76642	0.909575	0.810442	0.0663409	-	-
[hsa-mir-127, hsa-mir-136, hsa-mir-337, hsa-mir-370, hsa-mir-431, hsa-mir-432, hsa-mir-433, hsa-mir-493, hsa-mir-665, hsa-mir-770] = [mir-127, mir-136, mir-370, mir-431, mir-433]	6901	P_CO_ONLY	39	Fasn,Sub1,Nhp2l1,Arcn1,Gsn,Rps15a,Asph,3930401K13Rik	8	25	40.2358	0.03925	1.66057	0.621336	0.00450202	0.0220724	-	FDR<0.1
[hsa-mir-302a, hsa-mir-302b, hsa-mir-302c, hsa-mir-302d, hsa-mir-367] = [mir-106/302, mir-25/32/92/92ab/363/367]	3656	P_CO_ONLY	39	Anp32a,Tecta,Rps15a,3930401K13Rik	4	7	16.7334	0.04035	1.63824	0.418325	0.0477856	0.109731	-	-
[hsa-mir-424, hsa-mir-450a-1, hsa-mir-450a-2, hsa-mir-450b, hsa-mir-503, hsa-mir-542] = [mir-15/16/195/424/497, mir-450a/450a-5p, mir-503, mir-542/542-3p]	5584	P_VES	59	Sri,Acadm,Hapln1,Dclk1,Ddx6,Kif5b,Mpz,Padi2,Vcl,Eif4h,Lamc1,Vat1,Rcn3	13	37.5	55.578	0.0416	1.67581	0.674727	0.0352714	0.129742	-	-
[hsa-mir-302a, hsa-mir-302b, hsa-mir-302c, hsa-mir-302d, hsa-mir-367] = [mir-106/302, mir-25/32/92/92ab/363/367]	3656	VES_BOTH	14	Nid1	1	2	8.437	0.04765	1.55625	0.237051	0.150693	0.103291	-	-
[hsa-mir-182, hsa-mir-183, hsa-mir-96] = [mir-182, mir-183, mir-96/1271]	4226	MRNA_CO	179	Dnm3,Unc5b,Ap1s2,Lmo3,Nr2f2,Bcl2,Camk4,Cckar,Cnr1,Cobl,Ebf2,Epha3,Epha7,Grb10,Hn1,Elavl2,Elavl4,Igf1,Isl1,Myo5b,Nap1l2,Ntrk2,Pappa,Pcsk2,Prkca,Pla2r1,Plxna2,Stmn2,St8sia3,Sox11,Serpinb5,Spock1,Bai3,Sh3bgrl2,Tectb,Trhr,Fam49b,Adcy5,Trpm3,Hectd2,Pkp4,Pappa2,Slitrk4,Esrrg,B3galt2,Kif26b,Rabgap1l,Tnfrsf19,Clic4,Fam19a3,Rhpn2,Ramp3,Dkk2,EG574403,Gpr85,Nrn1,Prdm16,Kdsr,1600029D21Rik,Limch1,4631426J05Rik	61	181	213.877	0.0523	1.61754	0.84628	0.995939	0.437643	-	-
[hsa-mir-200a, hsa-mir-200b, hsa-mir-429] AND [hsa-mir-141, hsa-mir-200c] = [mir-141/200a, mir-200bc/429]	4525	P_VES	59	Ctnnb1,Hapln1,Dclk1,Phb,Slc25a3,Ppic,Rpn2,Tjp1,Lamc1,Tardbp,Vat1,Sh3bgrl	12	26	37.6124	0.0545	1.59334	0.691261	0.143004	0.225937	-	-
[hsa-mir-424, hsa-mir-450a-1, hsa-mir-450a-2, hsa-mir-450b, hsa-mir-503, hsa-mir-542] = [mir-15/16/195/424/497, mir-450a/450a-5p, mir-503, mir-542/542-3p]	5584	MRNA_VES	1186	H6pd,Mtus1,Ankrd10,Phldb1,Lrrc49,Nt5dc3,Gck,Aldh6a1,Akr1c14,Mmrn2,Nckap1l,Osbpl11,Dlk2,Wwp1,Lin7a,Slco3a1,Sema3d,Sft2d2,Aif1l,Me3,Arrb1,Rap1gap,Egln3,Abcg1,Acp5,Chrnb1,Slc13a3,Agt,Ahr,Aif1,Ak1,Ak3l1,Alcam,Aldh1a1,Prelp,Slc19a2,Anxa7,Speg,Apoa4,Apod,Arhgdib,Arnt2,Zfhx3,Slc7a1,Bdnf,Mrps6,Bgn,Bmp7,Bub3,C3ar1,Cacna1d,Ctnna2,Cbln2,Entpd1,Entpd5,Cdc25b,Cdh11,Cdk6,Cdkn1a,Cldn4,Cnih2,Col14a1,Comt1,Cpd,Cy…	437	1327	1405.13	0.0662	1.5137	0.944394	0.990956	0.419456	-	-
[hsa-let-7e, hsa-mir-125a, hsa-mir-99b] = [let-7/98, mir-125/351, mir-125a-3p, mir-99ab/100]	5811	P_VES_ONLY	45	Sri,Alb,Ddx6,Kif5b,Ogn,Padi2,Lamc1,Tardbp,Ppa1,Hadha	10	23.5	35.7715	0.0665	1.44379	0.656947	0.0451414	0.209033	-	-
[hsa-let-7g, hsa-mir-135a-1] = [let-7/98, mir-135]	3782	P_VES_ONLY	45	Ahsg,Cycs,Ddx6,Sh3bgrl,Hadha	5	10.5	19.5298	0.0693	1.42039	0.53764	0.0372212	0.131242	-	-
[hsa-let-7e, hsa-mir-125a, hsa-mir-99b] = [let-7/98, mir-125/351, mir-125a-3p, mir-99ab/100]	5811	MRNA_CO	179	Ano1,Ap1s2,B3gnt5,Bcl2,Camk4,Cckar,Cnga2,Cplx1,Crabp2,Dpysl2,Epyc,Ebf2,Egf,Epha3,Epha7,Tmprss3,Fbn2,Fgfr3,Gli3,Grb10,Hmga2,Hn1,Hsd11b1,Elavl2,Elavl4,Igf1,Kif21b,Bmf,Nov,Ntrk2,P4ha2,Pappa,Pcsk2,Prkca,Pla2r1,Plxna2,Sox11,Sall3,Ggt7,Serpinb5,Spock1,Clic6,Syt1,Sh3bgrl2,Fam49b,Trpm3,Hectd2,Gigyf2,Pkp4,Rhov,Ndrg4,Odz2,Slco5a1,Slitrk4,Esrrg,Pcdh19,Rabgap1l,Clic4,Fam40b,Fam19a3,Nefh,Dkk3,Umodl1,Dhodh,Dkk…	75	222	254.767	0.07155	1.46186	0.871383	0.975638	0.348714	-	-
[hsa-mir-216a, hsa-mir-216b, hsa-mir-217] = [mir-216/216a, mir-216/216b, mir-217]	4308	P_VES	59	Ctnnb1,Hapln1,Dclk1,Mpz,Nid1,Phb,Lamc1,Sh3bgrl	8	26.5	39.2169	0.07435	1.39271	0.675729	0.0162123	0.0390898	-	FDR<0.1
[hsa-mir-199a-2, hsa-mir-214] = [mir-199/199-5p, mir-214/761]	5651	MRNA_CO	179	Tmem64,Ano1,6330403K07Rik,Dnm3,Unc5b,Ap1s2,B3gnt5,Lmo3,Bcl2,Calb1,Camk4,Cnga2,Cnr1,Cobl,Cplx1,Egf,Epha7,Tmprss3,Lgr5,Fgfr3,Gli3,Grb10,Hn1,Igf1,Kcns2,Kif21b,Mab21l1,Myo5b,Nov,Ntrk2,Pappa,Pcsk2,Prkca,Prkcq,Plxna2,Pou4f2,St8sia3,Sox11,Sall3,Serpini1,Clic6,Sh3bgrl2,Tectb,Tgfb2,Nr2e1,Scara3,Tnnt1,Fam49b,Trpm3,Hectd2,Pkp4,Rhov,Arhgef9,Odz2,Slco5a1,Frmd3,Podn,Esrrg,Trpa1,Pcdh19,Tnfrsf19,Clic4,Fam40b,Fam…	77	197.5	228.097	0.07535	1.42236	0.865861	0.994709	0.61032	-	-
[hsa-mir-200a, hsa-mir-200b, hsa-mir-429] AND [hsa-mir-141, hsa-mir-200c] = [mir-141/200a, mir-200bc/429]	4525	P_VES_ONLY	45	Ctnnb1,Phb,Slc25a3,Ppic,Rpn2,Lamc1,Tardbp,Sh3bgrl	8	18	26.2134	0.09465	1.31434	0.686672	0.0977709	0.240576	-	-
[hsa-mir-374b, hsa-mir-421] = [mir-374/374ab, mir-421]	4439	MRNA_VES	1186	H6pd,Mtus1,Cyp4v3,Nt5dc3,Osbpl11,Wwp1,Aldh1l1,Lin7a,Sema3d,Sft2d2,Ccdc122,Aif1l,Obfc2a,Cald1,Dnahc5,Egln3,2610305D13Rik,Abcg1,Palmd,Chrnb1,Acta2,Adam11,Ahr,Aldh1a1,Arhgap6,Arl4a,Astn1,Atp1a1,Slc7a1,Bmp2,Bmp5,Bmp7,Bub3,C3ar1,Cacna1d,Calca,Calm2,Cd38,Entpd1,Entpd5,Cdh5,Cdkn1a,Cfh,Col4a5,Comt1,Hapln1,Csn3,Csrp1,Dlx3,Dsc2,Dsg2,Dtna,Ebf3,Efna5,Stom,Gnb1l,Fgd6,Evi2a,AF251705,Sesn1,Fgl2,Tlr3,Fut9,Galnt3…	348	813.5	865.97	0.1017	1.28197	0.939409	0.979851	0.232549	-	-
[hsa-mir-599, hsa-mir-875] = [mir-592/599, mir-875-5p]	3245	P_CO_ONLY	39	Psip1,Arcn1,Tecta,Rps15a	4	7.5	14.2358	0.10655	1.20529	0.526841	0.0958516	0.198138	-	-
[hsa-mir-302a, hsa-mir-302b, hsa-mir-302c, hsa-mir-302d, hsa-mir-367] = [mir-106/302, mir-25/32/92/92ab/363/367]	3656	P_CO	43	Anp32a,Calb1,Dpysl2,Tecta,Rps15a,3930401K13Rik	6	11.5	19.0373	0.1128	1.19209	0.604077	0.132471	0.216615	-	-
[hsa-mir-106b, hsa-mir-25, hsa-mir-93] = [mir-17-5p/20/93.mr/106/519.d, mir-25/32/92/92ab/363/367]	3771	VES_BOTH	14	Dclk1,Vcl	2	4	8.76565	0.1132	1.1724	0.456327	0.349379	0.250624	-	-
[hsa-mir-17, hsa-mir-18a, hsa-mir-19a, hsa-mir-19b-1, hsa-mir-20a, hsa-mir-92a-1] AND [hsa-mir-106a, hsa-mir-18b, hsa-mir-19b-2, hsa-mir-20b, hsa-mir-363, hsa-mir-92a-2] = [mir-17-5p/20/93.mr/106/519.d, mir-18ab, mir-19, mir-25/32/92/92ab/363/367]	5865	P_CO_ONLY	39	Anp32a,Ptbp1,Snrpe,Tecta,Rps15a,Lima1,Asph,M6prbp1,3930401K13Rik	9	23.5	32.7309	0.12685	1.13354	0.717975	0.070504	0.205663	-	-
[hsa-mir-371, hsa-mir-372, hsa-mir-373, hsa-mir-516a-1, hsa-mir-516a-2, hsa-mir-516b-1, hsa-mir-516b-2, hsa-mir-517a, hsa-mir-517b, hsa-mir-517c, hsa-mir-518a-1, hsa-mir-518a-2, hsa-mir-518b, hsa-mir-518c, hsa-mir-518d, hsa-mir-518e, hsa-mir-518f, hsa-mir-519a-1, hsa-mir-519a-2, hsa-mir-519b, hsa-mir-519c, hsa-mir-519d, hsa-mir-519e, hsa-mir-520a, hsa-mir-520b, hsa-mir-520c, hsa-mir-520d, hsa-mir…	5640	P_CO	43	Anp32a,Calb1,Dpysl2,Epyc,Ptbp1,Arcn1,Rps15a,Lima1,Asph	9	28	37.5917	0.13465	1.08614	0.744846	0.0444906	0.108619	-	-
[hsa-mir-191, hsa-mir-425] = [mir-191, mir-425/489]	2403	MRNA_VES	1186	A130022J15Rik,Mtus1,Osbpl11,Wwp1,Lin7a,Obfc2a,Cald1,Arrb1,Dync2h1,2610305D13Rik,Slc5a5,Ahr,Alcam,Slc19a2,Zfhx3,Slc7a1,Bdnf,Bub3,Cacna1d,Cldn4,Comt1,Hapln1,Csn3,Cyp7b1,Dlx1,Dtna,Gnb1l,Foxn2,Fut9,Ggta1,Glrb,Gria2,Hs3st3a1,Hsph1,Ibsp,Irs1,Irx2,Kcne1,Kif16b,Laptm5,Lif,Lmo2,Lyz1,Mef2c,Meis2,Myh9,Myo7a,Naip1,Ncf1,Nrxn3,Ntrk2,Ntrk3,Hspa4l,Pde4b,Pftk1,Plcd1,Prnp,Ptger4,Ptgs2,Ptprd,Rps6ka2,Cxcl12,Sema3e,S…	181	404	436.471	0.1352	1.08774	0.925605	0.787031	0.116493	-	-
[hsa-mir-302a, hsa-mir-302b, hsa-mir-302c, hsa-mir-302d, hsa-mir-367] = [mir-106/302, mir-25/32/92/92ab/363/367]	3656	P_VES	59	Rap1a,Arf4,Cycs,Kif5b,Nid1,Ppic,Tardbp	7	19.5	27.5632	0.1429	1.06227	0.707466	0.0345496	0.074609	-	-
[hsa-let-7c, hsa-mir-99a] = [let-7/98, mir-99ab/100]	2198	MRNA_CO	179	Camk4,Crabp2,Epha3,Epha7,Fgfr3,Grb10,Hmga2,Hn1,Hsd11b1,Igf1,Kif21b,Ntrk2,P4ha2,Pappa,Prkca,Plxna2,Sall3,Syt1,Sh3bgrl2,Trpm3,Hectd2,Odz2,Slco5a1,Slitrk4,Pcdh19,Rabgap1l,Dkk3,Cend1,Fam184b,Cubn	30	62	74.5602	0.1435	1.05707	0.831543	0.928045	0.415411	-	-
[hsa-mir-23b, hsa-mir-24-1, hsa-mir-27b] = [mir-23ab, mir-24, mir-27ab]	7057	MRNA_VES	1186	H6pd,A130022J15Rik,Slco2b1,AI467606,Mtus1,Ankrd10,Traf3ip2,Nt5dc3,Osbpl11,Wwp1,Aldh1l1,Tm6sf1,Lin7a,Slc14a1,Fermt3,Slco3a1,Sft2d2,Obfc2a,Cald1,Arrb1,Dnahc5,Dync2h1,Rap1gap,2610305D13Rik,Abcg1,Spred2,Acta2,Acvr1,Adam11,Adam15,Adam9,Add2,Adm,Ahr,Aif1,Ak3l1,Akr1b3,Slc19a2,Ttyh2,Apobec2,Arl4a,Arnt2,Art1,Astn1,Zfhx3,Slc7a1,Bcl2l1,Bdnf,Bmp2,Bmp7,Cacna1d,Car7,Ctnna2,Cd36,Scarb2,Cd38,Entpd1,Entpd5,Cd53,C…	547	1564.5	1620.33	0.1521	1.02203	0.965543	0.994395	0.43519	-	-
[hsa-let-7g, hsa-mir-135a-1] = [let-7/98, mir-135]	3782	MRNA_CO	179	Car8,Camk4,Cplx1,Epha3,Epha7,Tmprss3,Lgr5,Gata3,Gli3,Grb10,Hmga2,Hn1,Hsd11b1,Igf1,Kif21b,Aff3,Ntrk2,P4ha2,Pappa,Prkca,Plxna2,St8sia3,Sall3,Spock1,Syt1,Sh3bgrl2,Nr2e1,Tnfaip6,Trhr,Trpm3,Hectd2,Ndrg4,Arhgef9,Pappa2,Odz2,Slco5a1,Kctd8,Slitrk4,Pcdh19,Rabgap1l,Clic4,Cadps2,Fam19a3,Dkk3,Dhodh,Cend1,Fam184b,Prdm16,Cybrd1,Limch1	50	123.5	140.496	0.15485	1.02491	0.87903	0.954383	0.210977	-	-
[hsa-mir-196a-2, hsa-mir-615] = [mir-196ab, mir-615-3p]	1753	P_VES	59	Mpz,Padi2,Eif4h,Lamc1	4	7	11.9689	0.16325	0.978917	0.584847	0.237085	0.34963	-	-
[hsa-mir-374b, hsa-mir-421] = [mir-374/374ab, mir-421]	4439	VES_BOTH	14	Hapln1,Tjp1,Vcl	3	6	10.2233	0.17935	0.924461	0.586895	0.457781	0.290982	-	-
[hsa-mir-143, hsa-mir-145] = [mir-143, mir-145]	4545	P_CO_ONLY	39	Anp32a,Hyou1,Fasn,Rps15a,Lima1,Asph,2900073G15Rik,3930401K13Rik	8	15	21.082	0.18035	0.923325	0.711506	0.216671	0.38226	-	-
[hsa-let-7e, hsa-mir-125a, hsa-mir-99b] = [let-7/98, mir-125/351, mir-125a-3p, mir-99ab/100]	5811	VES_BOTH	14	Hapln1,Dclk1,Nid1,Vat1	4	10.5	15.6861	0.1822	0.924164	0.669382	0.418809	0.395749	-	-
[hsa-mir-17, hsa-mir-18a, hsa-mir-19a, hsa-mir-19b-1, hsa-mir-20a, hsa-mir-92a-1] AND [hsa-mir-106a, hsa-mir-18b, hsa-mir-19b-2, hsa-mir-20b, hsa-mir-363, hsa-mir-92a-2] = [mir-17-5p/20/93.mr/106/519.d, mir-18ab, mir-19, mir-25/32/92/92ab/363/367]	5865	MRNA_VES	1186	A130022J15Rik,Slco2b1,Mtus1,Snx25,Nt5dc3,Aldh6a1,Akr1c14,Osbpl11,Wwp1,Tm6sf1,Lin7a,Shmt2,Slc14a1,Slco3a1,Sema3d,Aif1l,Obfc2a,8030451F13Rik,Dsp,Cald1,Arrb1,Maob,Dnahc5,Dync2h1,Egln3,2610305D13Rik,Abcg1,Actb,Slc13a3,Adam11,Adam9,Adm,Ak1,Ak3l1,Alpl,Alcam,Akr1b3,Slc19a2,Ttyh2,Anxa3,Anxa7,Arg2,Arl4a,Arnt2,Astn1,Zfhx3,Slc7a1,Bgn,Bmp2,C1qa,C3ar1,Casp12,Cbln2,Cd36,Entpd5,Cd53,Cd86,Cdk6,Cdkn1a,Cldn5,Cpd,H…	469	1303.5	1346.74	0.1883	0.880904	0.96789	0.998952	0.569245	-	-
[hsa-mir-873, hsa-mir-876] = [mir-873, mir-876-5p]	4937	VES_BOTH	14	Hapln1,Snx6	2	7	11.3941	0.18935	0.902843	0.614356	0.163966	0.116856	-	-
[hsa-mir-200a, hsa-mir-200b, hsa-mir-429] AND [hsa-mir-141, hsa-mir-200c] = [mir-141/200a, mir-200bc/429]	4525	VES_BOTH	14	Hapln1,Dclk1,Tjp1,Vat1	4	8	11.399	0.18955	0.915883	0.701816	0.669912	0.512241	-	-
[hsa-mir-194-1, hsa-mir-215] AND [hsa-mir-192, hsa-mir-194-2] = [mir-192/215, mir-194]	3359	P_CO	43	Ppp1ca,Rac1,Rps15a,Ppp2r1a,Asph	5	11.5	16.811	0.1922	0.881529	0.684076	0.105456	0.181711	-	-
[hsa-let-7c, hsa-mir-99a] = [let-7/98, mir-99ab/100]	2198	VES_BOTH	14	Nid1	1	2	4.7055	0.19515	0.895691	0.425035	0.427431	0.377836	-	-
[hsa-mir-873, hsa-mir-876] = [mir-873, mir-876-5p]	4937	P_VES	59	Clic1,Hapln1,Cycs,Gstm1,Kif5b,Mpz,Padi2,Slc25a3,Lamc1,Rcn3,Sh3bgrl,Snx6	12	30.5	38.2358	0.1959	0.861177	0.797683	0.0693674	0.178385	-	-
[hsa-mir-23b, hsa-mir-24-1, hsa-mir-27b] = [mir-23ab, mir-24, mir-27ab]	7057	VES_BOTH	14	Hapln1,Dclk1,Oc90,Taldo1,Tjp1	5	14.5	19.4359	0.2194	0.802332	0.74604	0.405095	0.331325	-	-
[hsa-let-7a-2, hsa-mir-100, hsa-mir-125b-1] = [let-7/98, mir-125/351, mir-99ab/100]	4308	VES_BOTH	14	Hapln1,Dclk1,Nid1,Vat1	4	7	10.4831	0.23525	0.76466	0.667745	0.710503	0.691499	-	-
[hsa-mir-181c, hsa-mir-181d, hsa-mir-23a, hsa-mir-24-2, hsa-mir-27a] = [mir-181, mir-23ab, mir-24, mir-27ab]	7979	VES_BOTH	14	Anxa4,Hapln1,Dclk1,Oc90,Taldo1,Tjp1	6	20	25.1739	0.2398	0.742578	0.794475	0.448315	0.350631	-	-
[hsa-mir-133b, hsa-mir-206] AND [hsa-mir-1-2, hsa-mir-133a-1] AND [hsa-mir-1-1, hsa-mir-133a-2] = [mir-1/206, mir-133]	3662	P_CO_ONLY	39	Hyou1,Fasn,Ptbp1,Arcn1,Gsn,Rps15a,3930401K13Rik	7	12	16.2379	0.24085	0.733654	0.739012	0.342205	0.516583	-	-
[hsa-let-7g, hsa-mir-135a-1] = [let-7/98, mir-135]	3782	P_VES	59	Ahsg,Anxa4,Coch,Hapln1,Cycs,Ddx6,Nid1,Vcl,Sh3bgrl,Hadha	10	23	28.3896	0.2442	0.711602	0.810154	0.177963	0.334957	-	-
[hsa-mir-17, hsa-mir-18a, hsa-mir-19a, hsa-mir-19b-1, hsa-mir-20a, hsa-mir-92a-1] AND [hsa-mir-106a, hsa-mir-18b, hsa-mir-19b-2, hsa-mir-20b, hsa-mir-363, hsa-mir-92a-2] = [mir-17-5p/20/93.mr/106/519.d, mir-18ab, mir-19, mir-25/32/92/92ab/363/367]	5865	P_CO	43	Anp32a,Calb1,Dpysl2,Ptbp1,Snrpe,Tecta,Rps15a,Lima1,Asph,M6prbp1,3930401K13Rik	11	31	37.0986	0.2456	0.703721	0.83561	0.114668	0.245209	-	-
[hsa-mir-181c, hsa-mir-181d, hsa-mir-23a, hsa-mir-24-2, hsa-mir-27a] = [mir-181, mir-23ab, mir-24, mir-27ab]	7979	P_VES	59	Sri,Rap1a,Acadm,Ahsg,Anxa4,Hapln1,Dclk1,Lmna,Mpz,Oc90,Ogn,Padi2,Phb,Psmb4,Rpn2,Taldo1,Tjp1,Usp5,Lamc1,Tardbp,Rcn3,Sh3bgrl,Hadha	23	74	82.9968	0.24605	0.702113	0.891601	0.097947	0.267281	-	-
[hsa-mir-181c, hsa-mir-181d, hsa-mir-23a, hsa-mir-24-2, hsa-mir-27a] = [mir-181, mir-23ab, mir-24, mir-27ab]	7979	MRNA_VES	1186	H6pd,A130022J15Rik,Slco2b1,AI467606,Mtus1,Ankrd10,Traf3ip2,Nt5dc3,Akr1c14,Osbpl11,Dlk2,Wwp1,Aldh1l1,Tm6sf1,Lin7a,Slc14a1,Fermt3,Slco3a1,Sema3d,Sft2d2,Obfc2a,8030451F13Rik,Cald1,Arrb1,Dnahc5,Krt5,Dync2h1,Rap1gap,2610305D13Rik,Abcg1,Spred2,Acta2,Acvr1,Adam11,Adam15,Adam9,Add2,Adm,Ahr,Aif1,Ak3l1,Akr1b3,Prelp,Slc19a2,Ttyh2,Anxa4,Apobec2,Arl4a,Arnt2,Art1,Astn1,Zfhx3,Atp1b3,Slc7a1,Bcl2l1,Bdnf,Bmp2,Bmp7…	627	2047.5	2089.88	0.2483	0.685671	0.979722	0.999603	0.670002	-	-
[hsa-mir-143, hsa-mir-145] = [mir-143, mir-145]	4545	MRNA_CO	179	6330403K07Rik,Npy,Bcl2,Cacnb3,Calb1,Car8,Camk4,Cnr1,Cobl,Dpysl2,Epha7,Fst,Gli3,Grb10,Hmga2,Elavl4,Igf1,Kcns2,Kif21b,Aff3,Mab21l1,Bmf,Myo5b,Ntrk2,Cntn3,Pappa,Pcsk2,Prkca,Prkcq,Plxna2,St8sia3,Sox11,Sall3,Ggt7,Spock1,Tectb,Tgfb2,Scara3,Trhr,Klhl14,Trpm3,Hectd2,Gigyf2,Ndrg4,Odz2,Slco5a1,Slitrk4,Nav3,Esrrg,Lsamp,Muc15,Pcdh19,Rabgap1l,Tnfrsf19,Clic4,Cadps2,Fam40b,Fam19a3,Dkk2,EG574403,Fam184b,Prdm16,Kd…	66	159.5	172.256	0.2502	0.683646	0.925945	0.997759	0.535235	-	-
[hsa-mir-193b, hsa-mir-365-1] AND [hsa-mir-193a, hsa-mir-365-2] = [mir-193ab, mir-365]	2924	P_CO_ONLY	39	Psip1,Hyou1,Rps15a,Asph	4	9	12.7208	0.25105	0.70487	0.707503	0.156679	0.266521	-	-
[hsa-mir-199a-2, hsa-mir-214] = [mir-199/199-5p, mir-214/761]	5651	P_VES	59	Cox6b1,Ahsg,Arf4,Ctnnb1,Hapln1,Cycs,Dclk1,Ddx6,Gstm1,Lmna,Phb,Ppic,Vcl,Eif4h,Lamc1,Vat1,Hadha	17	40	46.3253	0.2678	0.639003	0.863459	0.23558	0.505686	-	-
[hsa-mir-199a-2, hsa-mir-214] = [mir-199/199-5p, mir-214/761]	5651	VES_BOTH	14	Hapln1,Dclk1,Vcl,Vat1	4	10.5	13.8403	0.2727	0.634397	0.758654	0.44922	0.413117	-	-
[hsa-mir-133b, hsa-mir-206] AND [hsa-mir-1-2, hsa-mir-133a-1] AND [hsa-mir-1-1, hsa-mir-133a-2] = [mir-1/206, mir-133]	3662	MRNA_CO	179	Dnm3,Isl2,B3gnt5,Car8,Camk4,Cdc42,Cnr1,Cobl,Epyc,Ebf2,Epha7,Fbn2,Fst,Gata3,Gli3,Hes5,Foxg1,Ier5,Igf1,Kcns2,Aff3,Mab21l1,Bmf,Ntrk2,Pappa,Pcsk2,Prkca,Plxna2,Stmn2,St8sia3,Sox11,Serpini1,Spock1,Syt1,Sh3bgrl2,Efemp1,Tgfb2,Trhr,Adcy5,Klhl14,Hectd2,Arhgef9,Esrrg,B3galt2,Pcdh19,Rabgap1l,Fam184b,Gpr85,Prdm16,Kdsr,Lypd6b,Efhd1	52	123.5	133.278	0.27395	0.609078	0.926638	0.988421	0.455756	-	-
[hsa-mir-143, hsa-mir-145] = [mir-143, mir-145]	4545	P_CO	43	Anp32a,Hyou1,Calb1,Dpysl2,Fasn,Rps15a,Lima1,Asph,2900073G15Rik,3930401K13Rik	10	19.5	23.9356	0.27635	0.630487	0.814686	0.334559	0.484627	-	-
[hsa-mir-23b, hsa-mir-24-1, hsa-mir-27b] = [mir-23ab, mir-24, mir-27ab]	7057	P_VES	59	Sri,Rap1a,Acadm,Ahsg,Hapln1,Dclk1,Lmna,Mpz,Oc90,Ogn,Padi2,Phb,Rpn2,Taldo1,Tjp1,Usp5,Lamc1,Tardbp,Sh3bgrl,Hadha	20	57.5	64.3442	0.2779	0.600023	0.893631	0.108747	0.282206	-	-
[hsa-mir-193b, hsa-mir-365-1] AND [hsa-mir-193a, hsa-mir-365-2] = [mir-193ab, mir-365]	2924	P_CO	43	Psip1,Hyou1,Calb1,Rps15a,Asph	5	11	14.4886	0.2814	0.621902	0.759218	0.204089	0.305014	-	-
[hsa-mir-194-1, hsa-mir-215] AND [hsa-mir-192, hsa-mir-194-2] = [mir-192/215, mir-194]	3359	P_CO_ONLY	39	Ppp1ca,Rac1,Rps15a,Ppp2r1a,Asph	5	11.5	14.7672	0.29505	0.581238	0.778756	0.168136	0.314465	-	-
[hsa-mir-133b, hsa-mir-206] AND [hsa-mir-1-2, hsa-mir-133a-1] AND [hsa-mir-1-1, hsa-mir-133a-2] = [mir-1/206, mir-133]	3662	P_CO	43	Hyou1,Epyc,Fasn,Ptbp1,Arcn1,Gsn,Rps15a,3930401K13Rik	8	15	18.4801	0.30165	0.566604	0.811682	0.365434	0.508316	-	-
[hsa-mir-196a-2, hsa-mir-615] = [mir-196ab, mir-615-3p]	1753	MRNA_CO	179	6330403K07Rik,Dnm3,Camk4,Cnr1,Ebf2,Epha3,Epha7,Hmga2,Igf1,Kif21b,Nap1l2,Ntrk2,Prkca,Pla2r1,Plxna2,St8sia3,Sox11,Sall3,Syt1,Arhgef9,Pcdh19,Dkk3,Ramp3,EG574403,Prdm16,Kdsr,Cybrd1,4631426J05Rik,1500015O10Rik	29	54	59.9384	0.30825	0.530857	0.900925	0.992499	0.810156	-	-
[hsa-mir-181c, hsa-mir-181d, hsa-mir-23a, hsa-mir-24-2, hsa-mir-27a] = [mir-181, mir-23ab, mir-24, mir-27ab]	7979	MRNA_CO	179	Tmem64,Ano1,6330403K07Rik,Dnm3,Unc5b,Ap1s2,B3gnt5,Lmo3,Nr2f2,Bcl2,Calb1,Car8,Camk4,Cdc42,Cnga2,Cnr1,Cobl,Dpysl2,Epha7,F2rl1,Tmprss3,Fbn2,Fgfr3,Gata3,Gli3,Grb10,Hmga2,Hsd11b1,Elavl2,Elavl4,Id2,Igf1,Isl1,Kcns2,Kif21b,Aff3,Bmf,Nap1l2,Nov,Ntrk2,P4ha2,Pappa,Prkca,Prkcq,Plxna2,Pou4f2,Stmn2,St8sia3,Sms,Snap91,Sox11,Sall3,Serpini1,Spock1,Clic6,Syt1,Slc35f3,Bai3,Sh3bgrl2,Tspan8,Tectb,Tgfb2,Nr2e1,Tnfaip6,T…	112	395.5	409.583	0.30855	0.503551	0.965616	0.999961	0.582801	-	-
[hsa-let-7c, hsa-mir-99a] = [let-7/98, mir-99ab/100]	2198	P_CO	43	Nid2,Rac1,Sub1,Asph	4	8	10.2665	0.3314	0.498771	0.779237	0.30693	0.404596	-	-
[hsa-mir-134, hsa-mir-154, hsa-mir-299, hsa-mir-300, hsa-mir-323, hsa-mir-329-1, hsa-mir-329-2, hsa-mir-369, hsa-mir-376a-1, hsa-mir-376a-2, hsa-mir-376b, hsa-mir-376c, hsa-mir-377, hsa-mir-379, hsa-mir-380, hsa-mir-381, hsa-mir-382, hsa-mir-409, hsa-mir-410, hsa-mir-411, hsa-mir-412, hsa-mir-453, hsa-mir-485, hsa-mir-487a, hsa-mir-487b, hsa-mir-494, hsa-mir-495, hsa-mir-496, hsa-mir-539, hsa-mir…	12981	VES_BOTH	14	Anxa4,Car3,Coch,Hapln1,Dclk1,Nid1,Rbp1,Tjp1,Vcl,Vat1,Snx6	11	92.5	98.3914	0.33465	0.446313	0.940123	0.60858	0.592329	-	-
[hsa-mir-191, hsa-mir-425] = [mir-191, mir-425/489]	2403	MRNA_CO	179	Unc5b,Lmo3,Calb1,Car8,Camk4,Dpysl2,Epha7,Fgfr3,Fst,Gli3,Grb10,Igf1,Kif21b,Nov,Ntrk2,Pappa,Pcsk2,Prkca,Plxna2,Snap91,Sall3,Serpini1,Serpinb5,Pkp4,Slco5a1,Kctd8,Pcdh19,Rabgap1l,Tnfrsf19,Clic4,Cadps2,Egfl6,Dkk2,Fam184b,Nrn1,Prdm16,4631426J05Rik,Efhd1	38	79	84.9229	0.34145	0.443799	0.930256	0.994526	0.544767	-	-
[hsa-mir-873, hsa-mir-876] = [mir-873, mir-876-5p]	4937	P_VES_ONLY	45	Clic1,Cycs,Gstm1,Kif5b,Mpz,Padi2,Slc25a3,Lamc1,Rcn3,Sh3bgrl	10	23.5	26.8417	0.3425	0.44369	0.875503	0.170406	0.432073	-	-
[hsa-mir-371, hsa-mir-372, hsa-mir-373, hsa-mir-516a-1, hsa-mir-516a-2, hsa-mir-516b-1, hsa-mir-516b-2, hsa-mir-517a, hsa-mir-517b, hsa-mir-517c, hsa-mir-518a-1, hsa-mir-518a-2, hsa-mir-518b, hsa-mir-518c, hsa-mir-518d, hsa-mir-518e, hsa-mir-518f, hsa-mir-519a-1, hsa-mir-519a-2, hsa-mir-519b, hsa-mir-519c, hsa-mir-519d, hsa-mir-519e, hsa-mir-520a, hsa-mir-520b, hsa-mir-520c, hsa-mir-520d, hsa-mir…	5640	MRNA_CO	179	Tmem64,Ano1,Dnm3,Unc5b,Lmo3,Nr2f2,Bcl2,Cacnb3,Calb1,Car8,Camk4,Cnga2,Cobl,Cplx1,Dpysl2,Epyc,Ebf2,Epha7,F2rl1,Lgr5,Grb10,Hmga2,Hn1,Elavl2,Elavl4,Ier5,Igf1,Isl1,Aff3,Bmf,Myo5b,Nap1l2,Cntn3,Pappa,Pcsk2,Prkca,Plxna2,Pou4f2,Stmn2,Sema5b,St8sia3,Sms,Sox11,Sall3,Serpini1,Serpinb5,Clic6,Slc35f3,Sh3bgrl2,Tgfb2,Tnfaip6,Uchl1,Klhl14,Rhov,Ndrg4,Pappa2,Odz2,Slco5a1,Podn,Slitrk4,B3galt2,Kif26b,Pcdh19,Rabgap1l,…	85	260	269.405	0.3438	0.403563	0.96509	0.999927	0.533528	-	-
[hsa-mir-106b, hsa-mir-25, hsa-mir-93] = [mir-17-5p/20/93.mr/106/519.d, mir-25/32/92/92ab/363/367]	3771	P_VES	59	Rap1a,Clic1,Arf4,Cycs,Dclk1,Kif5b,Ppic,Eftud2,Vcl,Eif4h,Lamc1,Tardbp,Sh3bgrl	13	25	28.2367	0.3478	0.433231	0.885374	0.517911	0.644383	-	-
[hsa-mir-144, hsa-mir-451] = [mir-144, mir-451]	2753	P_VES	59	Sri,Hapln1,Kif5b,Ogn,Slc25a3,Tjp1,Sh3bgrl	7	16	18.5715	0.35305	0.417348	0.861533	0.212592	0.252195	-	-
[hsa-mir-191, hsa-mir-425] = [mir-191, mir-425/489]	2403	P_VES	59	Hapln1,Cycs,Ddx6,Tjp1,Lamc1,Tardbp	6	14.5	17.0733	0.36145	0.414035	0.849279	0.227594	0.314832	-	-
[hsa-mir-873, hsa-mir-876] = [mir-873, mir-876-5p]	4937	MRNA_CO	179	Tmem64,6330403K07Rik,Dnm3,Unc5b,B3gnt5,Lmo3,Bcl2,Cacnb3,Car8,Camk4,Cdc42,Cnga2,Cnr1,Cobl,Crabp1,Dpysl2,Ebf2,Epha7,Fbn2,Lgr5,Hes5,Hmga2,Hn1,Elavl2,Ier5,Igf1,Kcns2,Kif21b,Bmf,Nov,Ntrk2,P4ha2,Cntn3,Pappa,Pcsk2,Prkca,Plxna2,Sms,Sox11,Sall3,Serpini1,Spock1,Clic6,Syt1,Slc35f3,Nr2e1,Scara3,Tnfaip6,Fam49b,Klhl14,Trpm3,Hectd2,Gigyf2,Arhgef9,Pappa2,Slco5a1,Kctd8,Esrrg,B3galt2,Lsamp,Trpa1,Pcdh19,Tnfrsf19,Cl…	78	182	188.767	0.3683	0.348826	0.964151	0.999967	0.857868	-	-
[hsa-mir-181c, hsa-mir-181d, hsa-mir-23a, hsa-mir-24-2, hsa-mir-27a] = [mir-181, mir-23ab, mir-24, mir-27ab]	7979	P_VES_ONLY	45	Sri,Rap1a,Acadm,Ahsg,Lmna,Mpz,Ogn,Padi2,Phb,Psmb4,Rpn2,Usp5,Lamc1,Tardbp,Rcn3,Sh3bgrl,Hadha	17	54	57.8229	0.37135	0.355152	0.933886	0.104519	0.36531	-	-
[hsa-mir-199a-2, hsa-mir-214] = [mir-199/199-5p, mir-214/761]	5651	P_VES_ONLY	45	Cox6b1,Ahsg,Arf4,Ctnnb1,Cycs,Ddx6,Gstm1,Lmna,Phb,Ppic,Eif4h,Lamc1,Hadha	13	29.5	32.485	0.37265	0.356856	0.908111	0.28237	0.628943	-	-
[hsa-mir-144, hsa-mir-451] = [mir-144, mir-451]	2753	P_VES_ONLY	45	Sri,Kif5b,Ogn,Slc25a3,Sh3bgrl	5	11	12.9373	0.37855	0.372329	0.850258	0.217878	0.332524	-	-
[hsa-mir-191, hsa-mir-425] = [mir-191, mir-425/489]	2403	P_VES_ONLY	45	Cycs,Ddx6,Lamc1,Tardbp	4	10	11.9751	0.379	0.380182	0.835066	0.197778	0.345389	-	-
[hsa-mir-144, hsa-mir-451] = [mir-144, mir-451]	2753	P_CO	43	Nid2,Rac1,Rps15a,Ppp2r1a,2500003M10Rik	5	11	12.8331	0.3835	0.358901	0.857162	0.257244	0.390478	-	-
[hsa-let-7c, hsa-mir-99a] = [let-7/98, mir-99ab/100]	2198	MRNA_VES	1186	H6pd,A130022J15Rik,Ankrd10,Aldh6a1,Nckap1l,Wwp1,Tm6sf1,Slco3a1,Obfc2a,Me3,Cald1,Abcg1,Ahr,Prelp,Speg,Arnt2,Bcl2l1,C3ar1,Cacna1d,Entpd5,Cd86,Cdk6,Col14a1,Col4a5,Comp,Cpd,Csf2rb,Ctsc,Cyp2j6,Dnajc1,Fgd6,Bsnd,Ankrd6,Rem2,Fmod,Fut9,Ggta1,Lilrb4,Gyk,Hk2,Irs1,Irx2,Kcnab1,Kifap3,Stard5,Cd93,Meis2,Msn,Myo15,Myo7a,Nid1,Nid2,Nkx3-1,Nrtn,Ntn1,Ntrk2,Osmr,Pcx,Peg3,Penk1,Pftk1,Pkib,Pkp1,Lrrc4,Prom2,Ptprd,Rcn1,C…	180	366	373.719	0.38555	0.291004	0.979345	0.977887	0.620677	-	-
[hsa-mir-424, hsa-mir-450a-1, hsa-mir-450a-2, hsa-mir-450b, hsa-mir-503, hsa-mir-542] = [mir-15/16/195/424/497, mir-450a/450a-5p, mir-503, mir-542/542-3p]	5584	VES_BOTH	14	Hapln1,Dclk1,Vcl,Vat1	4	15	16.82	0.3977	0.312684	0.891795	0.46213	0.405102	-	-
[hsa-mir-599, hsa-mir-875] = [mir-592/599, mir-875-5p]	3245	P_VES	59	Sri,Alb,Coch,Hapln1,Nid1,Rpn2,Lamc1,Tardbp,Actn4	9	21.5	23.6888	0.39915	0.305231	0.907602	0.254286	0.371534	-	-
[hsa-mir-106b, hsa-mir-25, hsa-mir-93] = [mir-17-5p/20/93.mr/106/519.d, mir-25/32/92/92ab/363/367]	3771	P_CO_ONLY	39	Anp32a,Ptbp1,Tecta,Rps15a,Lima1,Asph,3930401K13Rik	7	15.5	17.2293	0.39965	0.295931	0.89963	0.306904	0.508437	-	-
[hsa-mir-127, hsa-mir-136, hsa-mir-337, hsa-mir-370, hsa-mir-431, hsa-mir-432, hsa-mir-433, hsa-mir-493, hsa-mir-665, hsa-mir-770] = [mir-127, mir-136, mir-370, mir-431, mir-433]	6901	P_VES	59	Sri,Rap1a,Cox6b1,Anxa4,Rplp0,Hapln1,Cycs,Dclk1,Ddx6,Kif5b,Nid1,Padi2,Ppic,Tjp1,Eif4h,Lamc1,Tardbp,Acot1,Vat1,Sh3bgrl,Ppa1,Snx6,Hadha	23	63.5	66.7997	0.4011	0.281202	0.950603	0.387601	0.680312	-	-
[hsa-mir-193b, hsa-mir-365-1] AND [hsa-mir-193a, hsa-mir-365-2] = [mir-193ab, mir-365]	2924	P_VES_ONLY	45	Ddx6,Padi2,Lamc1,Tardbp,Hadha	5	13	14.6688	0.40785	0.291359	0.886235	0.169131	0.363537	-	-
[hsa-mir-196a-2, hsa-mir-615] = [mir-196ab, mir-615-3p]	1753	P_VES_ONLY	45	Mpz,Padi2,Eif4h,Lamc1	4	7	8.33985	0.40795	0.312729	0.839344	0.474041	0.654956	-	-
[hsa-mir-599, hsa-mir-875] = [mir-592/599, mir-875-5p]	3245	P_VES_ONLY	45	Sri,Alb,Rpn2,Lamc1,Tardbp,Actn4	6	15	16.6462	0.4145	0.274083	0.901104	0.193508	0.376104	-	-
[hsa-mir-143, hsa-mir-145] = [mir-143, mir-145]	4545	MRNA_VES	1186	Mtus1,Cyp4v3,Phldb1,Bbs4,Akr1c14,Mmrn2,Osbpl11,Wwp1,Lin7a,Shmt2,Slco3a1,Sema3d,Sft2d2,Aif1l,Me3,Pkn2,Arrb1,Krt7,Abcg1,Actb,Spred2,Ak3l1,Alcam,Slc19a2,Anxa3,Anxa4,Anxa7,Arl4a,Astn1,Zfhx3,Slc7a1,Bcl2l1,Bdnf,Bmp5,C3ar1,Cacna1d,Car7,Cbln2,Entpd1,Entpd5,Cd53,Cd86,Cdh5,Cdkn1a,Cnn2,Comt1,Cpd,Hapln1,Csf1r,Csf2rb,Cst3,Ctse,Dab2,Dclk1,Dnase1,Dsc2,Dsg2,Dtna,Ebf3,Efna5,Egfr,Gnb1l,Mpzl2,Colec12,Caln1,Fcgr2b,F…	373	869.5	878.709	0.4168	0.225851	0.98952	0.999281	0.746245	-	-
[hsa-mir-127, hsa-mir-136, hsa-mir-337, hsa-mir-370, hsa-mir-431, hsa-mir-432, hsa-mir-433, hsa-mir-493, hsa-mir-665, hsa-mir-770] = [mir-127, mir-136, mir-370, mir-431, mir-433]	6901	VES_BOTH	14	Anxa4,Hapln1,Dclk1,Nid1,Tjp1,Vat1,Snx6	7	18.5	20.0738	0.41925	0.24826	0.921599	0.8167	0.769919	-	-
[hsa-mir-302a, hsa-mir-302b, hsa-mir-302c, hsa-mir-302d, hsa-mir-367] = [mir-106/302, mir-25/32/92/92ab/363/367]	3656	P_VES_ONLY	45	Rap1a,Arf4,Cycs,Kif5b,Ppic,Tardbp	6	17.5	19.1261	0.4244	0.253926	0.914978	0.10348	0.248047	-	-
[hsa-mir-193b, hsa-mir-365-1] AND [hsa-mir-193a, hsa-mir-365-2] = [mir-193ab, mir-365]	2924	P_VES	59	Dclk1,Ddx6,Nid1,Padi2,Tjp1,Vcl,Lamc1,Tardbp,Hadha	9	19.5	21.0989	0.4254	0.23803	0.924219	0.388718	0.568082	-	-
[hsa-mir-181c, hsa-mir-181d, hsa-mir-23a, hsa-mir-24-2, hsa-mir-27a] = [mir-181, mir-23ab, mir-24, mir-27ab]	7979	P_CO	43	Psip1,Hyou1,Calb1,Ckb,Dpysl2,Fasn,Gaa,Psmb1,Ptbp1,Sub1,Psma1,Rps15a,Asph,M6prbp1,Pgm2,3930401K13Rik,Immt	17	55	57.2098	0.42605	0.209509	0.961374	0.161655	0.359251	-	-
[hsa-mir-371, hsa-mir-372, hsa-mir-373, hsa-mir-516a-1, hsa-mir-516a-2, hsa-mir-516b-1, hsa-mir-516b-2, hsa-mir-517a, hsa-mir-517b, hsa-mir-517c, hsa-mir-518a-1, hsa-mir-518a-2, hsa-mir-518b, hsa-mir-518c, hsa-mir-518d, hsa-mir-518e, hsa-mir-518f, hsa-mir-519a-1, hsa-mir-519a-2, hsa-mir-519b, hsa-mir-519c, hsa-mir-519d, hsa-mir-519e, hsa-mir-520a, hsa-mir-520b, hsa-mir-520c, hsa-mir-520d, hsa-mir…	5640	VES_BOTH	14	Hapln1,Dclk1,Nid1,Vcl,Snx6	5	15	16.4019	0.42945	0.24382	0.914525	0.667761	0.539667	-	-
[hsa-mir-17, hsa-mir-18a, hsa-mir-19a, hsa-mir-19b-1, hsa-mir-20a, hsa-mir-92a-1] AND [hsa-mir-106a, hsa-mir-18b, hsa-mir-19b-2, hsa-mir-20b, hsa-mir-363, hsa-mir-92a-2] = [mir-17-5p/20/93.mr/106/519.d, mir-18ab, mir-19, mir-25/32/92/92ab/363/367]	5865	P_VES	59	Atic,Rap1a,Acadm,Clic1,Arf4,Hapln1,Cycs,Dclk1,Ddx6,Kif5b,Ogn,Ppic,Eftud2,Taldo1,Vcl,Eif4h,Lamc1,Tardbp,Sh3bgrl,Hadha	20	51.5	53.7211	0.43295	0.214955	0.958655	0.460385	0.657446	-	-
[hsa-let-7c, hsa-mir-99a] = [let-7/98, mir-99ab/100]	2198	P_CO_ONLY	39	Nid2,Rac1,Sub1,Asph	4	8	9.0444	0.43395	0.243829	0.884525	0.394631	0.520598	-	-
[hsa-mir-23b, hsa-mir-24-1, hsa-mir-27b] = [mir-23ab, mir-24, mir-27ab]	7057	P_VES_ONLY	45	Sri,Rap1a,Acadm,Ahsg,Lmna,Mpz,Ogn,Padi2,Phb,Rpn2,Usp5,Lamc1,Tardbp,Sh3bgrl,Hadha	15	43	44.9083	0.4341	0.199022	0.957508	0.132262	0.401311	-	-
[hsa-mir-23b, hsa-mir-24-1, hsa-mir-27b] = [mir-23ab, mir-24, mir-27ab]	7057	P_CO	43	Hyou1,Ckb,Fasn,Gaa,Ptbp1,Sub1,Psma1,Rps15a,Asph,M6prbp1,Pgm2,3930401K13Rik,Immt	13	42.5	44.3158	0.4347	0.195077	0.959026	0.065934	0.166861	-	-
[hsa-mir-127, hsa-mir-136, hsa-mir-337, hsa-mir-370, hsa-mir-431, hsa-mir-432, hsa-mir-433, hsa-mir-493, hsa-mir-665, hsa-mir-770] = [mir-127, mir-136, mir-370, mir-431, mir-433]	6901	P_VES_ONLY	45	Sri,Rap1a,Cox6b1,Rplp0,Cycs,Ddx6,Kif5b,Padi2,Ppic,Eif4h,Lamc1,Tardbp,Acot1,Sh3bgrl,Ppa1,Hadha	16	45	46.7259	0.443	0.17323	0.963063	0.248138	0.609094	-	-
[hsa-mir-143, hsa-mir-145] = [mir-143, mir-145]	4545	VES_BOTH	14	Anxa4,Hapln1,Dclk1,Tjp1	4	9.5	10.4697	0.44425	0.213881	0.90738	0.666088	0.579338	-	-
[hsa-mir-194-1, hsa-mir-215] AND [hsa-mir-192, hsa-mir-194-2] = [mir-192/215, mir-194]	3359	VES_BOTH	14	Hapln1,Dclk1,Tjp1	3	6.5	7.3204	0.4564	0.209591	0.88793	0.687738	0.577415	-	-
[hsa-mir-23b, hsa-mir-24-1, hsa-mir-27b] = [mir-23ab, mir-24, mir-27ab]	7057	MRNA_CO	179	Tmem64,Ano1,6330403K07Rik,Dnm3,Unc5b,Ap1s2,B3gnt5,Lmo3,Nr2f2,Bcl2,Car8,Camk4,Cdc42,Cnga2,Cnr1,Cobl,F2rl1,Tmprss3,Fbn2,Fgfr3,Gata3,Gli3,Grb10,Hmga2,Hsd11b1,Elavl2,Elavl4,Id2,Igf1,Isl1,Kcns2,Kif21b,Aff3,Bmf,Nap1l2,Ntrk2,P4ha2,Pappa,Prkca,Prkcq,Plxna2,Pou4f2,Stmn2,St8sia3,Sms,Snap91,Sox11,Sall3,Serpini1,Spock1,Clic6,Syt1,Slc35f3,Sh3bgrl2,Tspan8,Tectb,Tgfb2,Nr2e1,Tnfaip6,Trhr,Fam49b,Klhl14,Gigyf2,Pkp…	106	314.5	317.152	0.4605	0.107294	0.991639	0.999997	0.886288	-	-
[hsa-mir-133b, hsa-mir-206] AND [hsa-mir-1-2, hsa-mir-133a-1] AND [hsa-mir-1-1, hsa-mir-133a-2] = [mir-1/206, mir-133]	3662	MRNA_VES	1186	H6pd,A130022J15Rik,Snx25,Cyp4v3,Gck,Aldh6a1,Osbpl11,Lin7a,Slc14a1,Slco1a5,Sema3d,Sft2d2,Aif1l,Cdcp1,Arrb1,Abcg1,Actb,Spred2,Adam11,Agt,Alpl,Prelp,Slc19a2,Ttyh2,Anxa4,Speg,Apod,Arnt2,Zfhx3,Slc7a1,Bcl2l1,Bdnf,Btc,Bub3,C3ar1,Calm2,Cbln2,Entpd5,Cd53,Chi3l1,Cnn2,Col1a1,Cys1,Hapln1,Csf1,Ctbp2,Dab2,Dclk1,Dlx1,Dlx3,Dnahc11,Dnase1,Efna5,Egfr,Mpzl2,Evi2a,Bsnd,Ankrd6,Sesn1,Fbp1,Fgf14,Fgf3,Fgl2,Foxc2,Foxn2,F…	300	670	672.907	0.4639	0.0820897	0.99568	0.996796	0.703312	-	-
[hsa-mir-144, hsa-mir-451] = [mir-144, mir-451]	2753	VES_BOTH	14	Hapln1,Tjp1	2	5	5.6343	0.4662	0.189461	0.887422	0.580659	0.443737	-	-
[hsa-mir-196a-2, hsa-mir-615] = [mir-196ab, mir-615-3p]	1753	P_CO	43	Fasn,Lamb1-1,Sub1,Rps15a	4	7.5	8.2118	0.4687	0.170094	0.91332	0.515288	0.610064	-	-
[hsa-mir-191, hsa-mir-425] = [mir-191, mir-425/489]	2403	VES_BOTH	14	Hapln1,Tjp1	2	4.5	5.0982	0.47335	0.17831	0.882664	0.66745	0.56823	-	-
[hsa-mir-424, hsa-mir-450a-1, hsa-mir-450a-2, hsa-mir-450b, hsa-mir-503, hsa-mir-542] = [mir-15/16/195/424/497, mir-450a/450a-5p, mir-503, mir-542/542-3p]	5584	MRNA_CO	179	6330403K07Rik,Dnm3,Isl2,Ap1s2,Lmo3,Nr2f2,Bcl2,Calb1,Clu,Cnr1,Cobl,Cplx1,Dpysl2,Epha3,Epha7,Tmprss3,Fgfr3,Gli3,Grb10,Hes5,Hmga2,Hsd11b1,Elavl2,Igf1,Kcns2,Kif21b,Aff3,Bmf,Matn1,Myo5b,Ntrk2,Pappa,Pcsk2,Prkca,Plxna2,Pou4f2,Sema5b,St8sia3,Sms,Sall3,Serpini1,Serpinb5,Spock1,Sh3bgrl2,Tgfb2,Uchl1,Adcy5,Klhl14,Hectd2,Gigyf2,Rhov,Ndrg4,Arhgef9,Pappa2,Odz2,Slco5a1,Podn,Kctd8,Nav3,Esrrg,B3galt2,Muc15,Trpa1,P…	87	272.5	274.137	0.47485	0.0698443	0.99403	0.999987	0.927083	-	-
[hsa-mir-134, hsa-mir-154, hsa-mir-299, hsa-mir-300, hsa-mir-323, hsa-mir-329-1, hsa-mir-329-2, hsa-mir-369, hsa-mir-376a-1, hsa-mir-376a-2, hsa-mir-376b, hsa-mir-376c, hsa-mir-377, hsa-mir-379, hsa-mir-380, hsa-mir-381, hsa-mir-382, hsa-mir-409, hsa-mir-410, hsa-mir-411, hsa-mir-412, hsa-mir-453, hsa-mir-485, hsa-mir-487a, hsa-mir-487b, hsa-mir-494, hsa-mir-495, hsa-mir-496, hsa-mir-539, hsa-mir…	12981	P_VES	59	Atic,Sri,Rap1a,Ahsg,Anxa4,Rplp0,Arf4,Car3,Ctnnb1,Coch,Hapln1,Cycs,Dclk1,Ddx6,Hbb-b2,Kif5b,Lmna,Mpz,Nid1,Ogn,Padi2,Phb,Slc25a3,Ppic,Psmb6,Rbp1,Rpn2,Ssr4,Tjp1,Usp5,Vcl,Eif4h,Lamc1,Tardbp,Vat1,Rcn3,Sh3bgrl,Actn4,Uqcrc2,Snx6,Hadha	41	327	328.515	0.47745	0.0606694	0.995389	0.068736	0.361482	-	-
[hsa-mir-194-1, hsa-mir-215] AND [hsa-mir-192, hsa-mir-194-2] = [mir-192/215, mir-194]	3359	MRNA_VES	1186	Gcom1,Phldb1,Nt5dc3,Pld4,Akr1c14,Nckap1l,Osbpl11,Lin7a,Shmt2,Obfc2a,Arrb1,Dnahc5,Abcg1,Slc5a5,Actb,Slc13a3,Ahr,Ak3l1,Alcam,Anxa7,Ap3b2,Arhgap6,Arhgdib,Arl4a,Astn1,Zfhx3,Slc7a1,Bgn,Btc,C1qb,Entpd5,Cd53,Cd81,Cdh11,Col14a1,Hapln1,Csn3,Csrp1,Ctsc,Cyp2j6,Dab2,Dclk1,Dtna,Fgd6,Bsnd,F3,Foxc2,Foxn2,Tlr3,Fut9,Gas2,Gfi1,Ggta1,Glul,Glrb,Gnai1,Gnb4,S1pr2,Hcn1,Hk2,Hmgcs2,Hmx3,Id4,Ifnar2,Ldhb,Lif,Lmo2,Cd93,Lyz2…	273	621	623.037	0.4794	0.0575899	0.996731	0.992336	0.524088	-	-
[hsa-mir-599, hsa-mir-875] = [mir-592/599, mir-875-5p]	3245	VES_BOTH	14	Coch,Hapln1,Nid1	3	6.5	7.04255	0.48435	0.140821	0.922961	0.711459	0.603935	-	-
[hsa-mir-199a-2, hsa-mir-214] = [mir-199/199-5p, mir-214/761]	5651	MRNA_VES	1186	H6pd,AI467606,Mtus1,Phldb1,Bbs4,Nt5dc3,Akr1c14,Mmrn2,Wwp1,Aldh1l1,Lin7a,Slc14a1,Sema3d,Sft2d2,Aif1l,Me3,Cdcp1,Pkn2,Arrb1,Krt5,Egln3,Abcg1,Slc13a3,Add2,Ahr,Ak3l1,Alpl,Alcam,Prelp,Slc19a2,Apobec2,Arnt2,Asgr1,Zfhx3,Atp1b3,Slc7a1,Bcl2l1,Mrps6,Bub3,C3ar1,Cacna1d,Car7,Ctnna2,Cbln2,Cd36,Cd38,Entpd1,Entpd5,Cd81,Cdc25b,Cdh11,Cdh5,Cdk6,Cldn4,Comt1,Cpd,Crlf1,Hapln1,Csf1,Csf2rb,Csn3,Ctbp2,Dab2,Dclk1,Dll1,Dlx…	465	1177	1179.24	0.4864	0.0466651	0.998101	0.99993	0.914081	-	-
[hsa-mir-144, hsa-mir-451] = [mir-144, mir-451]	2753	P_CO_ONLY	39	Nid2,Rac1,Rps15a,Ppp2r1a,2500003M10Rik	5	11	11.3192	0.49795	0.066827	0.971804	0.350297	0.566034	-	-
[hsa-mir-371, hsa-mir-372, hsa-mir-373, hsa-mir-516a-1, hsa-mir-516a-2, hsa-mir-516b-1, hsa-mir-516b-2, hsa-mir-517a, hsa-mir-517b, hsa-mir-517c, hsa-mir-518a-1, hsa-mir-518a-2, hsa-mir-518b, hsa-mir-518c, hsa-mir-518d, hsa-mir-518e, hsa-mir-518f, hsa-mir-519a-1, hsa-mir-519a-2, hsa-mir-519b, hsa-mir-519c, hsa-mir-519d, hsa-mir-519e, hsa-mir-520a, hsa-mir-520b, hsa-mir-520c, hsa-mir-520d, hsa-mir…	5640	P_VES	59	Clic1,Rplp0,Arf4,Hapln1,Cycs,Dclk1,Ddx6,Kif5b,Lmna,Nid1,Ppic,Eftud2,Vcl,Eif4h,Lamc1,Tardbp,Sh3bgrl,Snx6,Hadha	19	54	54.3596	0.50055	0.033803	0.993385	0.438868	0.657614	-	-
[hsa-mir-599, hsa-mir-875] = [mir-592/599, mir-875-5p]	3245	P_CO	43	Psip1,Calb1,Epyc,Arcn1,Tecta,Rps15a	6	16	16.246	0.5071	0.0411984	0.984858	0.234331	0.348729	-	-
[hsa-mir-182, hsa-mir-183, hsa-mir-96] = [mir-182, mir-183, mir-96/1271]	4226	P_CO	43	Fasn,Rac1,Sub1,Arcn1,Tecta,Rps15a,Ppp2r1a,Asph	8	29.5	29.6527	0.5083	0.0197402	0.994852	0.194478	0.332324	-	-
[hsa-mir-181c, hsa-mir-181d, hsa-mir-23a, hsa-mir-24-2, hsa-mir-27a] = [mir-181, mir-23ab, mir-24, mir-27ab]	7979	P_CO_ONLY	39	Psip1,Hyou1,Ckb,Fasn,Gaa,Psmb1,Ptbp1,Sub1,Psma1,Rps15a,Asph,M6prbp1,Pgm2,3930401K13Rik,Immt	15	50.5	50.384	0.5139	-0.0116754	1.0023	0.144491	0.384269	-	-
[hsa-mir-374b, hsa-mir-421] = [mir-374/374ab, mir-421]	4439	P_VES	59	Sri,Acadm,Hapln1,Cycs,Kif5b,Ogn,Slc25a3,Psmb4,Tjp1,Vcl,Eif4h,Acot1,Sh3bgrl,Actn4	14	34	33.949	0.51755	-0.00601229	1.0015	0.355028	0.427699	-	-
[hsa-mir-193b, hsa-mir-365-1] AND [hsa-mir-193a, hsa-mir-365-2] = [mir-193ab, mir-365]	2924	VES_BOTH	14	Dclk1,Nid1,Tjp1,Vcl	4	6.5	6.4301	0.5417	-0.0193389	1.01087	0.915046	0.883396	-	-
[hsa-mir-127, hsa-mir-136, hsa-mir-337, hsa-mir-370, hsa-mir-431, hsa-mir-432, hsa-mir-433, hsa-mir-493, hsa-mir-665, hsa-mir-770] = [mir-127, mir-136, mir-370, mir-431, mir-433]	6901	MRNA_VES	1186	H6pd,Smpdl3b,Slco2b1,Mtus1,Phldb1,Bbs4,Gck,Aldh6a1,Akr1c14,Nckap1l,Osbpl11,Lin7a,Slco1a5,Sft2d2,Aif1l,Obfc2a,Me3,Cdcp1,Arrb1,Krt5,Dync2h1,Rap1gap,Egln3,2610305D13Rik,Abcg1,Slc5a5,Slc13a3,Adam11,Adam15,Adam9,Agt,Ahr,Ak3l1,Alpl,Prelp,Slc19a2,Anxa3,Anxa4,Anxa7,Speg,Apobec2,Apod,Arhgap6,Arnt2,Art1,Astn1,Zfhx3,Slc7a1,Slc7a3,Bcl2l1,Bdnf,Bgn,Bmp2,Bmp7,Btc,C3ar1,Cacna1d,Car7,Ctnna2,Cbln2,Cd36,Cd38,Entpd1…	552	1710	1704.07	0.54545	-0.10399	1.00348	0.999788	0.770725	-	-
[hsa-let-7g, hsa-mir-135a-1] = [let-7/98, mir-135]	3782	P_CO	43	Psip1,Fasn,Nid2,Sub1,Arcn1,Gsn,Rps15a,Asph	8	20	19.5018	0.55325	-0.0799991	1.02555	0.323979	0.457924	-	-
[hsa-mir-216a, hsa-mir-216b, hsa-mir-217] = [mir-216/216a, mir-216/216b, mir-217]	4308	MRNA_VES	1186	Slco2b1,Mtus1,Gcom1,Phldb1,Nt5dc3,Osbpl11,Lin7a,Shmt2,Slco3a1,Sema3d,Aif1l,Obfc2a,Cdcp1,Pkn2,Dsp,Cald1,Arrb1,Dnahc5,Dync2h1,2610305D13Rik,Abcg1,Slc5a5,Slc13a3,Ak1,Ak3l1,Alcam,Slc19a2,Speg,Arnt2,Astn1,Slc7a1,Bdnf,Mrps6,Bpgm,Btc,Bub3,C3ar1,Cbln2,Cd36,Entpd1,Entpd5,Cd53,Cdc25b,Col14a1,Comt1,Cpd,Hapln1,Csrp1,Cst3,Dclk1,Dlx2,Dnahc11,Dtna,Emr1,Stom,Gnb1l,Fgd6,Mpzl2,Fgl2,Fmod,Fut9,Gas1,Gfi1,Gja1,Glul,Gl…	361	1007.5	1000.74	0.5606	-0.154264	1.00675	0.999822	0.737535	-	-
[hsa-mir-371, hsa-mir-372, hsa-mir-373, hsa-mir-516a-1, hsa-mir-516a-2, hsa-mir-516b-1, hsa-mir-516b-2, hsa-mir-517a, hsa-mir-517b, hsa-mir-517c, hsa-mir-518a-1, hsa-mir-518a-2, hsa-mir-518b, hsa-mir-518c, hsa-mir-518d, hsa-mir-518e, hsa-mir-518f, hsa-mir-519a-1, hsa-mir-519a-2, hsa-mir-519b, hsa-mir-519c, hsa-mir-519d, hsa-mir-519e, hsa-mir-520a, hsa-mir-520b, hsa-mir-520c, hsa-mir-520d, hsa-mir…	5640	P_VES_ONLY	45	Clic1,Rplp0,Arf4,Cycs,Ddx6,Kif5b,Lmna,Ppic,Eftud2,Eif4h,Lamc1,Tardbp,Sh3bgrl,Hadha	14	39	37.9577	0.56125	-0.115655	1.02746	0.401923	0.723077	-	-
[hsa-mir-196a-2, hsa-mir-615] = [mir-196ab, mir-615-3p]	1753	P_CO_ONLY	39	Fasn,Lamb1-1,Sub1,Rps15a	4	7.5	7.1972	0.5685	-0.0773733	1.04207	0.601799	0.707985	-	-
[hsa-mir-144, hsa-mir-451] = [mir-144, mir-451]	2753	MRNA_VES	1186	A130022J15Rik,Slco2b1,Nt5dc3,Akr1c14,Tm6sf1,Obfc2a,Dnahc5,Egln3,Adam9,Ak3l1,Prelp,Slc19a2,Ttyh2,Anxa3,Arg2,Arl4a,Arnt2,Astn1,Zfhx3,Btc,C3ar1,Cacna1d,Entpd5,Cd86,Cdh11,Cdh5,Cdkn2d,Cpd,Hapln1,Csf1,Ctbp2,Ctss,Dnase1,Dsg2,Dtna,Enpep,Stom,Fgd6,Mpzl2,Fgf14,Fgl2,Foxn2,Fos,Fut9,Galnt3,Ggta1,Gja1,Gclc,Glrb,Gria2,Gyk,Ibsp,Id4,Ifit2,Irs1,Kcnab1,Kdr,Kif16b,Lrrn1,Cd93,Eltd1,Syt12,Mcl1,Meis1,Mpdz,Meis2,Msx1,Ne…	218	478.5	472.826	0.57655	-0.188124	1.012	0.955479	0.30081	-	-
[hsa-mir-216a, hsa-mir-216b, hsa-mir-217] = [mir-216/216a, mir-216/216b, mir-217]	4308	VES_BOTH	14	Hapln1,Dclk1,Nid1	3	12.5	11.8391	0.57805	-0.135114	1.05583	0.485026	0.347732	-	-
[hsa-mir-106b, hsa-mir-25, hsa-mir-93] = [mir-17-5p/20/93.mr/106/519.d, mir-25/32/92/92ab/363/367]	3771	P_CO	43	Anp32a,Calb1,Dpysl2,Ptbp1,Tecta,Rps15a,Lima1,Asph,3930401K13Rik	9	20.5	19.548	0.5791	-0.151668	1.0487	0.46972	0.621913	-	-
[hsa-mir-134, hsa-mir-154, hsa-mir-299, hsa-mir-300, hsa-mir-323, hsa-mir-329-1, hsa-mir-329-2, hsa-mir-369, hsa-mir-376a-1, hsa-mir-376a-2, hsa-mir-376b, hsa-mir-376c, hsa-mir-377, hsa-mir-379, hsa-mir-380, hsa-mir-381, hsa-mir-382, hsa-mir-409, hsa-mir-410, hsa-mir-411, hsa-mir-412, hsa-mir-453, hsa-mir-485, hsa-mir-487a, hsa-mir-487b, hsa-mir-494, hsa-mir-495, hsa-mir-496, hsa-mir-539, hsa-mir…	12981	P_VES_ONLY	45	Atic,Sri,Rap1a,Ahsg,Rplp0,Arf4,Ctnnb1,Cycs,Ddx6,Hbb-b2,Kif5b,Lmna,Mpz,Ogn,Padi2,Phb,Slc25a3,Ppic,Psmb6,Rpn2,Ssr4,Usp5,Eif4h,Lamc1,Tardbp,Rcn3,Sh3bgrl,Actn4,Uqcrc2,Hadha	30	234.5	230.123	0.5832	-0.208926	1.01902	0.0456499	0.352014	-	-
[hsa-mir-193b, hsa-mir-365-1] AND [hsa-mir-193a, hsa-mir-365-2] = [mir-193ab, mir-365]	2924	MRNA_VES	1186	H6pd,A130022J15Rik,Mtus1,Gcom1,Nt5dc3,Spata7,Wwp1,Lin7a,Slc14a1,Slco3a1,Sft2d2,Aif1l,Me3,8030451F13Rik,Arrb1,Dync2h1,Spred2,Acvr1,Adam11,Adm,Ahr,Alpl,Alcam,Arl4a,Arnt2,Astn1,Bdnf,Cbln2,Cd86,Clcnka,Cldn4,Cldn5,Cpd,Ctsk,Cyp2j6,Dab2,Dclk1,Dlx3,Dtna,Bsnd,AF251705,Ankrd6,Caskin2,Colec12,Caln1,Fgf14,Fgl2,Foxn2,Fmod,Fut9,S1pr2,Lpar1,Hmgcs2,Hsd17b7,Cyr61,Igfbp4,Il1rap,Kdr,Kif16b,Kifc3,Lhx3,Lif,Lrrc23,Sta…	239	545.5	538.449	0.58945	-0.217146	1.01309	0.990197	0.580679	-	-
[hsa-mir-374b, hsa-mir-421] = [mir-374/374ab, mir-421]	4439	P_CO	43	Hyou1,Dpysl2,Fasn,Sub1,Nhp2l1,Arcn1,Rps15a,Lima1,2500003M10Rik,2900073G15Rik	10	25	23.4655	0.60575	-0.220911	1.06539	0.369633	0.560174	-	-
[hsa-mir-194-1, hsa-mir-215] AND [hsa-mir-192, hsa-mir-194-2] = [mir-192/215, mir-194]	3359	MRNA_CO	179	Unc5b,Ap1s2,B3gnt5,Nr2f2,Bcl2,Camk4,Cckar,Cnr1,Epha3,Epha7,Fgfr3,Fst,Hmga2,Elavl4,Ier5,Igf1,Nov,Ntrk2,Cntn3,Pcsk2,Prkca,Plxna2,St8sia3,Sms,Snap91,Sox11,Spock1,Slc35f3,Sh3bgrl2,Tectb,Nr2e1,Scara3,Fam49b,Hectd2,Pkp4,Pappa2,Podn,Kctd8,Trpa1,Pcdh19,Rabgap1l,Tnfrsf19,Auts2,Fam40b,EG574403,Fam184b,1110032A04Rik,Nrn1,Prdm16,Kdsr,Cybrd1,Rnd3,Limch1	53	126	121.847	0.61445	-0.261887	1.03409	0.998933	0.592843	-	-
[hsa-mir-106b, hsa-mir-25, hsa-mir-93] = [mir-17-5p/20/93.mr/106/519.d, mir-25/32/92/92ab/363/367]	3771	P_VES_ONLY	45	Rap1a,Clic1,Arf4,Cycs,Kif5b,Ppic,Eftud2,Eif4h,Lamc1,Tardbp,Sh3bgrl	11	21	19.471	0.6174	-0.244572	1.07853	0.680148	0.84788	-	-
[hsa-mir-134, hsa-mir-154, hsa-mir-299, hsa-mir-300, hsa-mir-323, hsa-mir-329-1, hsa-mir-329-2, hsa-mir-369, hsa-mir-376a-1, hsa-mir-376a-2, hsa-mir-376b, hsa-mir-376c, hsa-mir-377, hsa-mir-379, hsa-mir-380, hsa-mir-381, hsa-mir-382, hsa-mir-409, hsa-mir-410, hsa-mir-411, hsa-mir-412, hsa-mir-453, hsa-mir-485, hsa-mir-487a, hsa-mir-487b, hsa-mir-494, hsa-mir-495, hsa-mir-496, hsa-mir-539, hsa-mir…	12981	MRNA_VES	1186	H6pd,A130022J15Rik,Slco2b1,AI467606,Mtus1,Snx25,Cyp4v3,Ankrd10,Gcom1,Phldb1,Bbs4,Traf3ip2,Nt5dc3,Pld4,Aldh6a1,Spata7,Akr1c14,Mmrn2,Nckap1l,Osbpl11,Stap2,Wwp1,Tm6sf1,Lin7a,Shmt2,Slc14a1,Slco1a5,Fermt3,Slco3a1,Sema3d,Sft2d2,Ccdc122,Aif1l,Obfc2a,Me3,Cdcp1,Pkn2,Dsp,Cald1,Arrb1,Maob,Dnahc5,Krt5,Dync2h1,Egln3,2610305D13Rik,Abcg1,Palmd,Chrnb1,Slc5a5,Crip3,Actb,Slc13a3,Spred2,Acta2,Acvr1,Adam11,Adam9,Add…	979	8420.5	8384.34	0.6183	-0.307888	1.00431	0.999884	0.982676	-	-
[hsa-mir-199a-2, hsa-mir-214] = [mir-199/199-5p, mir-214/761]	5651	P_CO	43	Psip1,Hyou1,Calb1,Fasn,Ppp1ca,Arcn1,Tecta,Psma1,Rps15a,Lima1,Asph,3930401K13Rik	12	34	31.7818	0.6217	-0.27424	1.06979	0.243969	0.400275	-	-
[hsa-mir-182, hsa-mir-183, hsa-mir-96] = [mir-182, mir-183, mir-96/1271]	4226	P_VES_ONLY	45	Ahsg,Rplp0,Arf4,Ddx6,Phb,Usp5,Lamc1,Tardbp,Actn4,Hadha	10	32	29.7481	0.6304	-0.288087	1.0757	0.376569	0.640272	-	-
[hsa-let-7e, hsa-mir-125a, hsa-mir-99b] = [let-7/98, mir-125/351, mir-125a-3p, mir-99ab/100]	5811	P_CO_ONLY	39	Hyou1,Gaa,Nid2,Ppp1ca,Rac1,Sub1,Arcn1,Tecta,Gsn,Rps15a,Lima1,Asph,Ndufa6,Pgm2,3930401K13Rik	15	33.5	31.0737	0.6324	-0.302078	1.07808	0.730906	0.866199	-	-
[hsa-let-7e, hsa-mir-125a, hsa-mir-99b] = [let-7/98, mir-125/351, mir-125a-3p, mir-99ab/100]	5811	P_CO	43	Hyou1,Dpysl2,Epyc,Gaa,Nid2,Ppp1ca,Rac1,Sub1,Arcn1,Tecta,Gsn,Rps15a,Lima1,Asph,Ndufa6,Pgm2,3930401K13Rik	17	38	35.3351	0.63725	-0.311607	1.07542	0.780329	0.892062	-	-
[hsa-mir-194-1, hsa-mir-215] AND [hsa-mir-192, hsa-mir-194-2] = [mir-192/215, mir-194]	3359	P_VES	59	Sri,Arf4,Hapln1,Cycs,Dclk1,Ddx6,Gstm1,Kif5b,Lmna,Phb,Ppic,Tjp1,Tardbp,Ppa1	14	26.5	24.3123	0.638	-0.299707	1.08998	0.796468	0.876017	-	-
[hsa-let-7g, hsa-mir-135a-1] = [let-7/98, mir-135]	3782	MRNA_VES	1186	H6pd,A130022J15Rik,Mtus1,Ankrd10,Aldh6a1,Akr1c14,Nckap1l,Wwp1,Tm6sf1,Lin7a,Slc14a1,Slco3a1,Sft2d2,Obfc2a,Me3,Cald1,2610305D13Rik,Abcg1,Slc13a3,Add2,Ahr,Ak1,Ak3l1,Alcam,Prelp,Ttyh2,Anxa4,Anxa7,Speg,Arhgap6,Arl4a,Arnt2,Zfhx3,Slc7a1,Bcl2l1,C3ar1,Cacna1d,Entpd1,Entpd5,Cd53,Cd86,Cdk6,Coch,Col14a1,Col4a5,Cpd,Hapln1,Csf1,Csf2rb,Cyp2j6,Dnajc1,Dnase1,Dtna,Fgd6,Bsnd,Ankrd6,Caln1,Fgl2,Foxn2,Fut9,Gas2,Ggta1,…	307	722	709.376	0.63965	-0.344189	1.0178	0.995132	0.60005	-	-
[hsa-mir-143, hsa-mir-145] = [mir-143, mir-145]	4545	P_VES	59	Atic,Sri,Cox6b1,Anxa4,Hapln1,Cycs,Dclk1,Ddx6,Hbb-b2,Padi2,Rpn2,Tjp1,Tardbp,Acot1,Ppa1,Hadha	16	37.5	34.6792	0.6399	-0.331273	1.08134	0.542754	0.747442	-	-
[hsa-mir-374b, hsa-mir-421] = [mir-374/374ab, mir-421]	4439	MRNA_CO	179	Dnm3,Ap1s2,Nr2f2,Bcl2,Car8,Camk4,Cckar,Cnr1,Cobl,Cplx1,Dpysl2,Epha3,Epha7,Nr2f1,Gata3,Gli3,Grb10,Foxg1,Elavl2,Elavl4,Id2,Igf1,Isl1,Kcns2,Aff3,Bmf,Nov,Ntf3,Ntrk2,Pappa,Prkca,Prkcq,Pla2r1,Plxna2,Pou4f2,Stmn2,St8sia3,Sms,Snap91,Sox11,Sall3,Serpini1,Spock1,Syt1,Bai3,Sh3bgrl2,Tectb,Tgfb2,Scara3,Trhr,Fam49b,Adcy5,Klhl14,Arhgef9,Gpr64,Pappa2,Slco5a1,Frmd3,Slitrk4,Esrrg,B3galt2,Lsamp,Trpa1,Rabgap1l,Tnfrs…	73	175.5	169.148	0.6412	-0.343937	1.03755	0.999983	0.630116	-	-
[hsa-mir-193b, hsa-mir-365-1] AND [hsa-mir-193a, hsa-mir-365-2] = [mir-193ab, mir-365]	2924	MRNA_CO	179	Tmem64,Dnm3,Unc5b,Ap1s2,Nr2f2,Bcl2,Cacnb3,Calb1,Camk4,Cckar,Grb10,Hmga2,Elavl2,Id2,Igf1,Kif21b,Ntrk2,Pappa,Pcsk2,Prkca,Pla2r1,Stmn2,Sema5b,Spock1,Syt1,Slc35f3,Sh3bgrl2,Efemp1,Tectb,Tgfb2,Scara3,Tnnt2,Fam49b,Klhl14,Trpm3,Ndrg4,Arhgef9,Pappa2,Nav3,Esrrg,Pcdh19,Dkk2,Cend1,Prdm16,Kdsr,Camk2n2,Cybrd1,Rnd3,1600029D21Rik,Limch1	50	111	105.707	0.65275	-0.361573	1.05007	0.999776	0.898093	-	-
[hsa-mir-200a, hsa-mir-200b, hsa-mir-429] AND [hsa-mir-141, hsa-mir-200c] = [mir-141/200a, mir-200bc/429]	4525	P_CO_ONLY	39	Psip1,Aprt,Hyou1,Ptbp1,Rac1,Arcn1,Rps15a,Lima1,Asph,M6prbp1	10	26	23.7338	0.65285	-0.389256	1.09548	0.486992	0.730865	-	-
[hsa-mir-17, hsa-mir-18a, hsa-mir-19a, hsa-mir-19b-1, hsa-mir-20a, hsa-mir-92a-1] AND [hsa-mir-106a, hsa-mir-18b, hsa-mir-19b-2, hsa-mir-20b, hsa-mir-363, hsa-mir-92a-2] = [mir-17-5p/20/93.mr/106/519.d, mir-18ab, mir-19, mir-25/32/92/92ab/363/367]	5865	MRNA_CO	179	Tmem64,Ano1,6330403K07Rik,Dnm3,Unc5b,Ap1s2,Lmo3,Bcl2,Calb1,Car8,Camk4,Cdc42,Cnga2,Cnr1,Cobl,Cplx1,Dpysl2,Ebf2,Epha7,Tmprss3,Fbn2,Fgfr3,Fst,Grb10,Foxg1,Hmga2,Hn1,Hsd11b1,Elavl2,Elavl4,Id2,Igf1,Kcns2,Kif21b,Aff3,Bmf,Nap1l2,Nov,Ntrk2,Cntn3,Pappa,Pcsk2,Prkca,Plxna2,Pou4f2,St8sia3,Snap91,Sox11,Sall3,Serpini1,Serpinb5,Spock1,Syt1,Slc35f3,Bai3,Sh3bgrl2,Tectb,Tgfb2,Uchl1,Klhl14,Hectd2,Gigyf2,Rhov,Arhgef9…	97	276	266.953	0.65465	-0.402827	1.03389	1	0.956596	-	-
[hsa-mir-200a, hsa-mir-200b, hsa-mir-429] AND [hsa-mir-141, hsa-mir-200c] = [mir-141/200a, mir-200bc/429]	4525	MRNA_VES	1186	H6pd,A130022J15Rik,AI467606,Mtus1,Gcom1,Phldb1,Bbs4,Nt5dc3,Aldh6a1,Akr1c14,Osbpl11,Lin7a,Shmt2,Slc14a1,Sema3d,Sft2d2,Ccdc122,Me3,Cdcp1,Arrb1,Egln3,2610305D13Rik,Abcg1,Spred2,Adam9,Ahr,Ak3l1,Aldh1a1,Slc19a2,Ttyh2,Arhgap6,Arl4a,Arnt2,Astn1,Zfhx3,Slc7a1,Bdnf,Btc,C3ar1,Casp12,Cbln2,Cd36,Cd38,Entpd1,Entpd5,Cd53,Cdh11,Cdk6,Cdkn1a,Col4a5,Cpd,Hapln1,Csn3,Ctbp2,Ctsc,Cyp2j6,Dclk1,Dlx5,Dnajc1,Dsc2,Dtna,Ebf3…	367	900	886.223	0.65705	-0.412162	1.01555	0.998072	0.50699	-	-
[hsa-mir-23b, hsa-mir-24-1, hsa-mir-27b] = [mir-23ab, mir-24, mir-27ab]	7057	P_CO_ONLY	39	Hyou1,Ckb,Fasn,Gaa,Ptbp1,Sub1,Psma1,Rps15a,Asph,M6prbp1,Pgm2,3930401K13Rik,Immt	13	42.5	39.0322	0.66685	-0.395328	1.08884	0.154971	0.359916	-	-
[hsa-mir-127, hsa-mir-136, hsa-mir-337, hsa-mir-370, hsa-mir-431, hsa-mir-432, hsa-mir-433, hsa-mir-493, hsa-mir-665, hsa-mir-770] = [mir-127, mir-136, mir-370, mir-431, mir-433]	6901	MRNA_CO	179	Ano1,Unc5b,B3gnt5,Lmo3,Nr2f2,Bcl2,Car8,Camk4,Cckar,Cdc42,Cnga2,Cnr1,Cobl,Cplx1,Dpysl2,Ebf2,Egf,Epha3,Epha7,Tmprss3,Fbn2,Lgr5,Fgfr3,Fst,Gata3,Grb10,Hes5,Hmga2,Hn1,Hsd11b1,Ier5,Igf1,Kcns2,Kif21b,Mab21l1,Bmf,Matn1,Myo5b,Nap1l2,Nov,Ntrk2,Cntn3,Pcsk2,Prkca,Prkcq,Pla2r1,Plxna2,Stmn2,St8sia3,Sms,Sox11,Sall3,Serpini1,Spock1,Clic6,Syt1,Slc35f3,Sh3bgrl2,Tectb,Tgfb2,Nr2e1,Scara3,Trhr,Fam49b,Klhl14,Gigyf2,Ca…	104	344	332.597	0.6723	-0.439159	1.03428	0.999997	0.910973	-	-
[hsa-mir-133b, hsa-mir-206] AND [hsa-mir-1-2, hsa-mir-133a-1] AND [hsa-mir-1-1, hsa-mir-133a-2] = [mir-1/206, mir-133]	3662	P_VES_ONLY	45	Sri,Rap1a,Arf4,Cycs,Mpz,Ogn,Tardbp,Sh3bgrl,Actn4	9	21	18.465	0.67515	-0.408905	1.13729	0.44739	0.697572	-	-
[hsa-mir-199a-2, hsa-mir-214] = [mir-199/199-5p, mir-214/761]	5651	P_CO_ONLY	39	Psip1,Hyou1,Fasn,Ppp1ca,Arcn1,Tecta,Psma1,Rps15a,Lima1,Asph,3930401K13Rik	11	31	27.8642	0.6761	-0.413695	1.11254	0.273463	0.447208	-	-
[hsa-let-7a-2, hsa-mir-100, hsa-mir-125b-1] = [let-7/98, mir-125/351, mir-99ab/100]	4308	P_CO	43	Hyou1,Nid2,Ppp1ca,Rac1,Sub1,Arcn1,Tecta,Gsn,Rps15a,Lima1,Asph	11	26.5	23.4089	0.68745	-0.447316	1.13205	0.553099	0.705185	-	-
[hsa-mir-144, hsa-mir-451] = [mir-144, mir-451]	2753	MRNA_CO	179	Ano1,Lmo3,Nr2f2,Camk4,Cnga2,Cnr1,F2rl1,Fbn2,Fst,Gata3,Gli3,Foxg1,Elavl2,Igf1,Kif21b,Bmf,Ntrk2,Cntn3,Pappa,Prkca,Ptx3,Sms,Snap91,Sox11,Sall3,Serpini1,Serpinb5,Tspan8,Efemp1,Ndrg4,Pappa2,Odz2,Slco5a1,Frmd3,Slitrk4,Esrrg,Pcdh19,Rabgap1l,Fam40b,Dkk3,Cend1,Iigp1,Gpr85,1110032A04Rik,Prdm16,Kdsr,Car10,Limch1,Efhd1	49	99.5	92.8114	0.69375	-0.487256	1.07207	0.999904	0.779807	-	-
[hsa-mir-182, hsa-mir-183, hsa-mir-96] = [mir-182, mir-183, mir-96/1271]	4226	P_CO_ONLY	39	Fasn,Rac1,Sub1,Arcn1,Tecta,Rps15a,Ppp2r1a,Asph	8	29.5	26.0972	0.6942	-0.470528	1.13039	0.303172	0.512192	-	-
[hsa-let-7g, hsa-mir-135a-1] = [let-7/98, mir-135]	3782	P_CO_ONLY	39	Psip1,Fasn,Nid2,Sub1,Arcn1,Gsn,Rps15a,Asph	8	20	17.1598	0.6989	-0.483637	1.16551	0.450636	0.625966	-	-
[hsa-mir-196a-2, hsa-mir-615] = [mir-196ab, mir-615-3p]	1753	MRNA_VES	1186	H6pd,Mtus1,Nt5dc3,Pld4,Mmrn2,Obfc2a,Me3,Abcg1,Ahr,Ak3l1,Ttyh2,Arnt2,Asgr1,Atp1a1,Slc7a1,Bdnf,Bgn,Casp12,Cbln2,Col14a1,Cpd,Csrp1,Dsc2,Egfr,Stom,Mpzl2,Ankrd6,Fgf14,Fmod,Gas1,Ggta1,Gclc,Hlx,Slc6a4,Ifi203,Il1rap,Il7,Itm2b,Kcnab1,Kdr,Lhx3,Cd93,Myo7a,Nfib,Npy1r,Ntrk2,Osmr,Kat2b,Pcx,Pdgfra,Peg3,Ptger4,Rab17,Fam65b,Rac2,Rbpms,Polr1a,Rps6ka2,Cxcl12,Sh3gl2,Slc20a2,Slc31a1,Soat1,Cpeb3,Dock10,Tmem18,Ubxn10,F…	150	316	303.136	0.69965	-0.519483	1.04244	0.991456	0.801875	-	-
[hsa-mir-191, hsa-mir-425] = [mir-191, mir-425/489]	2403	P_CO_ONLY	39	Fasn,Sub1,Arcn1,Asph,2500003M10Rik,Immt	6	12.5	10.2946	0.7011	-0.458987	1.21423	0.664823	0.800741	-	-
[hsa-mir-194-1, hsa-mir-215] AND [hsa-mir-192, hsa-mir-194-2] = [mir-192/215, mir-194]	3359	P_VES_ONLY	45	Sri,Arf4,Cycs,Ddx6,Gstm1,Kif5b,Lmna,Phb,Ppic,Tardbp,Ppa1	11	20	16.9919	0.7032	-0.491174	1.17703	0.812458	0.92609	-	-
[hsa-mir-374b, hsa-mir-421] = [mir-374/374ab, mir-421]	4439	P_CO_ONLY	39	Hyou1,Fasn,Sub1,Nhp2l1,Arcn1,Rps15a,Lima1,2500003M10Rik,2900073G15Rik	9	24	20.6071	0.70965	-0.516305	1.16465	0.373363	0.648397	-	-
[hsa-mir-200a, hsa-mir-200b, hsa-mir-429] AND [hsa-mir-141, hsa-mir-200c] = [mir-141/200a, mir-200bc/429]	4525	P_CO	43	Psip1,Aprt,Hyou1,Calb1,Dpysl2,Ptbp1,Rac1,Arcn1,Rps15a,Lima1,Asph,M6prbp1	12	30	26.6296	0.7101	-0.548146	1.12657	0.609178	0.769398	-	-
[hsa-mir-143, hsa-mir-145] = [mir-143, mir-145]	4545	P_VES_ONLY	45	Atic,Sri,Cox6b1,Cycs,Ddx6,Hbb-b2,Padi2,Rpn2,Tardbp,Acot1,Ppa1,Hadha	12	28	24.2095	0.71045	-0.524513	1.15657	0.528488	0.803803	-	-
[hsa-let-7a-2, hsa-mir-100, hsa-mir-125b-1] = [let-7/98, mir-125/351, mir-99ab/100]	4308	MRNA_VES	1186	H6pd,A130022J15Rik,Slco2b1,Mtus1,Ankrd10,Aldh6a1,Akr1c14,Nckap1l,Stap2,Wwp1,Aldh1l1,Tm6sf1,Lin7a,Slco3a1,Sft2d2,Obfc2a,Me3,Cald1,Arrb1,Dnahc5,Abcg1,Adam11,Adam9,Ahr,Ak3l1,Prelp,Speg,Arl4a,Arnt2,Slc7a1,Bcl2l1,Bdnf,C3ar1,Cacna1d,Cd38,Entpd5,Cd86,Cdh5,Cdk6,Col14a1,Col4a5,Comp,Comt1,Cpd,Hapln1,Csf2rb,Csrp1,Ctsc,Cyp2j6,Dclk1,Dlx2,Dnajc1,Dsc2,Dtna,Enpep,Gnb1l,Fgd6,Mpzl2,Bsnd,Ankrd6,Rem2,Fgl2,Foxn2,Fmod…	363	877	852.941	0.72385	-0.593999	1.02821	0.999894	0.933786	-	-
[hsa-mir-133b, hsa-mir-206] AND [hsa-mir-1-2, hsa-mir-133a-1] AND [hsa-mir-1-1, hsa-mir-133a-2] = [mir-1/206, mir-133]	3662	VES_BOTH	14	Anxa4,Hapln1,Dclk1,Krt18,Vat1	5	10.5	8.21535	0.7335	-0.571867	1.2781	0.932185	0.902528	-	-
[hsa-mir-374b, hsa-mir-421] = [mir-374/374ab, mir-421]	4439	P_VES_ONLY	45	Sri,Acadm,Cycs,Kif5b,Ogn,Slc25a3,Psmb4,Eif4h,Acot1,Sh3bgrl,Actn4	11	28	23.7258	0.7364	-0.601042	1.18015	0.433633	0.623416	-	-
[hsa-mir-873, hsa-mir-876] = [mir-873, mir-876-5p]	4937	P_CO	43	Hyou1,Dpysl2,Nid2,Ptbp1,Rac1,Sub1,Tecta,Rps15a,Ppp2r1a,Asph,M6prbp1,2900073G15Rik,Pgm2	13	31	26.4041	0.74045	-0.61628	1.17406	0.596388	0.748202	-	-
[hsa-mir-133b, hsa-mir-206] AND [hsa-mir-1-2, hsa-mir-133a-1] AND [hsa-mir-1-1, hsa-mir-133a-2] = [mir-1/206, mir-133]	3662	P_VES	59	Sri,Rap1a,Anxa4,Arf4,Hapln1,Cycs,Dclk1,Krt18,Mpz,Ogn,Tardbp,Vat1,Sh3bgrl,Actn4	14	31.5	26.6803	0.7512	-0.653652	1.18065	0.682924	0.828365	-	-
[hsa-mir-134, hsa-mir-154, hsa-mir-299, hsa-mir-300, hsa-mir-323, hsa-mir-329-1, hsa-mir-329-2, hsa-mir-369, hsa-mir-376a-1, hsa-mir-376a-2, hsa-mir-376b, hsa-mir-376c, hsa-mir-377, hsa-mir-379, hsa-mir-380, hsa-mir-381, hsa-mir-382, hsa-mir-409, hsa-mir-410, hsa-mir-411, hsa-mir-412, hsa-mir-453, hsa-mir-485, hsa-mir-487a, hsa-mir-487b, hsa-mir-494, hsa-mir-495, hsa-mir-496, hsa-mir-539, hsa-mir…	12981	MRNA_CO	179	Tmem64,Ano1,6330403K07Rik,Dnm3,Tex15,Isl2,Unc5b,Ap1s2,B3gnt5,Lmo3,Npy,Nr2f2,Bcl2,Calb1,Car8,Camk4,Cckar,Cdc42,Cnr1,Cobl,Cplx1,Crabp2,Dpysl2,Crym,Epyc,Ebf1,Ebf2,Egf,Epha3,Epha7,Nr2f1,F2rl1,Tmprss3,Fbn2,Lgr5,Fgfr3,Fst,Gata3,Gli3,Grb10,Hes5,Foxg1,Hmga2,Hn1,Hsd11b1,Elavl2,Elavl4,Id2,Ier5,Igf1,Isl1,Kcns2,Kif21b,Klc1,Aff3,Mab21l1,Bmf,Matn1,Myo5b,Nov,Ntf3,Ntrk2,Cntn3,Pappa,Pcsk2,Prkca,Prkcq,Pla2r1,Plxna…	158	1673	1631.16	0.7847	-0.783084	1.02565	0.999791	0.44137	-	-
[hsa-mir-182, hsa-mir-183, hsa-mir-96] = [mir-182, mir-183, mir-96/1271]	4226	P_VES	59	Ahsg,Rplp0,Arf4,Hapln1,Dclk1,Ddx6,Nid1,Phb,Usp5,Vcl,Lamc1,Tardbp,Vat1,Actn4,Hadha	15	50.5	42.9898	0.7932	-0.806859	1.1747	0.560718	0.728305	-	-
[hsa-let-7e, hsa-mir-125a, hsa-mir-99b] = [let-7/98, mir-125/351, mir-125a-3p, mir-99ab/100]	5811	MRNA_VES	1186	H6pd,A130022J15Rik,Slco2b1,Mtus1,Ankrd10,Gcom1,Nt5dc3,Aldh6a1,Akr1c14,Nckap1l,Stap2,Wwp1,Aldh1l1,Tm6sf1,Lin7a,Fermt3,Slco3a1,Sft2d2,Obfc2a,Me3,Cald1,Arrb1,Dnahc5,Abcg1,Palmd,Slc5a5,Adam11,Adam9,Add2,Ahr,Ak3l1,Prelp,Ttyh2,Anxa7,Speg,Arl4a,Arnt2,Slc7a1,Bcl2l1,Bdnf,Bpgm,C3ar1,Cacna1d,Cd38,Entpd5,Cd86,Cdh5,Cdk6,Col14a1,Col4a5,Comp,Comt1,Cpd,Cys1,Crlf1,Hapln1,Csf2rb,Csrp1,Ctsc,Cyp2j6,Dclk1,Dlx2,Dnajc1…	470	1340	1298.12	0.79865	-0.840048	1.03227	0.999644	0.832104	-	-
[hsa-mir-873, hsa-mir-876] = [mir-873, mir-876-5p]	4937	P_CO_ONLY	39	Hyou1,Nid2,Ptbp1,Rac1,Sub1,Tecta,Rps15a,Ppp2r1a,Asph,M6prbp1,2900073G15Rik,Pgm2	12	29.5	23.1952	0.81385	-0.900548	1.27181	0.626855	0.803131	-	-
[hsa-let-7g, hsa-mir-135a-1] = [let-7/98, mir-135]	3782	VES_BOTH	14	Anxa4,Coch,Hapln1,Nid1,Vcl	5	12.5	8.85985	0.8156	-0.881592	1.41086	0.92238	0.887925	-	-
[hsa-mir-17, hsa-mir-18a, hsa-mir-19a, hsa-mir-19b-1, hsa-mir-20a, hsa-mir-92a-1] AND [hsa-mir-106a, hsa-mir-18b, hsa-mir-19b-2, hsa-mir-20b, hsa-mir-363, hsa-mir-92a-2] = [mir-17-5p/20/93.mr/106/519.d, mir-18ab, mir-19, mir-25/32/92/92ab/363/367]	5865	P_VES_ONLY	45	Atic,Rap1a,Acadm,Clic1,Arf4,Cycs,Ddx6,Kif5b,Ogn,Ppic,Eftud2,Eif4h,Lamc1,Tardbp,Sh3bgrl,Hadha	16	45	37.1274	0.81915	-0.91342	1.21204	0.573704	0.829309	-	-
[hsa-let-7a-2, hsa-mir-100, hsa-mir-125b-1] = [let-7/98, mir-125/351, mir-99ab/100]	4308	P_CO_ONLY	39	Hyou1,Nid2,Ppp1ca,Rac1,Sub1,Arcn1,Tecta,Gsn,Rps15a,Lima1,Asph	11	26.5	20.6096	0.82065	-0.906182	1.28581	0.696045	0.828837	-	-
[hsa-mir-191, hsa-mir-425] = [mir-191, mir-425/489]	2403	P_CO	43	Calb1,Dpysl2,Fasn,Sub1,Arcn1,Asph,2500003M10Rik,Immt	8	16.5	11.74	0.82955	-0.930869	1.40546	0.837225	0.900602	-	-
[hsa-mir-182, hsa-mir-183, hsa-mir-96] = [mir-182, mir-183, mir-96/1271]	4226	VES_BOTH	14	Hapln1,Dclk1,Nid1,Vcl,Vat1	5	18.5	13.2416	0.85185	-1.0399	1.39711	0.878706	0.816052	-	-
[hsa-mir-216a, hsa-mir-216b, hsa-mir-217] = [mir-216/216a, mir-216/216b, mir-217]	4308	MRNA_CO	179	Ap1s2,B3gnt5,Lmo3,Bcl2,Calb1,Car8,Camk4,Cobl,Dpysl2,Ebf2,Egf,Epha7,Tmprss3,Fbn2,Lgr5,Fgfr3,Gata3,Gli3,Grb10,Foxg1,Hmga2,Elavl2,Elavl4,Kcns2,Aff3,Bmf,Matn1,Nap1l2,Ntrk2,Cntn3,Pappa,Pcsk2,Prkcq,Plxna2,Pou4f2,Ptx3,St8sia3,Snap91,Sox11,Serpini1,Serpinb5,Spock1,Clic6,Syt1,Slc35f3,Bai3,Sh3bgrl2,Tectb,Tgfb2,Trhr,Klhl14,Trpm3,Hectd2,Pkp4,Rhov,Ndrg4,Arhgef9,Slco5a1,Frmd3,Esrrg,Lsamp,Rabgap1l,Clic4,Auts2,D…	74	219.5	196.114	0.87735	-1.17357	1.11924	0.999997	0.853909	-	-
[hsa-mir-216a, hsa-mir-216b, hsa-mir-217] = [mir-216/216a, mir-216/216b, mir-217]	4308	P_CO_ONLY	39	Psip1,Fasn,Ptbp1,Rac1,Snrpb,Rps15a,Lima1,Asph,2900073G15Rik	9	33	23.7069	0.9027	-1.328	1.392	0.416656	0.649291	-	-
[hsa-mir-302a, hsa-mir-302b, hsa-mir-302c, hsa-mir-302d, hsa-mir-367] = [mir-106/302, mir-25/32/92/92ab/363/367]	3656	MRNA_CO	179	Tmem64,Ano1,6330403K07Rik,Dnm3,Unc5b,Ap1s2,Lmo3,Nr2f2,Bcl2,Cacnb3,Calb1,Car8,Camk4,Cdc42,Cnga2,Cnr1,Cplx1,Dpysl2,Epha7,Fbn2,Lgr5,Fgfr3,Fst,Grb10,Foxg1,Hmga2,Hn1,Elavl2,Igf1,Aff3,Bmf,Nov,Cntn3,Pappa,Pcsk2,Prkca,Stmn2,St8sia3,Snap91,Sox11,Bai3,Sh3bgrl2,Tnfaip6,Uchl1,Klhl14,Hectd2,Rhov,Odz2,Slco5a1,Kctd8,Esrrg,B3galt2,Kif26b,Pcdh19,Rabgap1l,Clic4,Nefh,Dkk3,Umodl1,Rhpn2,Dkk2,EG574403,Cend1,Fam184b,Gp…	73	161	136.959	0.9248	-1.45372	1.17553	1	0.997488	-	-
[hsa-mir-106b, hsa-mir-25, hsa-mir-93] = [mir-17-5p/20/93.mr/106/519.d, mir-25/32/92/92ab/363/367]	3771	MRNA_CO	179	Tmem64,6330403K07Rik,Dnm3,Ap1s2,Lmo3,Bcl2,Calb1,Car8,Camk4,Cdc42,Cnr1,Cobl,Cplx1,Dpysl2,Ebf2,Epha7,Fbn2,Fgfr3,Fst,Foxg1,Hmga2,Hn1,Elavl2,Igf1,Aff3,Bmf,Nap1l2,Nov,Cntn3,Pappa,Pcsk2,Prkca,Pou4f2,St8sia3,Snap91,Sox11,Sall3,Serpinb5,Slc35f3,Bai3,Sh3bgrl2,Uchl1,Klhl14,Hectd2,Rhov,Pappa2,Podn,Kctd8,Slitrk4,Esrrg,B3galt2,Kif26b,Pcdh19,Rabgap1l,Tnfrsf19,Clic4,Fam40b,Nefh,Dkk3,Rhpn2,Dhodh,Dkk2,EG574403,Ce…	74	164	139.967	0.92635	-1.46623	1.17171	1	0.994544	-	-
[hsa-mir-134, hsa-mir-154, hsa-mir-299, hsa-mir-300, hsa-mir-323, hsa-mir-329-1, hsa-mir-329-2, hsa-mir-369, hsa-mir-376a-1, hsa-mir-376a-2, hsa-mir-376b, hsa-mir-376c, hsa-mir-377, hsa-mir-379, hsa-mir-380, hsa-mir-381, hsa-mir-382, hsa-mir-409, hsa-mir-410, hsa-mir-411, hsa-mir-412, hsa-mir-453, hsa-mir-485, hsa-mir-487a, hsa-mir-487b, hsa-mir-494, hsa-mir-495, hsa-mir-496, hsa-mir-539, hsa-mir…	12981	P_CO_ONLY	39	Psip1,Anp32a,Hyou1,Fasn,Psmb1,Ptbp1,Rac1,Sub1,Rps18,Snrpb,Snrpe,Nhp2l1,Arcn1,Tecta,Uba1,Psma1,Rps15a,Lima1,Asph,2500003M10Rik,M6prbp1,2900073G15Rik,Pgm2,3930401K13Rik,Immt	25	227	198.498	0.9342	-1.51441	1.14359	0.0283948	0.213703	-	-
[hsa-mir-216a, hsa-mir-216b, hsa-mir-217] = [mir-216/216a, mir-216/216b, mir-217]	4308	P_CO	43	Psip1,Calb1,Dpysl2,Fasn,Ptbp1,Rac1,Snrpb,Rps15a,Lima1,Asph,2900073G15Rik	11	39	27.0152	0.938	-1.59693	1.44363	0.553099	0.71478	-	-
[hsa-mir-599, hsa-mir-875] = [mir-592/599, mir-875-5p]	3245	MRNA_CO	179	Dnm3,Nr2f2,Bcl2,Bmp4,Calb1,Car8,Camk4,Cnr1,Crabp2,Epyc,Ebf2,Epha7,Gli3,Hmga2,Hsd11b1,Elavl2,Elavl4,Igf1,Kcns2,Kif21b,Aff3,Myo5b,Ntrk2,Cntn3,Pappa,Pcsk2,Prkca,Plxna2,Pou4f2,Stmn2,Sox11,Serpini1,Serpinb5,Spock1,Slc35f3,Tectb,Tgfb2,Nr2e1,Fam49b,Klhl14,Gigyf2,Odz2,Slco5a1,Frmd3,Slitrk4,Esrrg,B3galt2,Muc15,Pcdh19,Cadps2,Fam19a3,Dkk3,Rhpn2,Dbc1,Fam184b,Iigp1,Tmprss6,Car10	58	143.5	118.367	0.9392	-1.60239	1.21233	0.999984	0.884467	-	-
[hsa-mir-424, hsa-mir-450a-1, hsa-mir-450a-2, hsa-mir-450b, hsa-mir-503, hsa-mir-542] = [mir-15/16/195/424/497, mir-450a/450a-5p, mir-503, mir-542/542-3p]	5584	P_CO_ONLY	39	Psip1,Fasn,Sub1,Arcn1,Uba1,Rps15a,Ppp2r1a,Asph,2500003M10Rik,Pgm2,3930401K13Rik	11	47.5	33.4977	0.94385	-1.67641	1.41801	0.291458	0.481784	-	-
[hsa-mir-200a, hsa-mir-200b, hsa-mir-429] AND [hsa-mir-141, hsa-mir-200c] = [mir-141/200a, mir-200bc/429]	4525	MRNA_CO	179	Ap1s2,B3gnt5,Lmo3,Nr2f2,Bcl2,Calb1,Car8,Camk4,Cckar,Cdc42,Cnga2,Cnr1,Cobl,Dpysl2,Epha7,F2rl1,Fst,Gata3,Gli3,Foxg1,Hmga2,Elavl2,Elavl4,Id2,Ier5,Kcns2,Kif21b,Aff3,Bmf,Nap1l2,Ntf3,Ntrk2,P4ha2,Pappa,Pcsk2,Prkca,Plxna2,Pou4f2,St8sia3,Sms,Snap91,Sox11,Sall3,Serpini1,Clic6,Syt1,Bai3,Sh3bgrl2,Tgfb2,Nr2e1,Trhr,Fam49b,Trpm3,Hectd2,Pappa2,Slco5a1,Podn,Kctd8,Slitrk4,Esrrg,B3galt2,Trpa1,Pcdh19,Rabgap1l,Tnfrsf…	81	200	175.173	0.94785	-1.66922	1.14173	1	0.939475	-	-
[hsa-mir-599, hsa-mir-875] = [mir-592/599, mir-875-5p]	3245	MRNA_VES	1186	H6pd,Slco2b1,Mtus1,Cyp4v3,Bbs4,Nckap1l,Wwp1,Tm6sf1,Lin7a,Sft2d2,Dsp,Cald1,Arrb1,Dnahc5,2610305D13Rik,Actb,Spred2,Acta2,Acvr1,Adam9,Ahr,Ak3l1,Alcam,Arhgap6,Arl4a,Zfhx3,Cacna1d,Ctnna2,Cd36,Entpd1,Cd86,Cdc25b,Cdh11,Cdh5,Coch,Cpd,Cys1,Hapln1,Ctbp2,Ctsk,Cyp2j6,Dlx1,Dtna,Ebf3,Ebp,Fgd6,Colec12,Caln1,Fgf14,Foxn2,Fmod,Fut9,Gbx2,Gfi1,Ggta1,Gja1,Glul,Gnb4,Lpar1,Gria2,Gyk,Hmgcs2,Hmx2,Hs3st3a1,Il7,Inpp5d,Kcna…	285	669	606.347	0.96045	-1.78417	1.10333	0.999957	0.918144	-	-
[hsa-mir-424, hsa-mir-450a-1, hsa-mir-450a-2, hsa-mir-450b, hsa-mir-503, hsa-mir-542] = [mir-15/16/195/424/497, mir-450a/450a-5p, mir-503, mir-542/542-3p]	5584	P_CO	43	Psip1,Calb1,Dpysl2,Fasn,Sub1,Arcn1,Uba1,Rps15a,Ppp2r1a,Asph,2500003M10Rik,Pgm2,3930401K13Rik	13	55	38.1828	0.9648	-1.88777	1.44044	0.378101	0.550966	-	-
[hsa-mir-134, hsa-mir-154, hsa-mir-299, hsa-mir-300, hsa-mir-323, hsa-mir-329-1, hsa-mir-329-2, hsa-mir-369, hsa-mir-376a-1, hsa-mir-376a-2, hsa-mir-376b, hsa-mir-376c, hsa-mir-377, hsa-mir-379, hsa-mir-380, hsa-mir-381, hsa-mir-382, hsa-mir-409, hsa-mir-410, hsa-mir-411, hsa-mir-412, hsa-mir-453, hsa-mir-485, hsa-mir-487a, hsa-mir-487b, hsa-mir-494, hsa-mir-495, hsa-mir-496, hsa-mir-539, hsa-mir…	12981	P_CO	43	Psip1,Anp32a,Hyou1,Calb1,Dpysl2,Crym,Epyc,Fasn,Psmb1,Ptbp1,Rac1,Sub1,Rps18,Snrpb,Snrpe,Nhp2l1,Arcn1,Tecta,Uba1,Psma1,Rps15a,Lima1,Asph,2500003M10Rik,M6prbp1,2900073G15Rik,Pgm2,3930401K13Rik,Immt	29	268.5	226.189	0.9825	-2.11894	1.18706	0.0628449	0.293426	-	-
[hsa-mir-182, hsa-mir-183, hsa-mir-96] = [mir-182, mir-183, mir-96/1271]	4226	MRNA_VES	1186	H6pd,Slco2b1,Mtus1,Cyp4v3,Phldb1,Nt5dc3,Aldh6a1,Akr1c14,Mmrn2,Nckap1l,Osbpl11,Wwp1,Lin7a,Slco3a1,Sema3d,Sft2d2,Aif1l,Obfc2a,Me3,Cdcp1,Cald1,Arrb1,Maob,Abcg1,Chrnb1,Slc5a5,Acvr1,Adam9,Ahr,Ak1,Ak3l1,Alpl,Prelp,Anxa3,Arhgap6,Arl4a,Arnt2,Astn1,Zfhx3,Atp1b3,Slc7a1,Bdnf,Bpgm,C3ar1,Car7,Ctnna2,Cbln2,Cd38,Entpd1,Entpd5,Cd53,Cfh,Cfi,Cpd,Hapln1,Csf1,Csf2rb,Dclk1,Dlx2,Dsc2,Dsg2,Dtna,Ebf3,Egfr,Eno3,Stom,Gnb1…	377	1187.5	1079.33	0.99205	-2.42425	1.10022	1	0.992052	-	-

## Sheet: Over,filtered
miRNA	Total targets	Target set	Target set size	Symbols	Targeted targets	Actual count	Expected	p-value	z-score	Enrichment	Hypergeometric	Binned	FAME FDR	Hyper. FDR
mir-142-3p	200	P_CO_ONLY	20	Rac1,Lima1,Pgm2	3	9	1.2844	0.00125	4.22269	7.00716	0.0144763	0.00332499	FDR<0.1	FDR<0.1
mir-142-3p	200	P_CO	22	Rac1,Lima1,Pgm2	3	9	1.54015	0.0029	3.74005	5.84359	0.0188294	0.00547029	FDR<0.1	FDR<0.1
mir-190	74	MRNA_VES	631	Lin7a,Bdnf,Cacna1d,Fgf14,Nfib,Nlgn1,Spnb2,Tcf4,Zic3,1600021P15Rik,Trim36,Cxxc4,Trp53inp1,Adipor2	14	35.5	16.3046	0.00315	3.06257	2.1773	0.00256365	0.000318841	FDR<0.1	FDR<0.1
mir-376c	125	MRNA_VES	631	Alcam,Cdh11,Cnih2,Dll1,Dlx1,Sdc2,Meis2,Nfib,Spnb2,4933426M11Rik,Tgfbr3,Tiam1,Wnt3,Rasgrp3,Olfml1,Gulp1,Tspan2,Adamtsl1,Phip	19	49	28.3623	0.0116	2.45163	1.72765	0.00656368	0.00049683	FDR<0.1	FDR<0.1
mir-329/362-3p	139	MRNA_CO	129	Dpysl2,Ebf2,Elavl4,Kcns2,Aff3,Cntn3,Pappa,Pcsk2	8	19.5	8.009	0.0119	2.59526	2.43476	0.00234224	0.00104966	FDR<0.1	FDR<0.1
mir-101	415	P_CO_ONLY	20	Nid2,Rac1,Sub1	3	9	2.53915	0.018	2.52893	3.54449	0.091259	0.024014	FDR<0.1	-
mir-200bc/420	609	P_CO_ONLY	20	Psip1,Ptbp1,Rac1,Arcn1,Asph	5	11	3.5555	0.0204	2.46216	3.0938	0.01788	0.00198128	FDR<0.1	FDR<0.1
mir-300	462	P_CO_ONLY	20	Psip1,Sub1,2500003M10Rik	3	8.5	2.63975	0.02645	2.32563	3.22	0.116534	0.0313537	FDR<0.1	-
mir-488	153	MRNA_CO	129	Ebf2,Fgfr3,Igf1,Kcns2,Nr2e1,Fam49b,Esrrg,Cybrd1	8	18.5	8.59045	0.0267	2.15593	2.15355	0.00423146	0.00238078	FDR<0.1	FDR<0.1
mir-101	415	P_CO	22	Nid2,Rac1,Sub1	3	9	3.0477	0.03195	2.13459	2.95305	0.113948	0.0391811	FDR<0.1	-
mir-200bc/420	609	P_CO	22	Psip1,Ptbp1,Rac1,Arcn1,Asph	5	11	4.27175	0.03675	2.05059	2.57506	0.026615	0.00447207	FDR<0.1	FDR<0.1
mir-487/487b	10	MRNA_VES	631	Astn1,Irs1,Efhd2	3	7.5	2.3096	0.03745	2.16185	3.24732	0.0432765	0.0204225	FDR<0.1	FDR<0.1
mir-137	677	P_VES	33	Coch,Dclk1,Padi2,Tjp1,Tardbp	5	14	6.412	0.04005	1.92966	2.18341	0.162878	0.0489671	FDR<0.1	-
mir-23ab	541	MRNA_VES	631	Nt5dc3,Wwp1,Arnt2,Zfhx3,Slc7a1,Entpd5,Cnn2,Cpd,Dlx1,Ebf3,Fgf14,Fut9,Lpar1,M6pr,Maf,Meis1,Mgat3,Meis2,Nfib,Nrxn3,Pde4b,Ptger4,Lrrc4,Aldh1a2,Rcn1,Cxcl12,Slc8a1,Spsb4,Sema6d,Tgfbr3,Lhfpl2,Tjp1,Zic1,Grem2,Mab21l2,Phf17,Ano4,Frem1,Znrf3,Whdc1,Slc4a4,Slc6a14,Nek7,Gprc5b,Sys1,Tmem170,1200009O22Rik,Fbxo32,Myct1,Nuak2,Gcc1,Adhfe1,Tanc2,Kcnip4	54	147.5	119.092	0.0415	1.73465	1.23854	0.0781809	0.000196043	-	-
mir-137	677	VES_BOTH	10	Coch,Dclk1,Tjp1	3	8	2.9019	0.0447	1.981	2.75681	0.0517458	0.0214952	FDR<0.1	-
mir-300	462	P_CO	22	Psip1,Sub1,2500003M10Rik	3	8.5	3.1586	0.0457	1.94381	2.69107	0.144368	0.0500016	FDR<0.1	-
mir-25/32/92/92ab/363/367	521	MRNA_CO	129	Cdc42,Cplx1,Fbn2,Fst,Hmga2,Snap91,Sox11,Bai3,Klhl14,B3galt2,Rabgap1l,Dkk3,Rhpn2,EG574403,Cend1,Gpr85,Prdm16,Pcolce2,Limch1	19	46	31.0117	0.04705	1.74384	1.48331	0.00110057	0.000158927	FDR<0.1	FDR<0.1
mir-135	395	P_CO_ONLY	20	Psip1,Sub1,Arcn1	3	7.5	2.4264	0.04725	2.0276	3.091	0.0812956	0.0223504	-	-
mir-218	549	VES_BOTH	10	Hapln1,Dclk1,Vat1	3	7	2.4569	0.05395	1.86819	2.84912	0.0301862	0.0139459	-	FDR<0.1
mir-410	335	MRNA_VES	631	Adm,Bdnf,Csf1,Dtna,F3,Gria2,Foxq1,Maf,Msn,Myh9,Nfib,Ntn1,Pftk1,Prkar2b,Lrrc4,Fam65b,Slc8a1,Cpeb3,Tcf4,Tec,Hlf,4933426M11Rik,Tiam1,Wnt3,Wnt5b,Cadm4,Mapk10,Fam19a1,Dlg3,Tmeff2,Cdon,Adipor2,Rgmb,Slc25a42,Anks1b,Gpr137b	36	86	66.537	0.05755	1.61683	1.29251	0.0592525	0.00101907	-	FDR<0.1
mir-425/489	86	MRNA_CO	129	Fst,Sall3,Pkp4,Egfl6	4	11	4.9475	0.061	1.71021	2.22335	0.0570096	0.0424912	-	-
mir-182	615	VES_BOTH	10	Nid1,Vcl,Vat1	3	7	2.67565	0.06335	1.73403	2.61619	0.0405197	0.0191514	-	-
mir-191	28	MRNA_VES	631	Bdnf,Dlx1,Plcd1,Tjp1	4	11.5	5.7515	0.06755	1.59847	1.99948	0.196243	0.0905556	FDR<0.1	-
mir-542/542-3p	107	MRNA_VES	631	Alcam,Speg,Zfhx3,Bmp7,Cacna1d,Efna5,Irx2,Meis1,Ntrk2,Spsb4,Kcne4,Tsc22d2,Nebl	13	34	22.6122	0.0686	1.55832	1.50361	0.101289	0.017706	-	-
mir-1/206	436	P_VES_ONLY	23	Sri,Rap1a,Mpz	3	6.5	2.68035	0.07075	1.44764	2.42506	0.14044	0.0513095	-	-
mir-218	549	MRNA_CO	129	Lmo3,Camk4,Ebf2,Epha7,Kif21b,Sox11,Serpini1,Bai3,Hectd2,Pkp4,Slco5a1,Nav3,Rabgap1l,Dkk2,EG574403,Lypd6b	16	44	31.3148	0.07405	1.48429	1.40509	0.0218762	0.00458622	-	FDR<0.1
mir-135	395	P_CO	22	Psip1,Sub1,Arcn1	3	7.5	2.94315	0.0752	1.6519	2.54829	0.101889	0.03467	-	-
mir-320/320abcd	344	MRNA_VES	631	Aif1l,Cald1,Ak3l1,Arl4a,Cdk6,Cpd,Hapln1,Dtna,Caln1,Gnai1,Foxq1,Id4,Meis2,Cyth1,Lrrc4,Eif5a2,Cpeb3,Tbx2,Arhgap29,4933426M11Rik,Tiam1,Zic3,Otud7b,Sorbs2,B230380D07Rik,Ets2,Cxxc4,Negr1,B4galt6,Cxcl14,Fam134b,Ankrd13a,Rhobtb1,Gulp1,Tmem123,Kcnip4,Trim2,Mfsd6	38	85	67.4167	0.0792	1.44709	1.26082	0.0378372	0.000806074	FDR<0.1	FDR<0.1
mir-217	149	MRNA_CO	129	Fbn2,Foxg1,Elavl2,Nap1l2,Sox11,Bai3	6	15.5	8.8253	0.08745	1.41669	1.75631	0.0398938	0.0337227	-	FDR<0.1
mir-9	741	P_CO_ONLY	20	Nid2,Ptbp1,Arcn1,Asph	4	9	4.38635	0.08915	1.40085	2.05182	0.121821	0.0251419	-	-
mir-21/590-5p	142	MRNA_VES	631	Wwp1,Msx1,Nfib,Sox7,Cpeb3,Tbx2,Thbd,Tiam1,Timp3,Vcl,Slc30a10,B230380D07Rik,Mapk10,Mbnl1,Tmem170,Msl1	16	43	31.162	0.0911	1.36109	1.37989	0.124267	0.0208046	-	-
mir-375	101	MRNA_CO	129	Isl2,Ebf2,Elavl2,Elavl4	4	11	5.6107	0.09145	1.45064	1.96054	0.0908629	0.0796614	-	-
mir-196ab	154	MRNA_CO	129	Dnm3,Epha7,Hmga2,Sox11,Sall3,Pcdh19	6	15	8.6608	0.0946	1.37813	1.73194	0.0456423	0.030908	-	FDR<0.1
mir-376c	125	MRNA_CO	129	Nr2f2,Calb1,Nr2f1,Sox11,Esrrg	5	14	7.82975	0.09535	1.37261	1.78805	0.0598419	0.0537545	FDR<0.1	FDR<0.1
mir-320/320abcd	344	MRNA_CO	129	Tmem64,Lmo3,Igf1,Fam49b,Esrrg,Pcdh19,Auts2,Kdsr,Cybrd1,Lrrtm1,Limch1	11	27.5	18.6276	0.0965	1.33982	1.4763	0.0304087	0.0219915	FDR<0.1	FDR<0.1
mir-135	395	MRNA_VES	631	Mtus1,Anxa7,Arhgap6,Cacna1d,Entpd1,Cpd,Dtna,Caln1,Foxn2,Fut9,Glrb,Slc6a4,Lrrn1,Myo1c,Ptprd,Rgl1,Slc8a1,Snta1,Spnb2,Lbxcor1,Phldb2,Stat6,Syt2,Rnf26,Wnt3,1600021P15Rik,Cadm4,Mapk10,Phf17,Zfp385a,Kctd10,Znrf3,Creg1,B4galt5,Txnip,Trp53inp1,Slc9a3r2,Gulp1,Pitpnc1,Arhgef6,Trim2	41	101	82.9206	0.099	1.31954	1.21803	0.0721571	0.00083949	-	-
mir-143	155	MRNA_CO	129	Bcl2,Gli3,Mab21l1,Ntrk2,Plxna2,Gigyf2,Esrrg	7	16	9.48295	0.10215	1.32059	1.68724	0.0156518	0.00485414	-	FDR<0.1
mir-33/33ab	178	MRNA_VES	631	Cacna1d,Cdk6,Evi2a,Caln1,Fgf14,Gas1,Hmx3,Kcnab1,Ntn1,Pdgfra,9530066K23Rik,Ccdc104,4933426M11Rik,Zfpm2,Msrb3,Dusp6,Tsc22d2,Tanc2,Trim2,Tcfcp2l1	20	49.5	37.5132	0.10275	1.2654	1.31954	0.0961423	0.00897202	-	-
mir-146	85	MRNA_VES	631	Lin7a,Slco3a1,Prnp,Nlgn1,Fam65b,Sh3gl2,Eif5a2,Scn3b,Znrf3,Tanc2,Depdc6	11	26.5	18.1755	0.10945	1.26218	1.45801	0.0891583	0.0176718	-	FDR<0.1
mir-192/215	65	MRNA_CO	129	Igf1,Pkp4,Pcdh19	3	8	3.84155	0.1114	1.32793	2.08249	0.0965994	0.0931349	-	-
mir-496	55	MRNA_CO	129	Pappa,Plxna2,Rhpn2	3	7	3.2793	0.1118	1.28053	2.1346	0.0653015	0.0538456	-	-
mir-34a/34b-5p/34c/34c-5p/449/449abc/699	324	P_VES	33	Cycs,Vcl,Vat1	3	8	3.7794	0.11835	1.32799	2.11674	0.162629	0.0595441	-	-
mir-221/222	198	MRNA_VES	631	Adam11,Ap3b2,Fgf14,Foxn2,Fos,Gbx2,Kif16b,Cxcl12,Eif5a2,9530066K23Rik,Tcf4,Lhfpl2,Timp3,Zfpm2,Slc6a1,Ets2,Mapk10,Slco1a4,Zfp385a,Gal3st4,Slc4a4,Tiparp	22	56.5	44.4519	0.12465	1.16569	1.27104	0.0921776	0.0053559	-	-
mir-9	741	MRNA_VES	631	Snx25,Phldb1,Lin7a,Egln3,Palmd,Adam11,Ak3l1,Alcam,Slc19a2,Entpd1,Entpd5,Hapln1,Dlx3,Efna5,Enpep,Colec12,Foxn2,Galnt3,Hk2,Sdc2,M6pr,Maf,Myh9,Myo1c,Nfib,Nid2,Npy1r,Rab34,St6gal1,Slc20a2,Slc31a2,Slc8a1,Phldb2,Etl4,Cpeb3,Tbc1d4,Slc39a14,Slc18a2,Sema6d,5730593F17Rik,4933426M11Rik,Vcl,5031439G07Rik,Otud7b,Cnot6l,Plxna4,C230081A13Rik,Esrrb,Vat1,Apba1,Kctd10,Nell1,Slc7a8,Mbnl1,Dusp6,Ift80,Ankrd13a,Rhobtb…	70	172	151.412	0.127	1.15299	1.13597	0.12137	0.000154224	-	-
mir-203	369	P_VES	33	Rap1a,Ddx6,Nid1	3	7.5	3.73005	0.1301	1.22075	2.0107	0.211762	0.101627	-	-
mir-410	335	MRNA_CO	129	Nr2f2,Dpysl2,Elavl4,Igf1,Mab21l1,Ntf3,Pappa,Plxna2,Ndrg4,Pcdh19	10	25.5	18.0875	0.13095	1.13198	1.40982	0.0561925	0.021698	-	FDR<0.1
mir-27ab	740	MRNA_VES	631	Osbpl11,Obfc2a,Cald1,Acta2,Ak3l1,Zfhx3,Car7,Cdh11,Cdh5,Cpd,Hapln1,Csf1,Dtna,Ebf3,Enpep,Fgd6,Ankrd6,Fgf14,Galnt3,Hlx,Irs1,Lpl,Sp7,Mcl1,Mmp13,Meis2,Nfib,Ntn1,Pdgfra,St14,Fam65b,Rgl1,Lbxcor1,Gramd1c,Cpeb3,Tbc1d4,9530066K23Rik,Sema6d,4933426M11Rik,Tgfbr3,Vegfc,Anks1,Adamts10,Slc6a1,Tspyl5,Liph,Pde10a,C230081A13Rik,Mapk10,Ror1,Serinc3,Zfp385a,C230078M08Rik,Ncald,Gltp,Ehd3,Clstn2,1200009O22Rik,Plxnd1,S…	71	178	157.614	0.1346	1.09832	1.12934	0.0941374	0.000101901	-	-
mir-27ab	740	P_CO_ONLY	20	Hyou1,Fasn,Psma1,Asph	4	8.5	4.63475	0.13495	1.12321	1.83397	0.12137	0.0250718	-	-
mir-29abc	649	P_VES	33	Car3,Hapln1,Ppic,Vcl,Lamc1	5	11	6.49155	0.13785	1.12528	1.69451	0.143477	0.0360256	-	-
mir-19	663	MRNA_VES	631	A130022J15Rik,Mtus1,Wwp1,Anxa7,Cbln2,Dlx1,Dlx3,Dtna,F3,Fut9,Gja1,Il6st,Nfib,Bcas3,Ptprd,Rab34,Rgl1,Cxcl12,St3gal5,Slc31a2,Slc8a1,Etl4,Cpeb3,Dock10,Ddef2,Sema6d,Hlf,Llgl2,Fam43a,Wnt3,Rbbp8,Zfand5,Zfpm2,Otud7b,2310045A20Rik,Cnot6l,1600021P15Rik,Ptpn21,Plxna4,Mapk10,Phf17,Vps37b,Pon2,AK220484,Znrf3,Ncald,Unc93b1,B4galt5,Sphk2,Mbnl1,Trp53inp1,Slc48a1,Adipor2,Tln2,Gulp1,Tspan2,Pgm2l1,4930506M07Rik,260…	66	162.5	143.047	0.1394	1.09107	1.13599	0.0582137	4.72123e-05	-	-
mir-1/206	436	P_VES	33	Sri,Rap1a,Anxa4,Mpz	4	8.5	4.658	0.1398	1.11471	1.82482	0.116078	0.0369762	-	-
mir-204/211	283	MRNA_CO	129	Tmem64,Bcl2,Ebf2,Epha7,Fbn2,Hmga2,Elavl2,Sox11,Esrrg	9	25	17.6533	0.14115	1.09164	1.41616	0.0494312	0.0285552	-	FDR<0.1
mir-9	741	P_CO	22	Nid2,Ptbp1,Arcn1,Asph	4	9	5.2332	0.1431	1.04994	1.71979	0.15828	0.0435565	-	-
mir-431	66	MRNA_VES	631	Osbpl11,Egfr,Fgf14,Fam65b,Rbpms,Aplnr,Gprc5b,Fbxo32	8	21	14.6525	0.14385	1.06232	1.4332	0.174831	0.0653595	-	-
mir-10	146	MRNA_CO	129	Ebf2,Elavl2,Odz2,Esrrg,Rhpn2	5	14	8.92675	0.14685	1.07061	1.56832	0.100347	0.0732614	-	-
mir-34a/34b-5p/34c/34c-5p/449/449abc/699	324	MRNA_CO	129	Bcl2,Cacnb3,Foxg1,Syt1,Pkp4,Gpr64,Nav3,Dbc1,Nrn1,Cybrd1	10	27.5	19.9463	0.14765	1.05457	1.3787	0.046732	0.00825093	-	-
mir-149	168	MRNA_VES	631	Phldb1,Bbs4,Slco3a1,Aif1,Speg,Gfi1,Id4,Nfib,Pdgfra,Slc8a1,Syt2,Kank4,Apba1,Zmat4,Msrb3,Ncald,Heyl,Rab3il1	18	47	37.2263	0.1482	1.04333	1.26255	0.15127	0.0111127	-	-
mir-101	415	MRNA_VES	631	Slc19a2,Zfhx3,Cdh11,Cdh5,Hapln1,Dtna,Mpzl2,Fos,Gja1,Id4,Lrrn1,Meis2,Msx1,Nfib,Nid2,Bcas3,Lrrc4,Ptgs2,Cxcl12,Slc20a2,Stat6,Eif5a2,Cpeb3,Tgfbr3,Timp3,Adamts10,Cdc14a,Cdc42ep3,Cxxc4,Negr1,AK220484,Slc4a4,Tspan5,Mbnl1,Aldh1a3,Nek7,Trp53inp1,Pacrg,Fryl,Rin2,Tanc2,A930001N09Rik	42	103	88.4026	0.15225	1.03385	1.16512	0.0941865	0.00129568	-	-
mir-129/129-5p	227	MRNA_CO	129	Camk4,Elavl4,Isl1,Arhgef9,Esrrg,EG574403,Nrn1	7	19.5	13.5675	0.16065	1.00647	1.43726	0.088799	0.0580356	-	-
mir-96/1271	605	P_VES	33	Arf4,Vcl,Lamc1,Vat1	4	10	6.1962	0.1637	0.980022	1.61389	0.262491	0.0993282	-	-
mir-346	62	MRNA_VES	631	Caln1,Lif,Nfib,Mbnl1,Sorcs3,Fam131a,C77080	7	19	13.3934	0.1638	0.988429	1.4186	0.248686	0.076969	-	-
mir-29abc	649	MRNA_CO	129	Dnm3,Camk4,Cnr1,Dpysl2,Fbn2,Elavl4,Igf1,Isl1,Bmf,Ntrk2,Stmn2,Sms,Tectb,Slco5a1,Kif26b,Fam184b,Gpr85	17	44	35.551	0.1671	0.945469	1.23766	0.0448017	0.00530657	-	FDR<0.1
mir-448	367	MRNA_CO	129	Ap1s2,Ntf3,Pappa,Stmn2,Hectd2,Slco5a1,Auts2,Dbc1,Prdm16,Kdsr	10	25	18.7997	0.1681	0.952488	1.3298	0.0907438	0.0408286	-	-
mir-182	615	P_VES	33	Arf4,Nid1,Vcl,Vat1	4	10	6.28415	0.17125	0.946935	1.59131	0.272273	0.111411	-	-
mir-324-5p	53	MRNA_CO	129	Sox11,Ggt7,Esrrg	3	5.5	2.9749	0.1783	0.92403	1.8488	0.0597156	0.0506783	-	-
mir-592/599	105	MRNA_VES	631	Caln1,Pde4b,Gramd1c,Zfp598,Arhgap30,Cxxc4,Znrf3,Tmem206,Tanc2,Anks1b,Adamtsl1	11	27.5	21.2821	0.1842	0.892423	1.29217	0.24733	0.0832393	-	-
mir-22	228	MRNA_VES	631	Arrb1,Csf1r,Ankrd6,Fut9,Galnt3,Cyr61,Meis2,Nfib,Ntrk2,Ptgs1,Cxcl12,Lrrc1,5730593F17Rik,Tiam1,Slc6a1,Ets2,Elfn1,Tmem183a,Trp53inp1,Gatm,Slc48a1,Ankrd13a	22	59.5	50.0774	0.1938	0.863116	1.18816	0.250077	0.0172111	-	-
mir-136	95	MRNA_CO	129	Tgfb2,Esrrg,Pcdh19	3	8.5	5.4348	0.2003	0.830146	1.564	0.215782	0.168732	-	-
mir-27ab	740	P_CO	22	Hyou1,Fasn,Psma1,Asph	4	8.5	5.53585	0.2011	0.794759	1.53545	0.157724	0.0439794	-	-
mir-29abc	649	VES_BOTH	10	Car3,Hapln1,Vcl	3	5	2.82725	0.2073	0.840569	1.7685	0.0464947	0.0196564	-	FDR<0.1
mir-379	43	MRNA_VES	631	Arrb1,B230380D07Rik,AK220484,Fbxo32,Tsc22d2	5	12.5	8.98655	0.21335	0.775026	1.39097	0.279593	0.130757	-	-
mir-365	133	MRNA_VES	631	Gcom1,Wwp1,Acvr1,Adm,Bdnf,Dlx3,Dtna,Usp48,Maf,Nfib,Timp3,Anks1,Plce1	13	35	28.7519	0.22115	0.755825	1.21731	0.302636	0.0602922	-	-
mir-27ab	740	P_VES_ONLY	23	Phb,Rpn2,Tardbp	3	6.5	4.48255	0.22585	0.59405	1.45007	0.387439	0.181535	-	-
mir-9	741	MRNA_CO	129	Ano1,Ap1s2,Epha7,Fbn2,Foxg1,Hmga2,Elavl2,Elavl4,Isl1,Cntn3,Pcsk2,Prkca,Spock1,Syt1,Sh3bgrl2,Nr2e1,Adcy5,EG574403,1110032A04Rik	19	48	41.0403	0.2267	0.724335	1.16958	0.0417249	0.00700937	-	-
mir-200bc/420	609	MRNA_VES	631	Mtus1,Gcom1,Phldb1,Osbpl11,Slc14a1,Astn1,Cdh11,Cpd,Dnajc1,Dtna,Sesn1,Foxn2,Gfi1,Lpar1,Sdc2,Irs1,Lpl,Maf,Mgat3,Msn,Nfib,Prkar2b,Rgl1,Soat1,Sox1,Lbxcor1,Eif5a2,Slc39a14,Tcf4,Sema6d,Hlf,Tjp1,Zfpm2,Slc6a1,Scn3b,B230380D07Rik,Grem2,Ptpn21,Plxna4,C230081A13Rik,Tpcn1,Usp25,6430573F11Rik,Negr1,Kctd10,AK220484,B3gnt2,Slc4a4,Tmeff2,B4galt6,Rab37,1200009O22Rik,Adipor2,Slc38a4,Tln2,Tsc22d2,Slc10a7,Rdh10	58	137.5	125.184	0.22845	0.738401	1.09838	0.133756	0.000753848	-	-
mir-382	74	MRNA_VES	631	Bdnf,Foxn2,Maf,Serinc3,Negr1,Znrf3,Slc4a4,Abcb10	8	18.5	14.6569	0.2433	0.66944	1.2622	0.264716	0.113894	-	-
mir-31	168	MRNA_CO	129	Grb10,Elavl2,Isl1,Plxna2,Sh3bgrl2,Fam40b	6	13.5	10.277	0.25505	0.6263	1.31361	0.0643362	0.0413437	-	-
mir-214/761	288	MRNA_CO	129	Kif21b,Ntrk2,Pappa,Pou4f2,Arhgef9,Slco5a1,Esrrg,Gpr85,Efhd1	9	20.5	16.5386	0.25595	0.619529	1.23953	0.0541209	0.0108049	-	-
mir-130/301	498	MRNA_VES	631	A130022J15Rik,Acvr1,Ahr,Ak3l1,Calm2,Csf1,Dll1,Fut9,Gja1,Il6st,Usp48,Maf,Nfib,Otx2,Pdgfra,Prnp,Rab34,Rpa2,Slc8a1,Syt2,Tcf4,Hlf,Pxk,Fam43a,Rbbp8,Zfpm2,Cdc14a,2310045A20Rik,Abcc4,1600021P15Rik,Mapk10,Phf17,Vps37b,Znrf3,Rragd,D1Ertd622e,B4galt5,Txnip,Sphk2,Mbnl1,Fam13a,Trp53inp1,Pgm2l1,2600010E01Rik,Cyld,Tanc2,Trim2,Tcfcp2l1,Mfsd6	49	120	109.779	0.25635	0.646614	1.0931	0.107948	0.00100607	-	-
mir-9	741	VES_BOTH	10	Hapln1,Vcl,Vat1	3	5	3.2941	0.25725	0.61929	1.51787	0.0648541	0.0283009	-	-
mir-503	190	MRNA_CO	129	Bcl2,Hmga2,Pappa,Sall3,Odz2,Kdsr	6	13.5	10.4008	0.2574	0.61087	1.29798	0.101703	0.0566766	-	-
mir-125/351	471	MRNA_VES	631	Mtus1,Adam11,Slc7a1,Cdh5,Hapln1,Enpep,Foxq1,Anpep,Sp7,M6pr,Mcl1,Nfib,Cyth1,Fam65b,Sema4d,St6gal1,Stat3,Eif5a2,9530066K23Rik,D10Bwg1379e,Vdr,Ttc7,Atp10d,Abcc4,C230081A13Rik,Map3k11,Podxl,Zfp385a,Msrb3,Vps37b,AK220484,Znrf3,Slc4a4,B4galt6,Cdc42se1,Trp53inp1,Abhd6,1200009O22Rik,Dusp6,4930506M07Rik,Tjap1,0610040J01Rik,C77080	43	114.5	104.53	0.25835	0.635461	1.09538	0.260973	0.00251974	-	-
mir-223	133	MRNA_VES	631	Zfhx3,Ebf3,F3,Il6st,Lif,Lmo2,Nfib,Slc8a1,Hlf,Tgfbr3,Plce1,Anks1b,Phip	13	34.5	29.3514	0.26185	0.613488	1.17541	0.302636	0.0788474	-	-
mir-205	202	MRNA_CO	129	Dnm3,Car8,Gata3,Grb10,Sall3,Esrrg,Prdm16	7	15	11.9504	0.2712	0.552406	1.25519	0.0543644	0.0393358	-	-
mir-17-5p/20/93.mr/106/519.d	723	P_CO	22	Dpysl2,Ptbp1,Lima1	3	8	5.73685	0.2723	0.597171	1.39449	0.345984	0.144028	-	-
mir-496	55	MRNA_VES	631	Dtna,Cpeb3,Vps37b,Tmeff2,Mbnl1,Arhgef6	6	15	12.0407	0.2733	0.555499	1.24577	0.299856	0.128554	-	-
mir-200bc/420	609	MRNA_CO	129	Bcl2,Gli3,Foxg1,Elavl4,Ier5,Kif21b,Aff3,Ntf3,Pcsk2,Prkca,Plxna2,Syt1,Esrrg,Pcdh19,Clic4,Prdm16,Rnd3	17	39	33.9574	0.2751	0.570052	1.1485	0.0265902	0.00863467	-	FDR<0.1
mir-154	47	MRNA_VES	631	Mtus1,Maf,Cpeb3,Ddef2,Fam154b	5	13	10.2208	0.28155	0.548827	1.27192	0.346172	0.189604	-	-
mir-33/33ab	178	MRNA_CO	129	Car8,Hmga2,Bai3,Esrrg,Cend1	5	13	10.3094	0.28505	0.532256	1.26099	0.181877	0.131554	-	-
mir-141/200	385	MRNA_CO	129	Lmo3,Epha7,Elavl2,Kif21b,Pappa,Snap91,Sox11,Tgfb2,Esrrg,Rhpn2	10	26.5	22.6216	0.28515	0.515622	1.17145	0.11477	0.0708245	-	-
mir-23ab	541	MRNA_CO	129	Tmem64,Dnm3,Fbn2,Hmga2,Sms,Sox11,Spock1,Tgfb2,Tnfaip6,Pkp4,Ndrg4,Gpr64,B3galt2,Pcdh19	14	37	32.2122	0.28745	0.55157	1.14863	0.0712302	0.0261274	-	-
mir-193ab	110	MRNA_CO	129	Calb1,Syt1,Tgfb2	3	8.5	6.57025	0.2946	0.467999	1.29371	0.283838	0.253178	-	-
mir-376/376ab/376b-3p	94	MRNA_CO	129	Ebf2,Hes5,Foxg1	3	7.5	5.67655	0.2959	0.472029	1.32123	0.211374	0.147014	-	-
mir-106/302	416	MRNA_VES	631	Mtus1,Adam9,Arnt2,Cdkn1a,F3,Il6st,Lif,Mbd2,Mcl1,Mef2c,Nfib,P2rx4,Kat2b,Itgb4,Rgl1,Lbxcor1,5730593F17Rik,Hlf,Tiam1,Zfpm2,Tapt1,Cnot6l,Ptpn21,Il28ra,C230081A13Rik,Zfp385a,Znrf3,Rragd,Slc40a1,Txnip,Trp53inp1,Rgmb,Atad2,Msl1,Fam102a,Tiparp	36	98	90.7151	0.3056	0.498017	1.0803	0.406694	0.0244985	-	-
mir-448	367	P_VES	33	Hapln1,Lamc1,Actn4	3	4.5	3.3519	0.30785	0.398738	1.34252	0.209498	0.107162	-	-
mir-221/222	198	MRNA_CO	129	Bmf,Ntf3,Hectd2,Irx5,Dkk2	5	14.5	12.1249	0.311	0.427861	1.19589	0.242148	0.159466	-	-
mir-23ab	541	P_VES	33	Rap1a,Tjp1,Sh3bgrl	3	8	6.21175	0.31305	0.450639	1.28788	0.416651	0.226339	-	-
mir-132/212	199	MRNA_CO	129	Hmga2,Hn1,Isl1,Sox11,Arhgef9,Slco5a1	6	14	11.8187	0.31845	0.39914	1.18456	0.119729	0.0719872	-	-
mir-27ab	740	P_VES	33	Hapln1,Phb,Rpn2,Tardbp	4	9.5	7.81415	0.31855	0.377885	1.21574	0.398219	0.172179	-	-
mir-543	295	MRNA_CO	129	Lmo3,Camk4,Elavl2,Elavl4,Mab21l1,Syt1,Bai3,Dkk2	8	19.5	16.9203	0.32205	0.401855	1.15246	0.125003	0.0827273	-	-
mir-219/219-5p	237	MRNA_CO	129	Lmo3,Hmga2,Isl1,Odz2,Pcdh19,Prdm16	6	15.5	13.2596	0.3292	0.397415	1.16897	0.21086	0.129943	-	-
mir-505.hm	98	MRNA_VES	631	Kcnma1,Meis1,Pmp22,Cyth1,Atp12a,Slc8a1,Sox7,Kctd10,Znrf3,Npal1	10	24.5	21.6352	0.3311	0.399741	1.13241	0.288393	0.0814482	-	-
mir-27ab	740	MRNA_CO	129	Nr2f2,Cnr1,Gata3,Elavl2,Igf1,Isl1,Kif21b,Nap1l2,Pappa,Prkcq,Stmn2,Sox11,Syt1,Slc35f3,Sh3bgrl2,Fam49b,Pappa2,Slco5a1,Dkk2,Prdm16,Car10	21	46.5	42.7812	0.3436	0.370078	1.08692	0.0118098	0.00170616	-	FDR<0.1
mir-218	549	P_VES	33	Hapln1,Dclk1,Vat1	3	7	5.7039	0.34395	0.346583	1.22723	0.426161	0.227675	-	-
mir-136	95	MRNA_VES	631	Slc7a3,Cpd,Il1rap,Nfib,Cxxc4,Tsc22d2,Tanc2,C77080	8	22	19.6245	0.3444	0.348786	1.12105	0.530558	0.243073	-	-
mir-486/486-5p	60	MRNA_VES	631	Dlx3,Gria2,Slc8a1,Scn3b,Ankrd13a,Tsc22d2	6	16.5	14.3071	0.3452	0.363545	1.15327	0.37499	0.172541	-	-
mir-300	462	MRNA_VES	631	Acvr1,Zfhx3,Bdnf,Calm2,Dll1,Dlx2,Ebf3,F3,Gas1,Gas2,Id4,Jag2,Meis2,Nlgn1,Lrrc4,Slc34a2,Slc8a1,Tbc1d4,Slc18a2,Lrrc1,Sema6d,5730593F17Rik,Phactr1,Zfpm2,B230380D07Rik,Ets2,Pde10a,Cxxc4,Apba1,Ano4,Fam19a1,B3gnt2,Mbnl1,Rnf149,Zdhhc2,Tln2,Gulp1,Tsc22d2,Elovl7,Tanc2,A930001N09Rik,Anks1b,Adamtsl1,Phip	44	97	91.6583	0.34715	0.377851	1.05828	0.17344	0.00245695	-	-
mir-494	218	MRNA_VES	631	Nckap1l,Zfhx3,Dsg2,Ebf3,Lif,Usp48,Mal,Meis2,Nfib,Pcolce,Hlf,Wnt3,Tmem20,Cxxc4,Tmeff2,Nek7,Slc9a3r2,Adipor2,4930506M07Rik,Anks1b	20	49	45.3618	0.35165	0.353091	1.08021	0.342883	0.062812	-	-
mir-134	58	MRNA_VES	631	H6pd,Slco3a1,9530066K23Rik,Lmln,Cdon,Zmat5	6	13	11.3811	0.3576	0.32088	1.14224	0.344651	0.16176	-	-
mir-194	173	MRNA_VES	631	Gcom1,Dtna,Id4,Lif,Mef2c,Meis2,Ptprd,Stat1,Slc30a10,Zfand5,B230380D07Rik,AK220484,Slc40a1,Ppfibp1,Tln2,Tsc22d2,Tjap1,Slc10a7	18	38.5	35.6456	0.3618	0.318068	1.08008	0.181654	0.0219993	-	-
mir-383	69	MRNA_VES	631	Shmt2,Dclk1,Fos,Pcdh12,Pgm2l1,Fryl	6	16	14.3519	0.3681	0.285735	1.11484	0.50975	0.268958	-	-
mir-495/1192	393	MRNA_CO	129	Cnr1,Foxg1,Elavl4,Igf1,Plxna2,Stmn2,Bai3,Tgfb2,Odz2	9	21.5	19.805	0.37315	0.258682	1.08558	0.218227	0.13494	-	-
mir-153	415	MRNA_CO	129	Elavl2,Elavl4,Stmn2,Sox11,Pkp4,Slco5a1,Auts2,1110032A04Rik,Prdm16,Kdsr	10	25.5	23.4026	0.37315	0.28167	1.08962	0.162177	0.0835678	-	-
mir-140/140-5p/876-3p	158	MRNA_VES	631	Ttyh2,Bmp2,Entpd5,Cdh11,Dtna,Foxn2,Kat2b,Pdgfra,Lcp1,4933426M11Rik,Vcl,Tpcn1,Tsc22d2,Fam102a	14	36.5	34.1258	0.38265	0.265012	1.06957	0.431472	0.106082	-	-
mir-138	299	MRNA_VES	631	Slco3a1,Speg,Entpd1,Entpd5,Caln1,Kcnma1,Myo1c,Nek2,Nfib,Sh3gl2,St6galnac4,Tcf4,Tjp1,5031439G07Rik,Rab3gap1,Zfpm2,4930402H24Rik,Sorbs2,Scn3b,Plxna4,Esrrb,Map3k11,Mapk10,Zfp385a,Corin,Sys1,1500001A10Rik,Tiparp	28	66	62.938	0.3858	0.256703	1.04865	0.26655	0.0107222	-	-
mir-488	153	MRNA_VES	631	Wwp1,Adam11,Usp48,Nfib,Fam65b,Cnot6l,Phf17,Slc40a1,Mbnl1,Rnf149,Fbxo32,Tsc22d2,Tanc2	13	33	30.9733	0.3902	0.242693	1.06543	0.499274	0.148399	-	-
mir-143	155	MRNA_VES	631	Phldb1,Dclk1,Hk2,Il1rap,Itm2b,Maf,Ntrk2,Pcx,Pdgfra,Ptgs2,5730593F17Rik,Cpeb2,Msl1,Nuak2	14	37	34.9759	0.3972	0.219912	1.05787	0.402665	0.0697862	-	-
mir-377	232	MRNA_CO	129	Nr2f2,Lgr5,Frmd3,Rabgap1l,Prdm16,Camk2n2	6	14.5	13.4566	0.40135	0.178717	1.07754	0.197614	0.11574	-	-
mir-542/542-3p	107	MRNA_CO	129	Elavl2,Ntrk2,Klhl14	3	6.5	6.20515	0.41705	0.0743009	1.04752	0.269996	0.22139	-	-
mir-375	101	MRNA_VES	631	Ahr,Ebf3,Meis1,Grem2,Dlg3,Slc4a4,Mbnl1,Tmem170,Tsc22d2	9	21.5	20.4705	0.42345	0.148939	1.05029	0.456488	0.198276	-	-
mir-205	202	MRNA_VES	631	Actb,Slc19a2,Csf1,Lpar1,Usp48,Nfib,Cldn11,Sox7,Stk10,Chpt1,Lhfpl2,Phf17,Amot,Mpzl3,Slc4a4,B4galt6,Trp53inp1,Lrrk2	18	45	43.636	0.4309	0.13344	1.03126	0.402319	0.0867234	-	-
mir-224	151	MRNA_CO	129	Dpysl2,Ptx3,Fam49b	3	9	8.8816	0.44605	0.024731	1.01333	0.470925	0.342069	-	-
mir-204/211	283	MRNA_VES	631	Arrb1,Ak3l1,Alpl,Zfhx3,Cdc25b,Cpd,Hapln1,Efna5,Meis1,Mgat3,Myo1c,Ptprd,Tcf4,Arhgap29,Glis3,Serinc3,Znrf3,Slc4a4,Abcb10,Mbnl1,Trp53inp1,Ankrd13a,Mfsd11,Chn2,Crtac1,Tanc2	26	66.5	65.1175	0.4481	0.110081	1.02123	0.31069	0.0364096	-	-
mir-324-5p	53	MRNA_VES	631	Slco3a1,Mgat3,Ptprd,Sox1	4	11.5	11.2242	0.44875	0.0540366	1.02457	0.64759	0.426328	-	-
mir-219/219-5p	237	MRNA_VES	631	Pdgfra,Rbpms,Slc31a1,Slc8a1,Slk,Cpeb3,Thsd7b,Atp10d,B230380D07Rik,Tpcn1,Podxl,Cxxc4,AK220484,Gprc5b,Ddah1,Tsc22d2,Elovl7,Tanc2,Slc41a1	19	50	48.9535	0.4493	0.0994954	1.02138	0.588836	0.154162	-	-
mir-155	189	MRNA_VES	631	Bdnf,Csf1r,Cyp7b1,Inpp5d,Usp48,Meis1,Nkx3-1,Sox1,Tcf4,Tgfa,Zic3,Phf17,Trp53inp1,Rnf149,Trim2	15	39.5	38.7798	0.45325	0.0761074	1.01857	0.602996	0.172853	-	-
mir-29abc	649	MRNA_VES	631	Lin7a,Prelp,Ttyh2,Arl4a,Slc7a1,Car3,Col4a5,Hapln1,Efna5,Epha1,Bsnd,Fos,Gpr37,Hcn1,Ibsp,Il1rap,Lif,Lpl,Mcl1,Mlf1,Nfib,Nid2,Ntrk2,Pmp22,Ptprd,Slc31a1,Cpeb3,Spsb4,Hlf,Tiam1,Tll1,Tnfrsf1a,Tpm1,Vcl,Slc30a10,Sestd1,Scn3b,Stard8,C230081A13Rik,Mapk10,Amot,Frem1,Tmem183a,Trp53inp1,Ifi30,Otub2,Rhobtb1,Msl1,Nebl,4833424O15Rik,9930013L23Rik,Clmn,Col4a6	53	132.5	130.983	0.45645	0.0919769	1.01158	0.556252	0.0107168	-	-
mir-182	615	MRNA_CO	129	Bcl2,Cobl,Epha7,Grb10,Elavl2,Elavl4,Isl1,St8sia3,Tectb,Fam49b,Slitrk4,Esrrg,Nrn1,Prdm16,Limch1	15	34.5	34.034	0.4629	0.0530298	1.01369	0.0935517	0.0311682	-	-
mir-376/376ab/376b-3p	94	MRNA_VES	631	Zfhx3,C3ar1,Ctbp2,Dlx5,Tiam1,Olfml1,Klf15,Slc10a7	8	21	20.6978	0.463	0.0425584	1.0146	0.518159	0.188423	-	-
mir-539	270	MRNA_VES	631	Aldh6a1,Sema3d,Me3,Ahr,Ebf3,Fgf14,Fut9,Gyk,Irx2,Meis2,Nfib,Rgs4,Spp1,Zfpm2,Zic3,Cldn8,2610036L11Rik,Ankrd13a,Tspan2,Wdr16,4833424O15Rik,Tanc2,Sec16b	23	56	55.5324	0.4694	0.0412407	1.00842	0.469008	0.0884732	-	-
mir-24	304	MRNA_CO	129	Dnm3,B3gnt5,Fgfr3,Kif21b,Snap91,Sox11,Rabgap1l,Tnfrsf19	8	18	17.8998	0.47035	0.0150119	1.0056	0.141178	0.0294082	-	-
mir-9	741	P_VES	33	Hapln1,Lmna,Vcl,Vat1	4	7.5	7.5267	0.47535	-0.00628819	0.996453	0.399236	0.17071	-	-
mir-196ab	154	MRNA_VES	631	Abcg1,Col14a1,Cpd,Fgf14,Pdgfra,Slc31a1,Hlf,Tgfbr3,Adamts12,Apba1,Zmat4,Plxnd1,Ppapdc2,Tanc2	14	31.5	31.569	0.48205	-0.00809487	0.997816	0.393096	0.115832	-	-
mir-22	228	MRNA_CO	129	Fbn2,Ntrk2,Snap91,Fam49b,Clic4	5	13.5	13.7929	0.4884	-0.0497193	0.978761	0.340474	0.161315	-	-
let-7/98	682	MRNA_VES	631	A130022J15Rik,Aldh6a1,Abcg1,Speg,Bcl2l1,Cacna1d,Col14a1,Col4a5,Cpd,Dnajc1,Fgd6,Meis2,Nid2,Nrtn,Ntn1,Osmr,Ptprd,Rcn1,St6gal1,Slc31a1,Gramd1c,Cpeb3,Syt2,9530066K23Rik,Hlf,Tgfbr3,Thbs1,Pcdh20,5031439G07Rik,Fam43a,Apbb3,Slc6a1,Adamts12,Klhl6,Liph,Plxna4,C230081A13Rik,Esrrb,Efhd2,Dusp4,Apba1,Zmat4,Slc2a12,AK220484,Rragd,Slc4a4,Tspan5,Gatm,Fbxo32,Plxnd1,Adipor2,Tspan2,Pgm2l1,Tsc22d2,Ppapdc2,Slc10a7,Sec…	58	142.5	142.356	0.4917	0.00818297	1.00101	0.423226	0.0022932	-	-
mir-543	295	MRNA_VES	631	Lin7a,Adam9,Arnt2,Dclk1,Dlx1,Fos,Id4,Kcnma1,Lif,Maf,Mlf1,Meis2,Nfib,Pftk1,Ptprd,5730593F17Rik,Zfp503,Anks1,C230081A13Rik,Apba1,Mbnl1,Dalrd3,Fryl,Slc10a7,Anks1b,Phip,Clmn	27	62.5	62.5656	0.4971	-0.00547719	0.998951	0.313244	0.0303464	-	-
mir-24	304	MRNA_VES	631	Slco2b1,Add2,Adm,Slc19a2,Dtna,Ebf3,Sesn1,Fut9,Lpl,Galnt10,Pdgfra,Ptprd,Slc34a2,AW544981,Lhfpl2,1600021P15Rik,Apba1,E130203B14Rik,Cited4,C1qtnf1,Trp53inp1,Tsc22d2,Spsb1,Rab3il1,Slc41a1	25	65	65.3925	0.5023	-0.0319314	0.993998	0.539224	0.0422037	-	-
mir-411	34	MRNA_VES	631	Zfand5,Elfn1,1200009O22Rik	3	7.5	7.7691	0.5038	-0.0631889	0.965363	0.540708	0.352599	-	-
mir-21/590-5p	142	MRNA_CO	129	Bcl2,Ntf3,Gpr64	3	8	8.45395	0.5084	-0.0966146	0.946303	0.431338	0.388706	-	-
mir-137	677	MRNA_CO	129	Cdc42,Epha7,Fbn2,Pappa,Plxna2,Snap91,Sox11,Syt1,Bai3,Trhr,Esrrg,B3galt2,EG574403,Cend1,Prdm16,Limch1	16	35.5	36.0605	0.50875	-0.0619418	0.984455	0.104678	0.0228248	-	-
mir-30a/30a-5p/30b/30b-5p/30cde/384-5p	868	MRNA_CO	129	B3gnt5,Nr2f2,Bcl2,Dpysl2,Fst,Grb10,Foxg1,Elavl4,Ier5,Kif21b,Mab21l1,P4ha2,Plxna2,Gigyf2,Slco5a1,Nav3,Esrrg,Pcdh19,Rabgap1l,1110032A04Rik,Car10,Limch1	22	48.5	49.2715	0.5123	-0.0729418	0.984342	0.0325889	0.00743275	-	FDR<0.1
mir-499/499-5p	148	MRNA_CO	129	Dpysl2,Elavl4,Syt1	3	8	8.56415	0.51245	-0.1214	0.934127	0.457734	0.382743	-	-
mir-185/882	104	MRNA_VES	631	Phldb1,Dtna,Myo1c,Rnf26,Plxna4,Cadm4,Apba1,Pitpnc1,Crtac1,Cyld	10	22	22.8658	0.5244	-0.116461	0.962136	0.354856	0.123809	-	-
mir-218	549	MRNA_VES	631	Aif1l,Arrb1,Rap1gap,Ak3l1,Hapln1,Dclk1,Ebf3,Fgd6,Fut9,Galnt3,Gria2,Sdc2,Lrrn1,Npy1r,Pdgfra,Fam65b,Eif5a2,Syngr1,Slc18a2,Tcf4,Lrrc1,Hlf,Tulp3,4930402H24Rik,Otud7b,Slc6a1,B230380D07Rik,Plxna4,Phf17,Vat1,Zmat4,Tspan5,Mbnl1,Fam13a,Gprc5b,Sys1,Klhl13,Adipor2,Rhobtb1,Dbndd1,Spsb1,Tanc2,Anks1b,Syt13,Sfxn5,C77080	46	113.5	114.808	0.5245	-0.0823646	0.988607	0.479949	0.0226308	-	-
mir-326/330/330-5p	169	MRNA_VES	631	Slco3a1,Slc19a2,Astn1,Bcl2l1,Entpd5,Myo1c,Ntn1,Ubxn10,Olfml1,C1qtnf1,Gprc5b,Slc9a3r2,1110017D15Rik	13	35.5	36.4733	0.53275	-0.105249	0.973315	0.647196	0.176998	-	-
mir-217	149	MRNA_VES	631	Cald1,Dclk1,Maf,Trpm1,Ddef2,Phactr1,Zic1,Slc6a1,Slc4a4,Nek7,Rspo3,Rin2	12	31	32.1288	0.53545	-0.128388	0.964866	0.579582	0.23066	-	-
mir-300	462	MRNA_CO	129	Ano1,Lmo3,Nr2f2,Id2,Ier5,Sall3,Slitrk4,Esrrg,Pcdh19,Auts2,Dkk3,Kdsr	12	24	24.9367	0.5382	-0.124468	0.962437	0.0891918	0.0428104	-	-
mir-326/330/330-5p	169	MRNA_CO	129	Ggt7,Klhl14,Tnfrsf19	3	9	9.99185	0.53865	-0.196944	0.900734	0.546967	0.285067	-	-
mir-103/107	324	MRNA_VES	631	Ak3l1,Bdnf,Cdk6,Cpd,Dll1,Nfib,Pftk1,Ptgs2,Sh3gl2,Slc20a2,Slc8a1,Cpeb3,Hlf,4933426M11Rik,Tgfbr3,Zfpm2,Tmem20,Serinc3,C530028O21Rik,Apba1,Tspan5,Mbnl1,Cdon,Tmem206,Rspo3	25	69	70.7457	0.5406	-0.135774	0.975324	0.669871	0.169317	-	-
mir-1/206	436	MRNA_VES	631	Actb,Alpl,Anxa4,Speg,Bdnf,Calm2,Csf1,Ctbp2,Gja1,Otx2,Pftk1,Slc31a1,Slc8a1,Spnb2,Tbx3,Sema6d,Tgfbr3,Thbs1,Timp3,Wnt3,Zic4,Cdc14a,Kank4,Plxna4,C230081A13Rik,Kctd10,Kcnf1,Pgrmc1,Ift80,Btbd17,Rspo3,Slc10a7,Trim2,Sfxn5,C77080	35	91.5	93.5947	0.54185	-0.141744	0.97762	0.596892	0.038977	-	-
mir-25/32/92/92ab/363/367	521	MRNA_VES	631	Snx25,Cald1,Adm,Zfhx3,Bgn,Dsc2,Caln1,Foxn2,Hmx3,Sdc2,Klf2,Mcl1,Myh9,Nfib,Cldn11,Kat2b,Prkar2b,Ptger4,Ptprd,Lbxcor1,Phldb2,Cpeb3,Tbx3,Tcf4,Arhgap29,Lhfpl2,Zfpm2,Slc6a1,Pde10a,C230081A13Rik,Tpcn1,Phf17,Fam19a1,Negr1,AK220484,Iqgap2,Sphk2,Slc9a3r2,Zfyve21,Pitpnc1,Fryl,Adamtsl1,Fam20c,Slc41a1	44	112	114.184	0.54365	-0.135061	0.980875	0.459066	0.0120994	-	-
mir-149	168	MRNA_CO	129	Dnm3,Pcdh19,Tnfrsf19	3	9	10.1141	0.54775	-0.216887	0.889847	0.542894	0.339762	-	-
mir-181	622	MRNA_VES	631	8030451F13Rik,2610305D13Rik,Adam11,Adm,Slc19a2,Arnt2,Cpd,Dclk1,Fos,Gria2,Il7,Kcnma1,Lif,Mcl1,Mlf1,Pdgfra,Slc8a1,Tbc1d4,9530066K23Rik,Hlf,Tgfbr3,Phactr1,Timp3,Zic3,1600021P15Rik,C230081A13Rik,Podxl,Apba1,Negr1,AK220484,Whdc1,Wwc2,Ncald,Mbnl1,Cdon,Dnaja4,Tspan13,Klf15,Tmem30a,Tsc22d2,Fryl,Adhfe1,Tanc2,A930001N09Rik,Adamtsl1,Trim2,Cd163,Depdc6,Mfsd6,Fam102a	50	128	131.257	0.5634	-0.189766	0.975183	0.602618	0.0360196	-	-
mir-203	369	MRNA_CO	129	B3gnt5,Gli3,Pcsk2,Prkca,Snap91,Pcdh19,EG574403,Limch1	8	19	20.556	0.56745	-0.222063	0.924302	0.283946	0.202419	-	-
mir-26ab/1297	515	MRNA_VES	631	Osbpl11,Obfc2a,Spred2,Adam9,Adm,Slc19a2,Zfhx3,Cdh11,Hapln1,Dab2,Usp48,Galnt10,Nid1,Pde4b,Ptgs2,Ptprd,Rcn1,Rgs4,Rps6ka2,Sox17,Phldb2,Cpeb3,Tbc1d4,Zfp598,Sema6d,Anks1,Abcc4,Ltbp1,Usp25,AK220484,Znrf3,Slc4a4,Kcne4,Trp53inp1,Pgm2l1,4930506M07Rik,Pitpnc1,Tsc22d2,2600010E01Rik,Tanc2,Anks1b,Depdc6,Mfsd6	43	107.5	110.443	0.56865	-0.184586	0.973355	0.492174	0.0247672	-	-
mir-96/1271	605	MRNA_CO	129	Bcl2,Cobl,Epha3,Grb10,Elavl2,Elavl4,Isl1,Pappa,Stmn2,St8sia3,Bai3,Fam49b,Esrrg,Rhpn2,Prdm16	15	31.5	33.288	0.5701	-0.205594	0.946287	0.0840856	0.0204389	-	-
mir-7/7ab	224	MRNA_VES	631	Osbpl11,Wwp1,Adam11,Car7,Galnt3,Hcn1,Kif16b,Usp48,Nfib,Lrtm2,Tcf4,Lrrc1,4933426M11Rik,Phactr1,Vdac1,Phf17,Fam19a1,Slc4a4,Slc38a4	19	48.5	50.8995	0.5706	-0.217197	0.952858	0.485652	0.0767147	-	-
mir-141/200	385	MRNA_VES	631	Osbpl11,Slc14a1,Spred2,Ak3l1,Cdk6,Ctbp2,Foxn2,Foxj1,Ptprd,Cxcl12,St3gal5,Sox17,Cpeb3,Tiam1,Pxk,Ttr,Cdc14a,Sorbs2,Plxna4,C230081A13Rik,AK220484,Dlg3,B3gnt2,Mbnl1,Cdon,Trp53inp1,Adipor2,Rhobtb1,1700025G04Rik,Msl1,Slc10a7,Trim2	32	80.5	83.2044	0.57125	-0.196185	0.967497	0.511153	0.05782	-	-
mir-495/1192	393	MRNA_VES	631	Shmt2,Slc14a1,Obfc2a,Alcam,Zfhx3,Bcl2l1,Bdnf,Cacna1d,Cdk6,Dll1,Ebf3,Fgd6,Msx1,Kat2b,Ptprd,Slc8a1,Spnb2,Tcf4,Zfp503,Fam43a,Zfand5,Otud7b,Cdc14a,Mapk10,Cxxc4,Porcn,Tmeff2,Mbnl1,Tmem183a,Zdhhc2,4930506M07Rik,Tsc22d2	32	69.5	72.1752	0.576	-0.214824	0.962935	0.560615	0.079298	-	-
mir-425/489	86	MRNA_VES	631	Zfhx3,Cacna1d,Mef2c,Amph,Mbnl1,Rgmb	6	16	17.9269	0.59665	-0.298514	0.892516	0.724109	0.450669	-	-
mir-137	677	MRNA_VES	631	Snx25,Obfc2a,Dsp,Spred2,Acvr1,Cacna1d,Car7,Coch,Dclk1,Caln1,Glrb,Klf2,Myo1c,Nfib,Nrxn3,Kat2b,Prkar2b,Ptprd,Aldh1a2,Slc1a5,Slc8a1,Stac,Cpeb3,Tbx3,Tcf4,Hlf,Lhfpl2,Tjp1,Vegfc,Zfpm2,Otud7b,Slc6a1,Pde10a,Kank4,Tpcn1,Mapk10,Phf17,Zfp385a,Cxxc4,Dusp4,Mpzl3,Zmat4,Rragd,B4galt5,Gltp,Sphk2,Slc37a2,Slc9a3r2,Abhd6,Ankrd13a,Rhobtb1,Gulp1,Tspan2,Tsc22d2,Fam20c,Gpr137b	56	127.5	132.025	0.59705	-0.270895	0.965728	0.515014	0.00631576	-	-
mir-15/16/195/424/497	674	MRNA_CO	129	Bcl2,Epha7,Hmga2,Pappa,Plxna2,Sema5b,Sms,Sall3,Sh3bgrl2,Arhgef9,Pappa2,Odz2,Kctd8,Esrrg,Kdsr	15	37.5	40.7657	0.6167	-0.334638	0.919891	0.1626	0.0378219	-	-
mir-132/212	199	MRNA_VES	631	Actb,Hapln1,Maf,Meis1,Nfib,Slc8a1,Eif5a2,Otud7b,Slc6a1,Pde10a,Bnc2,Ncald,Ppfibp1,Tln2,Tjap1,Clmn	16	39.5	42.9124	0.6182	-0.336924	0.92048	0.582587	0.154753	-	-
mir-365	133	MRNA_CO	129	Bcl2,Hmga2,Igf1	3	6	7.8586	0.6185	-0.411921	0.763495	0.390257	0.310975	-	-
mir-148/152	368	MRNA_CO	129	Cnr1,Elavl2,Elavl4,Pappa,Sms,Sox11,Syt1,Esrrg	8	20	22.8099	0.6264	-0.369238	0.876814	0.281475	0.170994	-	-
mir-140/140-5p/876-3p	158	MRNA_CO	129	Dnm3,Dpysl2,Gli3	3	7.5	9.33085	0.6293	-0.380056	0.803785	0.50116	0.40131	-	-
mir-7/7ab	224	MRNA_CO	129	Gli3,Pappa,Ggt7,Esrrg	4	11.5	14.0427	0.6338	-0.418335	0.818928	0.526308	0.359728	-	-
mir-214/761	288	MRNA_VES	631	Add2,Apobec2,Cdh11,Cdk6,Cldn4,Csf1,Fgf14,Myo1c,Ntrk2,Ptprd,Rtn2,Slc8a1,Tmie,Lrrc1,Wnt3,Zic1,Dbndd2,Slc4a4,Cdc42se1,Slc9a3r2,1500001A10Rik,Crtac1,Ipo11,C77080	24	55.5	60.6989	0.65705	-0.441598	0.914349	0.512287	0.0579492	-	-
mir-26ab/1297	515	MRNA_CO	129	Grb10,Hmga2,Elavl2,Igf1,Kif21b,Mab21l1,Prkcq,Plxna2,Sall3,Fam49b,Slco5a1	11	26	30.0931	0.6659	-0.47891	0.863987	0.251068	0.147984	-	-
mir-106/302	416	MRNA_CO	129	Lmo3,Nr2f2,Epha7,Hn1,Elavl2,St8sia3,Kif26b,Clic4,Prdm16	9	21	24.6407	0.6677	-0.468605	0.852249	0.268467	0.135724	-	-
mir-491/491-5p	54	MRNA_VES	631	Nfib,Pdgfra,B4galt5	3	8.5	11.0641	0.6729	-0.503842	0.76825	0.834383	0.571629	-	-
mir-490/490-3p	68	MRNA_VES	631	Zfhx3,Cpd,Slc39a14,Tgfa,AK220484,Adipor2	6	10.5	13.3761	0.67735	-0.518724	0.784982	0.495131	0.207476	-	-
mir-329/362-3p	139	MRNA_VES	631	Dtna,Rbpms,Sh3gl2,Slc8a1,Pde10a,Negr1,AK220484,Znrf3,Trp53inp1,Rgmb	10	25	29.1961	0.68005	-0.511911	0.856277	0.720938	0.406797	-	-
mir-183	211	MRNA_CO	129	Prkca,Pkp4,Rabgap1l,Gpr85	4	10	13.1375	0.68725	-0.541358	0.761177	0.479004	0.391652	-	-
mir-377	232	MRNA_VES	631	Sema3d,Arrb1,Bcl2l1,Dclk1,Pdgfra,Rbpms,Thbs1,Tiam1,Pla2g16,Tapt1,Pde10a,Msrb3,Negr1,Pcdh12,Cdon,Tmem30a,Fryl,Tanc2,Clmn	19	43.5	49.1844	0.6914	-0.526967	0.884428	0.549828	0.124455	-	-
mir-499/499-5p	148	MRNA_VES	631	Cdkn1a,Sdc2,Meis1,Pftk1,Sox7,Slc30a10,Phf17,1200009O22Rik,Ralyl,Anks1b,Slc41a1	11	25.5	30.9946	0.7307	-0.645984	0.822725	0.686464	0.302879	-	-
mir-101	415	MRNA_CO	129	Nr2f2,Fbn2,Pappa,Plxna2,Sox11,Ndrg4,Pappa2,Gpr85	8	19	24.1621	0.7411	-0.669604	0.786355	0.401403	0.299015	-	-
mir-142-3p	200	MRNA_CO	129	Lmo3,Hmga2,Sox11,Tgfb2	4	8	11.9647	0.75115	-0.721286	0.668634	0.43777	0.311767	-	-
mir-192/215	65	MRNA_VES	631	Alcam,Zfhx3,Msn,Cdon	4	9.5	13.9225	0.7618	-0.754885	0.682346	0.795707	0.600027	-	-
mir-34a/34b-5p/34c/34c-5p/449/449abc/699	324	MRNA_VES	631	Mtus1,Add2,Car7,Csf1r,Fgd6,Foxn2,Fut9,Gas1,Myh9,Myo1c,Pdgfra,Plod1,Slc8a1,Stat6,Etl4,Tpd52,Vcl,B230380D07Rik,Vat1,Adipor2,Pitpnc1,Zdhhc16,Tanc2,A930001N09Rik	24	64.5	74.2353	0.7622	-0.728835	0.868859	0.742848	0.139535	-	-
mir-15/16/195/424/497	674	MRNA_VES	631	Wwp1,Slc13a3,Ak3l1,Zfhx3,Bdnf,Cdc25b,Cnih2,Cpd,Csf1,Dclk1,Dll1,Dtna,Epha1,Sesn1,Kcnab1,Myo1c,Hspa4l,Pkib,Ppap2a,Nlgn1,Ptprd,Sh3gl2,Slc20a2,Cpeb3,Spsb4,Ubxn10,Lrrc1,Sema6d,Llgl2,Tgfbr3,Tll1,Anks1,Otud7b,2310045A20Rik,Tmem20,Plxna4,Serinc3,Vat1,Usp25,Cobll1,Slc4a4,Tspan5,Cdon,Tmem206,1700025G04Rik,Tsc22d2,Pex13,Fryl,Rspo3,Nebl,Trim2,Phip	52	137.5	151.075	0.7669	-0.732172	0.910147	0.723132	0.0295677	-	-
mir-17-5p/20/93.mr/106/519.d	723	MRNA_VES	631	Obfc2a,Cald1,Egln3,Adam9,Arl4a,Bmp2,Cdkn1a,Csf1,Dab2,Egfr,F3,Il6st,Lif,M6pr,Mcl1,Nfib,Ntn1,Ntrk3,P2rx4,Kat2b,Pdgfra,Ptprd,Rgl1,Lbxcor1,Stat3,Eif5a2,Tbx3,Tcf4,5730593F17Rik,Hlf,4933426M11Rik,Tiam1,Pxk,Zfpm2,Arhgef10,Sorbs2,Ptpn21,Zfp385a,C230078M08Rik,Fam19a1,Rragd,Slc40a1,Slc4a4,Txnip,Trp53inp1,Adipor2,Rgmb,Atad2,Pgm2l1,Fam13c,Tsc22d2,Msl1,Cyld,Tanc2,Gpr137b,Phip,Slc41a1,Fam102a	58	146	160.36	0.772	-0.757638	0.910452	0.614581	0.0188033	-	-
mir-290-5p/292-5p/371-5p	114	MRNA_VES	631	Dlx1,Mef2c,Cxcl12,Ddef2,Tgfbr3,Cyld,Anks1b	7	18	24.019	0.77835	-0.797798	0.749408	0.84126	0.593125	-	-
mir-148/152	368	MRNA_VES	631	A130022J15Rik,Osbpl11,Wwp1,Acvr1,Cdc25b,Cpd,Csf1,Il6st,Usp48,Maf,Hspa4l,Ptprd,Rab34,Hlf,Fam43a,Zfpm2,Cdc14a,Ltbp1,Pdk4,D1Ertd622e,Vamp5,B4galt5,Txnip,Gprc5b,Pgm2l1,2600010E01Rik,4833424O15Rik,Phip	28	73	84.1028	0.78	-0.783469	0.867985	0.705027	0.145517	-	-
mir-182	615	MRNA_VES	631	Phldb1,Nt5dc3,Aldh6a1,Slco3a1,Acvr1,Astn1,Bdnf,Ebf3,Foxn2,Fut9,Gyk,Foxq1,Lhx3,Mef2c,Myo1c,Nid1,Pcx,Pdgfra,Rab19,Slc8a1,Etl4,Ubxn10,Arhgap29,Amph,Tiam1,Vcl,Fam43a,Xbp1,Slc30a10,Zfand5,Zic3,Tapt1,Cnot6l,Vat1,Pdk4,Slc7a8,Ncald,B3gnt2,Trp53inp1,Fam134b,Ppfibp1,Rhobtb1,F13a1,Cyld,Phip,Depdc6	46	112	124.943	0.7824	-0.785029	0.896412	0.786678	0.0982458	-	-
mir-539	270	MRNA_CO	129	Ebf2,Epha7,Sox11,4631426J05Rik	4	10	15.2516	0.8004	-0.872659	0.655667	0.673878	0.604602	-	-
mir-216/216a	102	MRNA_VES	631	Dlx2,Dtna,Cd93,Myo1c,Hlf,Cxxc4,9930013L23Rik	7	14.5	20.2659	0.8019	-0.857319	0.715489	0.747946	0.441356	-	-
mir-503	190	MRNA_VES	631	Ak3l1,Dclk1,Ppap2a,Slc20a2,Cpeb3,Anks1,Usp25,Slc4a4,Tsc22d2,Pex13,Rspo3,Phip	12	30	38.4648	0.8147	-0.906167	0.779933	0.870211	0.506421	-	-
mir-193ab	110	MRNA_VES	631	Rgl1,Tcf4,Tgfbr3,Pde10a,Mapk10,Cdon,Tmem30a	7	17	23.8287	0.8172	-0.908416	0.713424	0.813748	0.583748	-	-
mir-103/107	324	MRNA_CO	129	St8sia3,Sms,Bai3,Pappa2,Slco5a1	5	13	19.4365	0.82315	-0.927419	0.668845	0.644662	0.528415	-	-
mir-135	395	MRNA_CO	129	Cplx1,Gata3,Spock1,Syt1,Ndrg4,Slco5a1,Prdm16	7	15.5	22.8313	0.83895	-1.00174	0.678894	0.502781	0.323102	-	-
mir-96/1271	605	MRNA_VES	631	Phldb1,Nt5dc3,Slco3a1,Acvr1,Ahr,Astn1,Ebf3,Fut9,Foxq1,Sdc2,Irs1,Lhx3,Msn,Myo1c,Pdgfra,Lcp1,Slc8a1,Ubxn10,Rufy1,Tiam1,Vcl,Fam43a,Zfand5,Zic3,Tapt1,Cnot6l,Mab21l2,Ldb3,Vat1,Slc7a8,Ncald,B3gnt2,Mbnl1,Trp53inp1,Gprc5b,Fam134b,Ppfibp1,Rhobtb1,Gulp1,Slc25a42,F13a1,Paqr8,Spsb1,Fam131a,Phip,Depdc6	46	105.5	122.146	0.8437	-1.01655	0.863723	0.748795	0.0752999	-	-
mir-17-5p/20/93.mr/106/519.d	723	MRNA_CO	129	Tmem64,Lmo3,Dpysl2,Epha7,Hmga2,Hn1,St8sia3,Sall3,B3galt2,Kif26b,Fam40b,Camk2n2	12	33	43.2336	0.84685	-1.01934	0.763294	0.568999	0.322233	-	-
mir-361/361-5p	91	MRNA_VES	631	Bdnf,Rab3gap1,Zfpm2,Tanc2,Slc41a1	5	12.5	19.6313	0.8477	-1.03222	0.63674	0.880816	0.657971	-	-
mir-494	218	MRNA_CO	129	Dpysl2,Gli3,Cntn3	3	6.5	12.4505	0.85825	-1.08032	0.522069	0.717626	0.666042	-	-
mir-183	211	MRNA_VES	631	Dtna,Foxn2,Irs1,Sema3e,Tcf4,Hlf,Tiam1,Lhfpl2,Zfpm2,Grem2,Mbnl1,Rhobtb1,Trim2	13	36.5	47.907	0.8584	-1.05639	0.761892	0.897803	0.530044	-	-
mir-10	146	MRNA_VES	631	Abcg1,Bdnf,Cyth1,Tiam1,B230380D07Rik,Tmem20,Ltbp1,Tmem183a	8	22.5	32.4821	0.8692	-1.11688	0.692689	0.923551	0.73111	-	-
mir-186	326	MRNA_CO	129	Dnm3,Calb1,Elavl4,Igf1,Sox11	5	11	18.5202	0.87345	-1.13734	0.593948	0.649624	0.578812	-	-
mir-448	367	MRNA_VES	631	Wwp1,Calm2,Hapln1,Dtna,Colec12,Gnai1,Irx2,Mef2c,Nfib,Prkar2b,Nlgn1,Sh3gl2,Rnf26,Tbx3,Otud7b,Pde10a,Kank4,Tpcn1,Phf17,Efhd2,Slc4a4,Sphk2,Arhgef6,Kcnip4,C77080,Fam102a	26	54	67.788	0.87425	-1.1459	0.796601	0.823072	0.245173	-	-
mir-28/28-5p/708	69	MRNA_VES	631	Csf1,Lif,Hspa4l,Cdc42se1	4	7.5	13.9621	0.87445	-1.12203	0.537167	0.832388	0.63236	-	-
mir-129/129-5p	227	MRNA_VES	631	Dlx2,Glul,Meis1,Nfib,Lrrc4,Tcf4,Phactr1,B230380D07Rik,Ldb3,Ephb1,Zfp385a,Cxxc4,Rragd,Tln2,Anks1b,Tiparp	16	37	49.7047	0.8777	-1.15162	0.744396	0.782051	0.374297	-	-
mir-138	299	MRNA_CO	129	Ebf2,Kif21b,Pappa,Limch1	4	9.5	17.1572	0.8877	-1.19273	0.553705	0.749077	0.523612	-	-
mir-142-3p	200	MRNA_VES	631	Gfi1,Ier3,Il6st,Myh9,Kat2b,Slc1a3,Lrrc1,Llgl2,Anks1,Cpeb2,Map3k11,Plxnd1,Tiparp	13	31	43.4649	0.8981	-1.24475	0.713219	0.85253	0.385515	-	-
mir-181	622	MRNA_CO	129	Lmo3,Bcl2,Cnr1,Dpysl2,Grb10,Elavl2,Elavl4,Slc35f3,Bai3,Limch1	10	24	35.597	0.90195	-1.26574	0.674214	0.611261	0.465261	-	-
mir-328	70	MRNA_VES	631	Add2,Ebf3,Heyl	3	7	14.4004	0.9037	-1.25832	0.486096	0.936201	0.774267	-	-
mir-370	150	MRNA_VES	631	Bdnf,Irs1,Tjp1,Glis3,Slc4a4,Cdc42se1,Fam102a	7	19	30.9242	0.92505	-1.40396	0.614406	0.969597	0.811326	-	-
mir-130/301	498	MRNA_CO	129	Cnr1,Dpysl2,Grb10,Sall3,Spock1,Tgfb2,EG574403	7	18	29.9815	0.9252	-1.41493	0.60037	0.744203	0.618706	-	-
mir-203	369	MRNA_VES	631	Lin7a,Ahr,Dlx5,Gbx2,Glrb,Id4,Mgat3,Nfib,Nid1,Pdgfra,Spnb2,Tcf4,4933426M11Rik,5031439G07Rik,Sestd1,B230380D07Rik,Ets2,Mapk10,Negr1,Znrf3,Slc4a4,Mbnl1,Scel,Lrp2bp,Tsc22d2	25	57	75.7305	0.92595	-1.43587	0.752669	0.877644	0.338482	-	-
mir-30a/30a-5p/30b/30b-5p/30cde/384-5p	868	MRNA_VES	631	Acvr1,Adam11,Adam9,Bdnf,Cacna1d,Dsc2,Dtna,Ebf3,Fgd6,Galnt3,Gja1,Gclc,Gria2,Irs1,Kif16b,Usp48,Maf,Meis2,Nfib,Nid1,Nrxn3,Rps6ka2,Frzb,Stac,Eif5a2,Cpeb3,AW544981,Sema6d,Hlf,4933426M11Rik,Mboat1,Timp3,Pcdh20,Fam43a,Zic4,Ptpn21,C230081A13Rik,Ceacam1,Vat1,Ogfod1,Trim36,Apba1,Ano4,Negr1,Pon2,Ncald,B4galt5,B4galt6,Mbnl1,Fam13a,Lpar3,Lrrk2,Gatm,Fbxo32,Rab32,Slc38a4,Mfsd11,Npal1,Tspan2,Fam13c,Pitpnc1,Arhge…	65	154	182.612	0.9278	-1.43347	0.843318	0.824132	0.0456931	-	-
mir-153	415	MRNA_VES	631	Wwp1,Arl4a,Colec12,Ifnar2,Irx2,Mef2c,Nfib,Prkar2b,Ptprd,Sh3gl2,Rnf26,Tbx3,Pxk,Zfpm2,Otud7b,Plxna4,Tpcn1,Phf17,Efhd2,Slc4a4,Sphk2,Trp53inp1,Gatm,Kctd6,Kcnip4,C77080,Fam102a	27	65.5	85.6275	0.9318	-1.45859	0.764941	0.926115	0.387262	-	-
mir-378/422a	63	MRNA_VES	631	Rab34,1200009O22Rik,Tcfcp2l1	3	5.5	13.5493	0.9344	-1.40861	0.405927	0.902047	0.765854	-	-
mir-1/206	436	MRNA_CO	129	Igf1,Mab21l1,Syt1,Rabgap1l,Kdsr	5	14	25.4195	0.93535	-1.46301	0.550759	0.866765	0.719648	-	-
mir-224	151	MRNA_VES	631	Irx2,Nfib,Lbxcor1,Syngr1,Scn3b,Slc4a4,Mbnl1,Fank1	8	19.5	32.5797	0.9377	-1.48918	0.598532	0.938692	0.665302	-	-
let-7/98	682	MRNA_CO	129	Hmga2,Igf1,Kif21b,Pappa,Sall3,Syt1,Slco5a1,Pcdh19,Dkk3,Fam184b	10	24.5	38.6587	0.93915	-1.49243	0.633752	0.725227	0.364235	-	-
mir-186	326	MRNA_VES	631	Cdh11,Foxn2,Fut9,Usp48,Nfib,Peg3,Pftk1,Cpeb3,Phactr1,Lhfpl2,Zic4,B230380D07Rik,Plxna4,Serinc3,Zfp385a,Msrb3,Negr1,Rragd,Ppfibp1,Plxnd1,Tsc22d2,Spsb1,Anks1b	23	48	66.8409	0.9428	-1.52108	0.718124	0.816166	0.29885	-	-
mir-150	106	MRNA_VES	631	Cpd,Tspyl5,Trp53inp1,Adipor2	4	11	22.7218	0.95705	-1.60124	0.484115	0.979376	0.900388	-	-
mir-125/351	471	MRNA_CO	129	Grb10,Bmf,Sox11,Ggt7,Esrrg,Clic4	6	14.5	28.2694	0.96015	-1.68029	0.512922	0.814727	0.506627	-	-
mir-31	168	MRNA_VES	631	Ak3l1,Ebf3,Pcx,Rab19,B3gnt2,Fam134b,Rhobtb1	7	20.5	37.6963	0.97205	-1.79554	0.54382	0.988167	0.900075	-	-
mir-19	663	MRNA_CO	129	Ano1,Car8,Cnr1,Grb10,Elavl2,Id2,Bmf,Syt1,Limch1	9	20	38.6185	0.9793	-1.95449	0.517886	0.79828	0.602158	-	-

## Sheet: Under,filtered
miRNA	Total targets	Target set	Target set size	Symbols	Targeted targets	Actual count	Expected	p-value	z-score	Enrichment	Hypergeometric	Binned	FAME FDR	Hyper. FDR
mir-383	1619	MRNA_VES	1186	H6pd,Osbpl11,Shmt2,Sft2d2,Me3,Arrb1,Dnahc5,Slc13a3,Slc19a2,Apod,Entpd1,Cldn4,Cpd,Hapln1,Csrp1,Ctsc,Dclk1,Fos,Fut9,Gas1,Gas2,Hs3st3a1,Ifi203,Il6st,Irs1,Ldhb,Lif,Lrpap1,Sp7,Usp48,Eltd1,Trpm1,Myo7a,Otx2,Cyth1,Nlgn1,Prom2,Ptprc,Sh3gl2,St6gal1,Slc8a1,Soat1,Sox7,Spnb2,Panx3,Stat3,Tmem18,Lemd1,9530066K23Rik,Sema6d,Abca9,BC022687,Phactr1,Thbd,Tpd52,Ung,Vdr,Eppk1,Slc30a10,Zic3,Tapt1,Arhgef10,9230110C19Rik…	108	209.5	268.937	0.00315	2.57064	0.778994	0.223927	0.0158943	FDR<0.1	-
mir-28/28-5p/708	2284	MRNA_CO	179	Unc5b,Lmo3,Cplx1,Epha3,Tmprss3,Fbn2,Gli3,Hmga2,Kcns2,Bmf,Ntrk2,P4ha2,Prkcq,Sall3,Spock1,B3galt2,Clic4,Cadps2,Fam40b,Fam19a3,Dkk3,1110032A04Rik,Tmprss6,Cybrd1	24	46.5	77.1732	0.0052	2.4131	0.602541	0.492181	0.0933234	FDR<0.1	-
mir-205	2621	P_CO_ONLY	39	Rps15a	1	1.5	10.4479	0.0096	1.9071	0.14357	0.00995166	0.0216396	FDR<0.1	FDR<0.1
mir-542/542-3p	2932	P_VES_ONLY	45	Sri,Rcn3	2	3	13.8176	0.01045	1.96638	0.217114	0.00867426	0.0351251	FDR<0.1	FDR<0.1
mir-505.hm	1632	P_VES_ONLY	45		0	0	7.3419	0.01255	1.80875	0	0.00928882	0.0214697	FDR<0.1	FDR<0.1
mir-106/302	2383	MRNA_VES	1186	Mtus1,Bbs4,Lin7a,Sft2d2,Arrb1,Acvr1,Adam9,Ahr,Ak3l1,Prelp,Slc19a2,Arhgap6,Arnt2,Bpgm,C1qa,Casp12,Entpd5,Cd53,Cd81,Cd86,Cdc25b,Cdk6,Cdkn1a,Cpd,Dsc2,Dsg2,Stom,Gnb1l,Bsnd,F3,Gria2,Hlx,Hmgcs2,Hs3st3a1,Hsd17b7,Ier3,Ifit2,Il6st,Il7,Lif,Lpl,Lrpap1,Tmem37,Galnt10,Mbd2,Mcl1,Slc3a2,Mef2c,Myo1c,Nfib,Nid1,Npy1r,Osmr,P2rx4,Kat2b,Pkib,Pkp1,Ptgs1,Ptprd,Itgb4,Fam65b,Rgl1,Rgs4,Rpa2,Sh3gl2,Slc31a1,Lbxcor1,Gramd1c,…	171	348.5	409.693	0.01265	2.18155	0.850637	0.527335	0.0330661	FDR<0.1	-
let-7/98	2005	P_VES	59	Nid1,Hadha	2	3.5	13.3414	0.01385	1.89641	0.262342	0.0202733	0.0440548	FDR<0.1	FDR<0.1
let-7/98	2005	P_VES_ONLY	45	Hadha	1	1.5	9.189	0.0166	1.76172	0.163239	0.021429	0.0578742	FDR<0.1	FDR<0.1
mir-24	3112	MRNA_VES	1186	H6pd,A130022J15Rik,Slco2b1,Nt5dc3,Osbpl11,Slc14a1,Fermt3,Arrb1,Dync2h1,Rap1gap,Adam11,Add2,Adm,Aif1,Ak3l1,Slc19a2,Arl4a,Arnt2,Astn1,Slc7a1,Bcl2l1,Bmp7,Cacna1d,Cd36,Cd38,Entpd1,Entpd5,Cd81,Cdh5,Cdkn2d,Chi3l1,Csf1,Csrp1,Dll1,Dlx1,Dlx2,Dlx3,Dtna,Ebf3,Egfr,Enpep,Stom,Ankrd6,Sesn1,Caln1,Fut9,Gbx2,Gpr56,Gpx3,Hfe,Sdc2,Igfbp4,Il6st,Il7,Inpp5d,Kcnab1,Kcnma1,Kdr,Kifap3,Klf2,Laptm5,Lpl,Lrpap1,Cd93,Syt12,Gal…	229	463.5	530.739	0.01735	2.12383	0.873311	0.692431	0.125525	-	-
mir-346	2136	MRNA_VES	1186	H6pd,AI467606,Dync2h1,Egln3,Abcg1,Slc13a3,Adam11,Add2,Apoa4,Apod,Arnt2,Zfhx3,Bpgm,Btc,Cacna1d,Car7,Cd86,Cnih2,Csf2rb,Ctsh,Dab2,Dclk1,Dtna,Ebf3,Ankrd6,Rem2,Caln1,Fmod,Gas2,Gnb4,Hsd17b7,Cd74,Il6st,Il7,Inpp5d,Lif,Usp48,M6pr,Syt12,Galnt10,Myo15,Ncf1,Nfib,Npy1r,Pdgfra,Pftk1,Pkp1,Pmp2,Prnp,Cyth1,Ptgfr,S100b,Cxcl12,Frzb,St6gal1,Slc7a5,Slc8a1,Ccdc40,Stat1,Eif5a2,Slk,Cpeb3,Syngr1,Tbc1d4,Spsb4,Tmem18,Chpt1…	153	306	360.106	0.01865	2.01909	0.849749	0.518148	0.0584962	FDR<0.1	-
mir-218	2494	P_CO	43	Rps15a,2500003M10Rik	2	2.5	11.1346	0.0209	1.81875	0.224526	0.0328266	0.0555474	-	-
mir-10	2203	P_VES	59	Lamc1,Snx6	2	4.5	14.5396	0.0228	1.77528	0.3095	0.0109128	0.032273	-	FDR<0.1
mir-290-5p/292-5p/371-5p	3105	P_CO_ONLY	39	Arcn1,Rps15a	2	3.5	12.8541	0.02505	1.77199	0.272287	0.0148861	0.0413399	-	FDR<0.1
mir-106/302	2383	P_CO_ONLY	39	Rps15a	1	2	9.81995	0.02695	1.71784	0.203667	0.0174859	0.034979	FDR<0.1	-
mir-23ab	2991	P_CO	43	Sub1,Rps15a,3930401K13Rik	3	4.5	13.432	0.0273	1.73243	0.335022	0.0352093	0.066592	-	-
mir-205	2621	P_CO	43	Crym,Rps15a	2	3.5	11.9253	0.02925	1.68733	0.293495	0.0246077	0.0424579	FDR<0.1	FDR<0.1
mir-346	2136	MRNA_CO	179	Ano1,Dnm3,Camk4,Cnga2,Cplx1,Dpysl2,Epha3,Epha7,Nr2f1,F2rl1,Grb10,Hn1,Ier5,Kcns2,Prkca,Stmn2,Tgfb2,Trpm3,Car9,Pappa2,Slco5a1,Clic4,Auts2,Ramp3,Lypd6b,Limch1	26	48.5	70.2119	0.0299	1.80554	0.690766	0.779894	0.241258	FDR<0.1	-
mir-149	3221	MRNA_CO	179	6330403K07Rik,Dnm3,Unc5b,Nr2f2,Bcl2,Cacnb3,Calb1,Crabp2,Dpysl2,Fbn2,Gli3,Hmga2,Kif21b,Aff3,Ntrk2,P4ha2,Cntn3,Pcsk2,Prkca,Plxna2,Stmn2,St8sia3,Sall3,Spock1,Syt1,Tectb,Tgfb2,Nr2e1,Scara3,Fam49b,Rhov,Pappa2,Slco5a1,Esrrg,Pcdh19,Rabgap1l,Tnfrsf19,Fam40b,Fam19a3,Rhpn2,Prdm16,Lypd1,Car10,Cybrd1,Limch1	45	80.5	106.86	0.0302	1.79755	0.753324	0.975729	0.664545	-	-
mir-15/16/195/424/497	3359	MRNA_VES	1186	H6pd,Mtus1,Ankrd10,Lrrc49,Nt5dc3,Gck,Aldh6a1,Mmrn2,Nckap1l,Wwp1,Sema3d,Sft2d2,Aif1l,Me3,Arrb1,Egln3,Abcg1,Slc13a3,Ahr,Ak3l1,Prelp,Slc19a2,Arnt2,Zfhx3,Slc7a1,Bdnf,Mrps6,Bgn,Bub3,C3ar1,Ctnna2,Cbln2,Entpd1,Cdc25b,Cdh11,Cdkn1a,Cldn4,Cnih2,Cpd,Csf1,Dclk1,Dll1,Dlx1,Dtna,Ebf3,Epha1,Bsnd,Sesn1,Fbp2,Fgf3,Foxn2,Fut9,Gfi1,Hagh,S1pr2,Gpr56,Gyk,H2-D1,H28,Foxj1,Hk2,Hmgcs2,Hsd17b7,Hsph1,Slc6a4,Igfbp4,Inpp5d,Irs…	247	538.5	600.38	0.0327	1.82068	0.896933	0.695084	0.0796887	-	-
mir-183	1900	MRNA_CO	179	Dnm3,Lmo3,Hn1,Nap1l2,Ntrk2,Pcsk2,Prkca,Pla2r1,Plxna2,Stmn2,Sox11,Spock1,Sh3bgrl2,Adcy5,Trpm3,Hectd2,Pkp4,Kif26b,Rabgap1l,Tnfrsf19,Gpr85,Kdsr	22	41.5	60.9953	0.03475	1.77069	0.68038	0.685064	0.0928025	-	-
mir-10	2203	P_VES_ONLY	45	Lamc1	1	2.5	10.1723	0.03675	1.61528	0.245765	0.0126871	0.0481583	-	FDR<0.1
mir-218	2494	P_CO_ONLY	39	Rps15a,2500003M10Rik	2	2.5	9.79125	0.0369	1.64281	0.25533	0.0532677	0.0995999	-	-
mir-125/351	2776	MRNA_CO	179	Bcl2,Camk4,Cckar,Cnga2,Egf,Epha7,Fgfr3,Gli3,Grb10,Hmga2,Elavl4,Bmf,Nov,Pcsk2,Plxna2,Sox11,Ggt7,Serpinb5,Spock1,Sh3bgrl2,Fam49b,Gigyf2,Pkp4,Rhov,Slco5a1,Esrrg,Clic4,Fam19a3,Nefh,Umodl1,EG574403,Iigp1,Kdsr,Lypd1	34	70	93.762	0.0369	1.73294	0.746571	0.816919	0.34199	-	-
mir-505.hm	1632	P_VES	59	Anxa4,Hapln1	2	3	10.5213	0.0398	1.56851	0.285137	0.0607338	0.0934628	-	-
mir-191	547	MRNA_CO	179	Epha7,Pcsk2,Pcdh19,Dkk2	4	7.5	17.5506	0.04195	1.60851	0.427337	0.290233	0.0810008	FDR<0.1	-
mir-290-5p/292-5p/371-5p	3105	P_CO	43	Epyc,Arcn1,Rps15a	3	6	14.6918	0.0476	1.54117	0.408391	0.0276472	0.0550606	-	FDR<0.1
mir-26ab/1297	2512	P_CO	43	Arcn1,Uba1,3930401K13Rik	3	4	11.3238	0.0476	1.53561	0.353238	0.0909731	0.149935	-	-
mir-22	2384	P_CO	43	Rps15a,Lima1	2	3.5	10.7386	0.04865	1.52735	0.325929	0.0418958	0.0766441	-	-
mir-23ab	2991	P_CO_ONLY	39	Sub1,Rps15a,3930401K13Rik	3	4.5	11.808	0.0512	1.51139	0.381096	0.0601983	0.136336	-	-
mir-592/599	2442	P_CO_ONLY	39	Psip1,Rps15a	2	3	9.8033	0.05425	1.48566	0.306019	0.0589767	0.112068	-	-
mir-503	1597	MRNA_VES	1186	Lrrc49,Nt5dc3,Gck,Nckap1l,Osbpl11,Lin7a,Arrb1,Egln3,Abcg1,Slc13a3,Ahr,Ak3l1,Prelp,Arnt2,Zfhx3,Slc7a1,Mrps6,Bub3,Dclk1,Sesn1,Fbp2,Fgf3,Foxn2,Fut9,Gfi1,Hagh,Foxj1,Hmgcs2,Hs3st3a1,Irs1,Kif16b,Kif9,Lhx3,Ncf1,Nek2,Ntn1,Ntrk2,Kat2b,Pkib,Pmp2,Ppap2a,Prom2,Ptprd,Frzb,St3gal5,Slc20a2,Slc31a1,Slc8a1,Tmie,Stac,Cpeb3,Ddef2,Ubxn10,Sema6d,Amph,Phactr1,Tll1,Trf,Eppk1,Anks1,Pla2g16,Rab3gap1,Slc30a10,Cdc14a,23100…	116	228	262.644	0.0576	1.53554	0.868096	0.586587	0.117845	-	-
mir-431	1915	P_CO	43	Fasn	1	2.5	8.53625	0.06035	1.41285	0.292869	0.0333097	0.0506879	-	-
mir-425/489	1999	P_VES	59	Hapln1,Cycs,Ddx6	3	5.5	13.4966	0.06065	1.44698	0.40751	0.0628572	0.0903126	-	-
mir-26ab/1297	2512	MRNA_CO	179	Tmem64,Ap1s2,B3gnt5,Camk4,Cobl,Epha7,Grb10,Hmga2,Elavl2,Ier5,Igf1,Isl1,Kif21b,Aff3,Mab21l1,Nap1l2,Pcsk2,Prkcq,Plxna2,Ptx3,Sall3,Serpini1,Sh3bgrl2,Fam49b,Hectd2,Ndrg4,Slco5a1,Podn,Esrrg,Pcdh19,Lypd6b,Rnd3	32	62	81.1236	0.0616	1.51172	0.764266	0.86668	0.0715858	-	-
mir-425/489	1999	MRNA_VES	1186	A130022J15Rik,Mtus1,Obfc2a,Cald1,Arrb1,Dync2h1,2610305D13Rik,Slc5a5,Ahr,Alcam,Slc19a2,Zfhx3,Slc7a1,Bdnf,Bub3,Cacna1d,Comt1,Hapln1,Cyp7b1,Dtna,Gnb1l,Foxn2,Fut9,Ggta1,Glrb,Gria2,Hs3st3a1,Hsph1,Ibsp,Irx2,Kif16b,Laptm5,Lif,Lmo2,Lyz1,Mef2c,Myh9,Myo7a,Naip1,Ncf1,Nrxn3,Ntrk2,Ntrk3,Hspa4l,Pde4b,Pftk1,Prnp,Ptger4,Cxcl12,Slc31a1,Slc8a1,Gramd1c,Phldb2,Eif5a2,Ddef2,Ubxn10,Chpt1,Tacr3,Lemd1,Tbx2,Slc18a2,Arhga…	143	307	346.918	0.0628	1.50512	0.884935	0.512123	0.0373806	-	-
mir-130/301	1805	P_CO_ONLY	39	Sub1	1	2	7.3154	0.06795	1.37279	0.273396	0.0636581	0.113322	-	-
mir-154	1316	MRNA_VES	1186	Mtus1,Aldh6a1,Stap2,Me3,Egln3,Palmd,Crip3,Prelp,Arnt2,Bdnf,Btc,Cbln2,Csn3,Dclk1,Dsc2,Fgd6,F3,Caln1,Fut9,Gyk,Hs3st3a1,Hsd17b7,Id4,Cd74,Il7,Kdr,Usp48,Eltd1,Maf,Mcl1,Nfib,Pdgfra,Ptprd,Aldh1a2,Rbp1,Rbpms,Sema3e,Slc20a2,Slc8a1,Spnb2,Stat6,Cpeb3,Ddef2,Lemd1,Tgfa,Tiam1,Otop1,Ttr,Pla2g16,Zfpm2,Zic3,Otud7b,Atp10d,B230380D07Rik,Als2cl,Tspyl5,C230081A13Rik,Mapk10,Ltbp1,Podxl,Apba1,Negr1,Frem1,Fam154b,Slc2a1…	96	186.5	216.984	0.0686	1.46799	0.859511	0.600471	0.116001	-	-
mir-425/489	1999	P_VES_ONLY	45	Cycs,Ddx6	2	3	9.46465	0.07115	1.38908	0.316969	0.0785666	0.146053	-	-
mir-26ab/1297	2512	P_CO_ONLY	39	Arcn1,Uba1,3930401K13Rik	3	4	9.97885	0.07955	1.34457	0.400848	0.136539	0.255735	-	-
mir-186	3844	P_CO_ONLY	39	Hyou1,Rac1,Asph,2500003M10Rik	4	8	15.6526	0.08075	1.3418	0.511096	0.0339354	0.102108	-	-
mir-150	3135	MRNA_VES	1186	Traf3ip2,Nt5dc3,Gck,Akr1c14,Mmrn2,Sft2d2,Cdcp1,Arrb1,Ahr,Alcam,Anxa7,Arhgdib,Arl4a,Astn1,Btc,Cacna1d,Cbln2,Cd81,Cdc25b,Cnn2,Coch,Col4a5,Col1a1,Cpd,Csf1,Csf2rb,Dab2,Dclk1,Dsg2,Efna5,Egfr,Stom,Gnb1l,Bsnd,Ankrd6,Fmod,Fut9,Gfi1,Ggta1,S1pr2,Gpr56,Gpx2,Hk2,Sdc2,Ifit2,Ifnar2,Irs1,Kcnab1,Kcne1,Kcnma1,Kif16b,Kifap3,Kifc3,Laptm5,Lrpap1,Lrrc23,Recql5,Galnt10,Mal,Mcl1,Mpdz,Myo1c,Nid1,Nkx3-1,Npy1r,Ntn1,Ntrk2,…	228	489.5	534.983	0.0808	1.39296	0.914982	0.617366	0.0558555	-	-
mir-22	2384	P_CO_ONLY	39	Rps15a,Lima1	2	3.5	9.43765	0.08095	1.33355	0.370855	0.0659826	0.118265	-	-
mir-542/542-3p	2932	P_VES	59	Sri,Hapln1,Dclk1,Vcl,Vat1,Rcn3	6	11	19.6724	0.0824	1.34969	0.55916	0.0822429	0.175296	-	-
mir-1/206	2287	MRNA_CO	179	Dnm3,Isl2,Car8,Camk4,Cdc42,Cnr1,Cobl,Epyc,Ebf2,Gata3,Gli3,Hes5,Igf1,Aff3,Mab21l1,Ntrk2,Pcsk2,Prkca,Plxna2,Stmn2,Sox11,Serpini1,Spock1,Syt1,Klhl14,Rabgap1l,Gpr85,Prdm16,Kdsr	29	57.5	73.9812	0.08245	1.37537	0.777224	0.849819	0.162549	-	-
mir-194	2297	P_CO	43	Rac1,Asph	2	4.5	10.3112	0.09115	1.25186	0.436419	0.050617	0.0851962	-	-
mir-431	1915	P_CO_ONLY	39	Fasn	1	2.5	7.4964	0.0915	1.25277	0.333493	0.0502259	0.0816024	-	-
mir-376c	2167	P_VES_ONLY	45	Atic,Sri	2	4	9.91505	0.09165	1.27995	0.403427	0.0544512	0.104881	-	-
mir-138	2481	P_CO	43	Ppp1ca,3930401K13Rik	2	5	11.2629	0.092	1.2803	0.443935	0.0337961	0.0584432	-	-
mir-24	3112	MRNA_CO	179	6330403K07Rik,Dnm3,Unc5b,Ap1s2,B3gnt5,Nr2f2,Camk4,F2rl1,Fgfr3,Gli3,Hsd11b1,Kif21b,Aff3,Bmf,Ntrk2,P4ha2,Pappa,Prkca,Plxna2,Pou4f2,Snap91,Sox11,Spock1,Clic6,Sh3bgrl2,Nr2e1,Trhr,Rhov,Podn,Esrrg,Lsamp,Kif26b,Trpa1,Rabgap1l,Tnfrsf19,Clic4,Nefh,Ramp3,Dhodh,EG574403,Kdsr,Lypd1,Cybrd1,Pcolce2	44	85	103.402	0.09445	1.2789	0.822034	0.978727	0.698202	-	-
mir-25/32/92/92ab/363/367	1703	MRNA_VES	1186	Snx25,Slco3a1,Dsp,Cald1,Dnahc5,Dync2h1,Egln3,2610305D13Rik,Abcg1,Adm,Ak1,Ak3l1,Alcam,Ttyh2,Anxa3,Astn1,Zfhx3,Bgn,C3ar1,Cd36,Cdk6,Ctla2a,Ctss,Dsc2,Efna5,Fgd6,Mpzl2,Caln1,Foxn2,Grk5,Hmx3,Sdc2,Ibsp,Kifap3,Klf2,Lmo2,Galnt10,Mcl1,Mpdz,Myh3,Myh9,Nfib,Ntrk3,Cldn11,Kat2b,Prkar2b,Nlgn1,Ptger4,Lrrc4,Ptgs2,Ptprd,Fam65b,Sema3e,Slc1a5,Slc31a2,Slc8a1,Soat1,Lbxcor1,Panx3,Phldb2,Stk10,Stk16,Cpeb3,Lrtm2,Tbx3,Tcf4…	126	253	282.868	0.097	1.28251	0.894412	0.673412	0.149644	-	-
mir-138	2481	MRNA_CO	179	Unc5b,B3gnt5,Adh1,Bcl2,Camk4,Cnr1,Ebf2,Lgr5,Fgfr3,Kif21b,Ntrk2,Pappa,Pcsk2,Prkca,Sema5b,Sox11,Tectb,Nr2e1,Fam49b,Trpm3,Hectd2,Rabgap1l,Tnfrsf19,Fam40b,EG574403,1110032A04Rik,Lypd6b,Cybrd1,Rnd3,Limch1,4631426J05Rik	31	65	81.1711	0.09795	1.27679	0.800777	0.837181	0.333878	-	-
mir-539	3613	VES_BOTH	14	Dclk1,Nid1	2	2.5	7.2445	0.0983	1.23223	0.345089	0.381365	0.273314	-	-
mir-149	3221	VES_BOTH	14	Vat1	1	2	6.565	0.09915	1.24265	0.304646	0.211418	0.203381	-	-
mir-196ab	1346	P_VES	59	Padi2,Lamc1	2	3.5	8.77565	0.09995	1.22231	0.398831	0.131137	0.188603	-	-
mir-361/361-5p	1775	MRNA_VES	1186	Aldh6a1,Slco3a1,Cald1,Arrb1,Abcg1,Slc13a3,Prelp,Slc19a2,Anxa4,Slc7a1,Bdnf,Bmp2,Bmp5,C3ar1,Cd38,Cd53,Ctbp2,Egfr,Fgd6,Fut9,Gria2,Ifit2,Ifnar2,Lrrc23,Cd93,Ly86,Mgat3,Myh9,Naip1,Nfib,Nkx3-1,Osmr,Pde4b,Pkib,Pkp1,Ptgfr,Ptprt,Scrg1,Slc1a3,Slc31a2,Soat1,Cetn4,Gramd1c,Eif5a2,Syk,Syngr1,Adcy2,Chpt1,Slc39a14,Tacr3,Sema6d,BC022687,Tgfbr3,Otop1,Tnfaip2,Tpd52,Tpd52l1,Tspyl1,Tulp3,Vcl,Ranbp3l,Wnt5b,Rab3gap1,Slc…	129	264.5	294.312	0.104	1.24154	0.898707	0.591756	0.060043	-	-
mir-365	1467	P_CO	43	Psip1	1	2	6.43035	0.10425	1.20118	0.311025	0.0954273	0.13151	-	-
mir-146	2450	MRNA_CO	179	Dnm3,B3gnt5,Nr2f2,Bcl2,Cacnb3,Camk4,Gli3,Hmga2,Kif21b,Ntrk2,Pappa,Prkca,Prkcq,Plxna2,St8sia3,Clic6,Syt1,Bai3,Klhl14,Rhov,Pappa2,Slco5a1,Frmd3,Slitrk4,Esrrg,B3galt2,Lsamp,Pcdh19,Cubn,Lypd1,Camk2n2,4631426J05Rik,Efhd1	33	65	81.0982	0.105	1.25141	0.801498	0.927262	0.294037	-	-
mir-221/222	2065	P_VES_ONLY	45	Arf4,Ddx6,Tardbp	3	4	9.44445	0.1078	1.20137	0.423529	0.170189	0.318267	-	-
mir-328	2024	P_VES	59	Dclk1,Hsd17b10,Padi2,Phb,Usp5	5	7	13.362	0.1089	1.1923	0.523874	0.256157	0.431399	-	-
mir-29abc	2231	MRNA_VES	1186	Phldb1,Pld4,Osbpl11,Stap2,Lin7a,Slco1a5,Fermt3,Me3,Dsp,Arrb1,Ahr,Ak3l1,Prelp,Ttyh2,Arl4a,Zfhx3,Slc7a1,Bpgm,Car3,Car7,Cd38,Cd53,Cdc25b,Cdkn1a,Col4a5,Cpd,Hapln1,Ctsk,Dab2,Efna5,Epha1,Fgd6,Bsnd,Fgl2,Foxn2,Fos,Fut9,Gpr37,Hcn1,Ibsp,Ifi203,Il1rap,Il6st,Irs1,Lhx3,Lif,Lpl,Cd93,Galnt10,Mcl1,Mlf1,Mmp13,Mmp9,Msx1,Myo1c,Nfe2,Nfib,Nid2,Ntrk2,Pdgfra,Plod1,Lcp1,Pmp22,Cyth1,Ptprd,Ptprt,Rab17,Rac2,Rlbp1,St6galnac…	167	331.5	362.889	0.109	1.2261	0.913502	0.75031	0.170189	-	-
mir-494	3120	P_VES_ONLY	45	Cycs,Lamc1,Tardbp,Sh3bgrl	4	8	14.6239	0.10935	1.18044	0.54705	0.0556954	0.125948	-	-
mir-136	2596	P_VES	59	Cycs,Nid1,Padi2,Acot1,Sh3bgrl	5	10	17.2601	0.1097	1.18933	0.579369	0.0820309	0.159345	-	-
mir-186	3844	P_CO	43	Hyou1,Calb1,Rac1,Asph,2500003M10Rik	5	10.5	17.8339	0.10985	1.20687	0.588766	0.0450958	0.0921492	-	-
mir-379	1426	P_VES	59	Ddx6,Hadha	2	4	9.21195	0.11215	1.17131	0.434219	0.106481	0.162284	-	-
mir-17-5p/20/93.mr/106/519.d	2568	MRNA_VES	1186	Slco2b1,Nt5dc3,Aldh6a1,Sema3d,Obfc2a,Cald1,Egln3,Adam9,Ak3l1,Slc19a2,Arl4a,Slc7a1,Bmp2,C1qa,C3ar1,Casp12,Cd36,Entpd5,Cd53,Cdkn1a,Cldn5,Cpd,Csf1,Dab2,Dclk1,Ebf3,Egfr,Emr1,Stom,F3,Fgl2,Fut9,Gnai1,Gnb4,Lpar1,Gria2,Foxq1,Hmgcs2,Hs3st3a1,Sdc2,Il6st,Kcnab1,Lif,M6pr,Maf,Mal,Mcl1,Mgat3,Mpdz,Naip1,Nfib,Nkx3-1,Ntn1,Ntrk3,Osmr,P2rx4,Kat2b,Pdgfra,Pkib,Prom2,Ptgs2,Ptprd,Rac2,Rgl1,Rgs4,Rpa2,Cxcl12,Sepp1,Sh3gl2…	192	389	422.094	0.1148	1.19145	0.921595	0.760195	0.0841383	-	-
mir-136	2596	P_CO	43	Fasn,Asph,3930401K13Rik	3	6	11.9616	0.1176	1.17225	0.501605	0.0776499	0.124291	-	-
mir-503	1597	P_VES	59	Dclk1,Kif5b	2	5	10.4074	0.1181	1.16817	0.480427	0.0669742	0.125788	-	-
mir-592/599	2442	P_CO	43	Psip1,Calb1,Rps15a	3	5.5	11.1936	0.1183	1.16447	0.491352	0.103519	0.154647	-	-
mir-1/206	2287	MRNA_VES	1186	H6pd,Snx25,Cyp4v3,Gck,Aldh6a1,Lin7a,Slc14a1,Sema3d,Sft2d2,Cdcp1,Abcg1,Actb,Spred2,Adam11,Alpl,Prelp,Anxa4,Speg,Apod,Arnt2,Zfhx3,Slc7a1,Bdnf,Calm2,Entpd5,Cd53,Csf1,Ctbp2,Dab2,Dclk1,Dnase1,Efna5,Mpzl2,Evi2a,Ankrd6,Fbp1,Fgf14,Foxn2,Fpr2,Fut9,Gja1,Gclc,Lilrb4,Gpx3,Gria2,Hexb,Id4,Il6st,Lhx3,Stard5,Recql5,Eltd1,Lyz2,Galnt10,Nek2,Nfib,Ntrk2,Osmr,Cldn11,Otx2,Pde4b,Pftk1,Pkp1,Prnp,Prom2,Ptgs1,Ptprd,Ptprz1…	171	343.5	374.136	0.1208	1.15495	0.918114	0.747675	0.129397	-	-
mir-125/351	2776	P_VES_ONLY	45	Alb,Ddx6,Lamc1	3	7	13.1655	0.12155	1.14359	0.531693	0.0427285	0.136138	-	-
mir-494	3120	MRNA_VES	1186	AI467606,Mtus1,Nckap1l,Lin7a,Fermt3,Slco3a1,Sema3d,Obfc2a,Cald1,Arrb1,2610305D13Rik,Abcg1,Arl4a,Arnt2,Zfhx3,Slc7a1,Bmp2,Bpgm,C1qa,Casp12,Ctnna2,Entpd1,Cd86,Cdh11,Cdk6,Col14a1,Cpd,Hapln1,Csf1r,Cst3,Ctsc,Ctsk,Cyp2j6,Dab2,Dclk1,Dsg2,Dtna,Ebf3,Efna5,Egfr,Mpzl2,Sesn1,Fgf14,Fgl2,Fmod,Fut9,Galnt3,Gja1,Glul,Glrb,Gnai1,Gnb4,Lpar1,Gpr37,Gyk,Hfe,Foxj1,Hk2,Hsd17b7,Sdc2,Ifit2,Ifnar2,Cd74,Il7,Irs1,Kcnma1,Kifap…	244	494	531.388	0.1231	1.15694	0.929641	0.945067	0.230358	-	-
mir-495/1192	4058	MRNA_VES	1186	A130022J15Rik,AI467606,Ankrd10,Gcom1,Nt5dc3,Aldh6a1,Wwp1,Shmt2,Slc14a1,Sema3d,Sft2d2,Ccdc122,Obfc2a,Dsp,Arrb1,Dnahc5,Dync2h1,Chrnb1,Acta2,Acvr1,Adam9,Adm,Agt,Ahr,Ak3l1,Alcam,Anxa7,Apod,Arl4a,Arnt2,Zfhx3,Bcl2l1,Bdnf,Btc,C3ar1,Cacna1d,Cd36,Cd38,Entpd1,Entpd5,Cdc25b,Cdk6,Cfh,Cldn4,Cldn5,Hapln1,Csf1r,Csf2rb,Csn3,Dab2,Dclk1,Dll1,Dnahc11,Ebf3,Egfr,Ephx1,Fgd6,Ankrd6,Fgf14,Foxn2,Tlr3,Fut9,Gas1,Gbx2,Gja1,…	314	668.5	711.61	0.12595	1.15152	0.93942	0.950394	0.162801	-	-
mir-19	2260	P_CO	43	Snrpe,Asph,M6prbp1	3	5	9.93855	0.1276	1.11196	0.503092	0.143084	0.221705	-	-
mir-155	1604	MRNA_CO	179	Ap1s2,Nr2f2,Camk4,F2rl1,Lgr5,Hmga2,Elavl2,Id2,Igf1,Kcns2,Ntrk2,Pappa,Prkca,Stmn2,St8sia3,Sox11,Sall3,Arhgef9,Pappa2,Slco5a1,B3galt2,Rabgap1l,Rnd3	23	40.5	52.3182	0.1293	1.13201	0.774108	0.936011	0.262258	-	-
mir-216/216a	1945	P_VES_ONLY	45	Lamc1,Sh3bgrl	2	4	8.91515	0.13025	1.10083	0.448674	0.0881161	0.164371	-	-
mir-31	2465	MRNA_CO	179	Ap1s2,Bcl2,Camk4,Dpysl2,Ebf2,F2rl1,Grb10,Elavl2,Id2,Ier5,Igf1,Isl1,Kcns2,Pappa,Prkca,Prkcq,Plxna2,Sema5b,Serpinb5,Sh3bgrl2,Scara3,Trpm3,Gigyf2,Esrrg,Pcdh19,Clic4,Fam40b,Fam19a3,EG574403,Prdm16,Kdsr,Lypd1,1600029D21Rik,4631426J05Rik	34	66	79.9345	0.13295	1.10283	0.825676	0.947151	0.50516	-	-
mir-491/491-5p	2901	MRNA_VES	1186	Mtus1,Ankrd10,Nt5dc3,Gck,Aldh6a1,Nckap1l,Wwp1,Slco3a1,Rap1gap,Egln3,Abcg1,Crip3,Acvr1,Add2,Alpl,Prelp,Slc19a2,Ttyh2,Anxa4,Apod,Arnt2,Astn1,Zfhx3,Slc7a1,Bcl2l1,C3ar1,Casp12,Cdkn1a,Cldn4,Col4a5,Cys1,Csf1,Csrp1,Dab2,Dclk1,Dlx2,Dlx3,Dtna,Ephx1,Gnb1l,Mpzl2,Fgf3,Foxc2,Foxn2,Fut9,Glul,Lilrb4,S1pr2,Foxq1,Foxj1,Hmgcs2,Hsph1,Kcne1,Kcnq1,Kifc3,Klf2,Laptm5,Lif,Lmo2,Lpl,Stard5,Cd93,Syt12,Galnt10,Maf,Mal,Mbd2,…	221	468	503.33	0.13345	1.12388	0.929808	0.858859	0.370643	-	-
mir-125/351	2776	P_VES	59	Alb,Hapln1,Dclk1,Ddx6,Lamc1,Vat1	6	12	18.9566	0.1347	1.09651	0.633023	0.113691	0.259522	-	-
mir-22	2384	MRNA_CO	179	Dnm3,Ap1s2,Car8,Camk4,Cnga2,Ebf2,Tmprss3,Fbn2,Grb10,Hmga2,Elavl2,Kif21b,Bmf,Ntrk2,Prkca,Pou4f2,St8sia3,Snap91,Spock1,Scara3,Fam49b,Gigyf2,Gpr64,Podn,Rabgap1l,Clic4,Egfl6,Prdm16,Kdsr,Camk2n2,Cybrd1	31	64	77.8772	0.1349	1.09917	0.821807	0.887255	0.420993	-	-
mir-370	3240	MRNA_VES	1186	H6pd,Phldb1,Gck,Sft2d2,Obfc2a,Arrb1,Rap1gap,Abcg1,Slc13a3,Adam11,Adam15,Ahr,Ak3l1,Alpl,Anxa7,Speg,Apobec2,Arhgap6,Arnt2,Art1,Astn1,Slc7a1,Bcl2l1,Bdnf,Bgn,Bmp2,Bmp7,C3ar1,Cacna1d,Chi3l1,Cpd,Csf1,Csrp1,Ctbp2,Ctla2a,Ctsk,Cyp2j6,Dnahc11,Dsg2,Dtna,Efna5,Egfr,Stom,Gnb1l,Fgd6,Ankrd6,Caskin2,Fut9,Ggta1,Gja1,Gja4,Lpar1,Gria2,Hmgcs2,Irf8,Ifit2,Igfbp4,Il6st,Il7,Irs1,Kcnab1,Kcnq1,Laptm5,Lif,Lpl,Eltd1,Galnt10…	247	522	558.412	0.1363	1.08933	0.934794	0.876674	0.255293	-	-
mir-551ab	271	MRNA_CO	179	Unc5b,Hmga2,Ntrk2	3	4	8.6515	0.13695	1.07098	0.462348	0.662627	0.550682	-	-
mir-221/222	2065	MRNA_VES	1186	Ankrd10,Slc14a1,Sema3d,Obfc2a,Slc13a3,Adam11,Ap3b2,Arl4a,Art1,Zfhx3,Atp1a1,Bdnf,Bpgm,C3ar1,Casp12,Entpd5,Cd53,Cpd,Hapln1,Dclk1,Dlx1,Egfr,Bsnd,Fgf14,Fgl2,Foxn2,Fos,Tlr3,Fut9,Gas2,Gbx2,Gja1,S1pr2,Lpar1,Igfbp4,Irs1,Kif16b,Lrrn1,Mcl1,Mgat3,Mpdz,Meis2,Nfib,Nid1,Nrxn3,Ntn1,Osmr,Pkib,Lcp1,Ptprz1,Rgl1,Rgs5,Clec11a,Cxcl12,Sema3e,Slc8a1,Soat1,Sox1,Sox7,Serpina3g,Stac,Stat1,Eif5a2,Syngr1,Tbc1d4,9530066K23Ri…	155	318	346.895	0.1403	1.09631	0.916703	0.754451	0.106122	-	-
mir-365	1467	P_VES_ONLY	45	Hadha	1	2.5	6.50805	0.1423	1.071	0.38414	0.0822013	0.153553	-	-
mir-503	1597	P_VES_ONLY	45	Kif5b	1	3	7.2232	0.14245	1.07404	0.415328	0.0600927	0.135747	-	-
mir-194	2297	P_CO_ONLY	39	Rac1,Asph	2	4.5	9.0762	0.14245	1.05248	0.495802	0.0778757	0.15246	-	-
mir-106/302	2383	P_VES	59	Cycs,Kif5b,Nid1,Tardbp	4	10	16.2734	0.1431	1.06364	0.614502	0.0596924	0.114946	-	-
mir-214/761	3943	P_CO	43	Psip1,Fasn,Arcn1,Tecta,Rps15a,Asph	6	12.5	19.2073	0.14315	1.05467	0.650794	0.0845066	0.148456	-	-
mir-149	3221	P_CO_ONLY	39	Ppp1ca,Ptbp1,Rac1,Rps15a,Asph	5	7.5	13.0329	0.1439	1.05504	0.575467	0.201891	0.297364	-	-
mir-148/152	2631	MRNA_CO	179	Ano1,Bcl2,Camk4,Cnr1,Tmprss3,Fgfr3,Elavl2,Elavl4,Igf1,Kcns2,Bmf,Ntrk2,Pappa,Pou4f2,Sema5b,St8sia3,Sms,Snap91,Sox11,Sall3,Spock1,Syt1,Slc35f3,Trpm3,Hectd2,Odz2,Esrrg,Rabgap1l,Fam40b,Umodl1,Ramp3,1110032A04Rik,Eepd1,Prdm16,Lypd6b	35	71.5	85.3087	0.1447	1.05535	0.838133	0.922952	0.355995	-	-
mir-138	2481	P_CO_ONLY	39	Ppp1ca,3930401K13Rik	2	5	9.88745	0.14585	1.06206	0.505691	0.0546466	0.0917876	-	-
mir-130/301	1805	P_CO	43	Dpysl2,Sub1	2	4	8.31095	0.14605	1.04464	0.481293	0.137636	0.196172	-	-
mir-214/761	3943	MRNA_CO	179	Tmem64,Ano1,6330403K07Rik,Lmo3,Bcl2,Cnr1,Cobl,Cplx1,Tmprss3,Hn1,Igf1,Kif21b,Myo5b,Nov,Ntrk2,Pappa,Prkca,Prkcq,Plxna2,Pou4f2,St8sia3,Sox11,Serpini1,Clic6,Sh3bgrl2,Nr2e1,Scara3,Tnnt1,Fam49b,Trpm3,Pkp4,Rhov,Arhgef9,Odz2,Slco5a1,Frmd3,Esrrg,Trpa1,Pcdh19,Clic4,Fam40b,Umodl1,Ramp3,Dkk2,Cend1,Gpr85,Kdsr,Tmprss6,Lypd1,Cybrd1,Rnd3,Efhd1	52	119	136.305	0.14795	1.03719	0.87304	0.956406	0.547533	-	-
mir-29abc	2231	P_CO_ONLY	39	Nid2,Rps15a	2	4.5	8.81165	0.1543	1.02775	0.510688	0.0881172	0.144124	-	-
let-7/98	2005	MRNA_CO	179	Camk4,Epha3,Epha7,Grb10,Hmga2,Hn1,Hsd11b1,Igf1,Kif21b,Ntrk2,P4ha2,Pappa,Prkca,Plxna2,Sall3,Syt1,Sh3bgrl2,Trpm3,Hectd2,Odz2,Slco5a1,Slitrk4,Pcdh19,Rabgap1l,Dkk3,Cend1,Fam184b	27	55	66.1489	0.1572	0.998605	0.831457	0.906508	0.401188	-	-
mir-486/486-5p	1675	P_CO	43	Hyou1,Asph	2	3.5	7.42735	0.15925	0.99767	0.471231	0.175439	0.246668	-	-
mir-365	1467	P_VES	59	Nid1,Hadha	2	5	9.38835	0.1634	0.985684	0.532575	0.0954902	0.14503	-	-
mir-194	2297	MRNA_VES	1186	Gcom1,Phldb1,Nt5dc3,Osbpl11,Shmt2,Obfc2a,Dnahc5,Actb,Slc13a3,Ahr,Ak3l1,Anxa7,Ap3b2,Arhgap6,Arl4a,Astn1,Zfhx3,Slc7a1,Btc,C1qb,Entpd5,Cd53,Cd81,Cdh11,Col14a1,Csrp1,Ctsc,Cyp2j6,Dab2,Dclk1,Dtna,Fgd6,F3,Foxc2,Foxn2,Fut9,Gas2,Glul,Glrb,Gnai1,Gnb4,Hcn1,Hmgcs2,Id4,Ifnar2,Lif,Mef2c,Meis2,Nek2,Nfib,Nkx3-1,Ntrk2,Osmr,Hspa4l,P2rx6,Peg3,Pftk1,Pmp2,Srgn,Lrrc4,Wfdc12,Ptgs2,Ptprc,Ptprd,Ptprt,Rab19,Rac2,Aldh1a2,R…	180	355.5	382.498	0.1645	0.976454	0.929416	0.915517	0.295938	-	-
mir-490/490-3p	1919	P_VES	59	Hapln1,Eif4h,Sh3bgrl	3	7.5	12.6123	0.1656	0.974827	0.594655	0.0771179	0.152055	-	-
mir-219/219-5p	1248	P_VES	59	Hapln1,Cycs	2	4	7.977	0.16625	0.970775	0.501442	0.167871	0.211712	-	-
mir-216/216a	1945	P_VES	59	Dclk1,Nid1,Lamc1,Sh3bgrl	4	7.5	12.7319	0.16715	0.981238	0.589071	0.161641	0.216897	-	-
mir-543	2815	P_CO_ONLY	39	Psip1,Sub1,Nhp2l1,M6prbp1	4	6.5	11.232	0.16785	0.964909	0.578701	0.183109	0.348517	-	-
mir-106/302	2383	P_CO	43	Calb1,Dpysl2,Rps15a	3	6.5	11.1911	0.1693	0.963908	0.580819	0.115197	0.167206	-	-
mir-155	1604	P_CO	43	Snrpb,Lima1	2	3.5	7.15505	0.17385	0.943237	0.489165	0.199451	0.267846	-	-
mir-376c	2167	P_VES	59	Atic,Sri,Car3,Coch,Vat1	5	9	14.1737	0.17545	0.94144	0.634979	0.197962	0.251463	-	-
[truncated: 528 more rows]
