# Supplementary material for: Integration of Transcriptomics, Proteomics, and MicroRNA Analyses Reveals Novel MicroRNA Regulation of Targets in the Mammalian Inner Ear
Source: PLoS One. 2011 Apr 5;6(4):e18195. doi: 10.1371/journal.pone.0018195 (PMC3071727; doi:10.1371/journal.pone.0018195)
Supplement: Table S6 — Complete protein data. (XLS) [file pone.0018195.s007.xls]

## Sheet: Sheet1
						Pep-Miner				Charge	Sequest		CO value	VES value
Serial#	Fam	Gi	Protein Name	Comment	# identified peptides
1	1	31981722	heat shock 70kD protein 5 (glucose-regulated protein) [Mus musculus]		34
		2506545	78 kDa glucose-regulated protein precursor (GRP 78) (Heat shock 70 kDa protein 5) (Immunoglobulin he ...
		74198974	unnamed protein product [Mus musculus]			Score >	Mass	Sequence		Charge	xCorr
					1	74 71	986.515	LTPEEIER		2	2.167
					2	74	1479.84	V(+144.1)YEGERPLTK(+144.1)		2	2.6969		1.00858	0.922747
					3	82	1047.58	V(+144.1)MEHFIK		2	3.6084		0.853062	1.27656
					4	88	1604.89	N(+144.1)K(+144.1)ITITNDQNR		3	5.8835		1.29834	0.451381
					5	92	1656.85	A(+144.1)KFEELNMDLFR		2	3.9694		0.834517	1.20938
					6	74	1656.92	M(+144.1)K(+144.1)ETAEAYLGKK		3	4.4745		0.855244	1.075
					7	85	1672.92	M(+144.1)K(+144.1)ETAEAYLGK(+144.1)		3	3.7811		1.11494	0.749242
					8	89	1748.96	T(+144.1)KPYIQVDIGGGQTK		3	4.5719		0.813225	1.27407
					9	90	1191.68	V(+144.1)MEHFIK(+144.1)		2	3.6084		1.22396	0.828646
					10	96	1797.88	M(+144.1)VNDAEKFAEEDKK		3	4.1236		0.791246	1.22857
					11	89	1798.08	K(+144.1)KELEEIVQPIISK		3	4.9926		0.83779	1.22255
					12	91	1800.95	A(+144.1)K(+144.1)FEELNMDLFR		2	3.9694		1.06409	0.804926
					13	90	1801.02	M(+144.1)K(+144.1)ETAEAYLGKK(+144.1)		3	4.4745		1.25	0.823404
					14	82	1825	T(+144.1)FAPEEISAMVLTK(+144.1)		2	4.8408		1.10774	1.01926
					15	86	1217.63	DAGTIAGLNVMR		2	4.1877
					16	91	1877.05	K(+288.2)SDIDEIVLVGGSTR		2	1.9229		0.924508	1.04105
					17	84	1893.07	T(+144.1)K(+144.1)PYIQVDIGGGQTK		3	4.5719		0.987307	0.989381
					18	85	1893.07	T(+144.1)KPYIQVDIGGGQTK(+144.1)		3	4.5719		0.94649	0.979747
					19	92	1942.18	K(+144.1)KELEEIVQPIISK(+144.1)		3	4.9926		0.783781	0.973585
					20	86	1942.18	K(+288.2)KELEEIVQPIISK		3	4.9926		0.815972	1.03021
					21	83	1946	I(+144.1)DTRNELESYAYSLK		2	1.057		0.941538	0.912849
					22	81	1948.1	I(+144.1)INEPTAAAIAYGLDK(+144.1)		2	4.1607		0.962326	1.0227
					23	86	1316.64	NELESYAYSLK		2	5.1422
					24	99	1978.01	N(+144.1)QLTSNPENTVFDAKR		3	5.1585		0.85565	1.05
					25	99	1981.03	S(+144.1)QIFSTASDNQPTVTIK		2	5.4037		0.83646	1.10571
					26	75	1335.74	VYEGERPLTK(+144.1)		2	2.6969		0.836299	1.14769
					27	91	2032.07	V(+144.1)THAVVTVPAYFNDAQR		3	3.7969		1.04992	1.075
					28	84	2032.07	V(+144.1)THAVVTVPAYFNDAQR		3	3.7969		0.959086	0.868687
					29	91	2037.16	T(+144.1)K(+144.1)PYIQVDIGGGQTK(+144.1)		3	4.5719		1.07646	0.775
					30	94	1361.73	D(+144.1)AGTIAGLNVMR		2	4.1877		1.1809	0.669849
					31	88	1361.73	D(+144.1)AGTIAGLNVMR		2	4.1877		1.1601	1.35789
					32	95	1372.73	V(+144.1)EIIANDQGNR		2	4.1873		0.951586	1.06079
					33	96	2078.11	D(+144.1)NHLLGTFDLTGIPPAPR		3	3.0702		1.0749	0.892453
					34	80	2086.08	M(+144.1)VNDAEK(+144.1)FAEEDKK(+144.1)		3	4.1236		1.08477	0.878495
					35	88	2086.28	K(+288.2)KELEEIVQPIISK(+144.1)		3	4.9926		1.25668	0.632353
					36	89	2090.1	I(+144.1)DTRNELESYAYSLK(+144.1)		2	1.057		1.13319	0.821106
					37	81	1397.79	ELEEIVQPIISK		2	4.2913
					38	97	2104.2	I(+144.1)INEPTAAAIAYGLDK(+144.1)R		3	6.3766		1.15196	0.80098
					39	95 85	2122.11	N(+144.1)QLTSNPENTVFDAK(+144.1)R		3	5.1585		1.06335	0.758824
					40	93	2125.13	S(+144.1)QIFSTASDNQPTVTIK(+144.1)		2	5.4037		1.26599	0
					41	94	1457.72	F(+144.1)EELNMDLFR		2	3.6808		0.88015	1.03071
					42	96	1460.74	N(+144.1)ELESYAYSLK		2	5.1422		0.793919	1.40912
					43	80	1479.84	V(+144.1)YEGERPLTK(+144.1)		2	2.6969		1.39881	0.435119
					44	99	1536.8	TFAPEEISAMVLTK		2	4.8408
					45	76	2304.27	K(+288.2)VTHAVVTVPAYFNDAQR					1.82595	0.661538
					46	99	1541.89	E(+144.1)LEEIVQPIISK		2	4.2913		0.733701	1.29
					47	92	2318.14	I(+144.1)EWLESHQDADIEDFKAK		3	6.8658		0.825096	1.2877
					48	99	1566.78	ITPSYVAFTPEGER		2	5.3042
					49	97	1574.79	T(+144.1)WNDPSVQQDIK		2	4.7506		0.843996	1.05111
					50	97	2379.27	I(+144.1)TPSYVAFTPEGERLIGDAAK		3	6.7261		0.94	0.688
					51	90	2397.33	K(+288.2)SQIFSTASDNQPTVTIK(+144.1)
					52	99	1604.84	N(+144.1)ELESYAYSLK(+144.1)		2	5.1422		1.0262	0.938865
					53	93	1604.86	S(+144.1)DIDEIVLVGGSTR		2	4.8599		0.93254	0.982857
					54	97	2466.17	L(+144.1)YGSGGPPPTGEEDTSEK(+144.1)DEL		2	3.5806		1.12693	0.738384
					55	89	1656.85	A(+144.1)KFEELNMDLFR		2	3.9694		0.758	1.1563
					56	96	1659.9	IINEPTAAAIAYGLDK		2	4.1607
					57	96	1677.81	NQLTSNPENTVFDAK		2	3.0135
					58	95	1680.9	T(+144.1)FAPEEISAMVLTK		2	4.8408		0.912976	1.26795
					59	76	1680.9	T(+144.1)FAPEEISAMVLTK		2	4.8408		0.905768	1.075
					60	96	2523.37	I(+144.1)TPSYVAFTPEGERLIGDAAK(+144.1)		3	6.7261		1.11374	0.4891
					61	91	1710.88	I(+144.1)TPSYVAFTPEGER		2	5.3042		0.995763	0.947458
					62	85	1718.89	T(+144.1)WNDPSVQQDIK(+144.1)		2	4.7506		1.1244	0.603509
					63	96	1803.99	I(+144.1)INEPTAAAIAYGLDK		2	4.1607		0.744007	1.34776
					64	92	1825	T(+144.1)FAPEEISAMVLTK(+144.1)		2	4.8408		1.13742	0.716667
					65	99	1836.93	SQIFSTASDNQPTVTIK		2	5.4037
					66	94	1966.01	N(+144.1)QLTSNPENTVFDAK(+144.1)		2	3.0135		1.17015	0.726761
					67	99	1981.03	S(+144.1)QIFSTASDNQPTVTIK		2	5.4037		0.93254	1.84286
					68	99	2149	IEIESFFEGEDFSETLTR		2	5.0573
					69	92	2177.97	LYGSGGPPPTGEEDTSEKDEL		2	3.5806
					70	99	2293.1	I(+144.1)EIESFFEGEDFSETLTR		2	5.0573		1.17353	1.20787
Serial#	Fam	Gi	Protein Name	Comment	# identified peptides								1.01116	0.959047	AVG
2	1	13242237	heat shock protein 8 [Rattus norvegicus]		32								0.193402	0.290823	STD
		74143862	unnamed protein product [Mus musculus]
		74181586	unnamed protein product [Mus musculus]
		74191381	unnamed protein product [Mus musculus]
		74220416	unnamed protein product [Mus musculus]
		74220592	unnamed protein product [Mus musculus]
		42542422	Heat shock protein 8 [Mus musculus]
		94387119	PREDICTED: similar to heat shock protein 8 [Mus musculus]			> Score >	Mass	Sequence		Charge	xCorr
					1	91	1379.72	M(+144.1)VNHFIAEFK		2	3.9409		0.799445	1.20311
					2	79	1396.76	M(+144.1)KEIAEAYLGK		2	4.6684		0.788226	1.19809
					3	79 70	1002.56	G(+144.1)TLDPVEK		2	3.4121		0.767974	1.13824
					4	81	1523.82	M(+144.1)VNHFIAEFK(+144.1)		2	3.9409		1.04605	0.838136
					5	80	1535.83	M(+144.1)VNHFIAEFKR		3	3.5511		0.934343	1.09787
					6	75	1539.82	M(+160.1)VNHFIAEFK(+144.1)		2	3.9409		0.967556	0.934783
					7	84	1540.86	MK(+144.1)EIAEAYLGK(+144.1)		2	4.6684		0.817621	1.09889
					8	70	1540.86	M(+144.1)KEIAEAYLGK(+144.1)		2	4.6684		0.919823	1.14667
					9	78	1062.64	N(+144.1)TTIPTK(+144.1)		2	2.4213		1.05381	1.00269
					10	77	1612.92	V(+144.1)QVEYK(+144.1)GETK(+144.1)		2	3.5995		1.10849	0.791038
					11	88	1625.91	S(+144.1)QIHDIVLVGGSTR		2	4.8263		1.02029	0.980702
					12	76	1088.62	VC(+57.02)NPIITK(+144.1)		2	3.7587		0.844503	0.826923
					13	90	1679.92	M(+144.1)VNHFIAEFK(+144.1)R		3	3.5511		1.175	0.86
					14	94	1684.96	M(+144.1)K(+144.1)EIAEAYLGK(+144.1)		2	4.6684		1.29007	0.747826
					15	96	1698.87	R(+144.1)FDDAVVQSDMK(+144.1)		3	4.4436		0.886195	0.974667
					16	78 71	1133.63	L(+144.1)SKEDIER		2	2.8128		0.788293	1.20336
					17	75	1700.96	M(+160.1)K(+144.1)EIAEAYLGK(+144.1)		2	4.6684		1.56081	0
					18	84	1137.62	E(+144.1)IAEAYLGK		2	3.3193		0.747727	1.333
					19	81	1709.93	L(+144.1)LQDFFNGKELNK		2	2.7423		0.722442	1.3087
					20	90	1714.87	R(+144.1)FDDAVVQSDM(+16)K(+144.1)		3	4.4436		1.04004	0.797938
					21	77	1146.66	G(+144.1)TLDPVEK(+144.1)		2	3.4121		0.89575	0.730189
					22	82	1797.93	H(+144.1)WPFMVVNDAGRPK		3	3.3121		0.779436	1.34776
					23	76	1199.67	DAGTIAGLNVLR		2	3.6549
					24	93	1835.83	S(+144.1)TAGDTHLGGEDFDNR		2	3.9613		0.960163	1.15955
					25	82	1232.72	V(+144.1)C(+57.02)NPIITK(+144.1)		2	3.7587		1.08295	0.812442
					26	73	1253.62	FEELNADLFR		2	3.2362
					27	74	1254.57	FDDAVVQSDMK		2	2.807
					28	74	1277.73	L(+144.1)SK(+144.1)EDIER		2	2.8128		1.02174	0.766522
					29	85	1932.09	IINEPTAAAIAYGLDKK(+144.1)		3	6.297		1.15016	0.265979
					30	84	1932.09	I(+144.1)INEPTAAAIAYGLDKK		3	6.297		0.877958	1.35479
					31	96	1932.09	I(+144.1)INEPTAAAIAYGLDKK		3	6.297		0.801522	1.00519
					32	84	1932.09	IINEPTAAAIAYGLDKK(+144.1)		3	6.297		0.849857	1.11481
					33	81	1948.1	I(+144.1)INEPTAAAIAYGLDK(+144.1)		2	4.1607		0.962326	1.0227
					34	94	1950	N(+144.1)QVAMNPTNTVFDAKR		2	1.0601		0.806175	1.13585
					35	89	1303.6	NSLESYAFNMK		2	5.3431
					36	79	1305.77	I(+144.1)TITNDK(+144.1)GR		2	2.9519		1.16337	0.808911
					37	87	1981.96	MVQEAEKYKAEDEKQR
					38	93	1982.11	L(+144.1)DKSQIHDIVLVGGSTR		3	4.8888		1.03974	0.24876
					39	85	1998.13	L(+144.1)LQDFFNGK(+144.1)ELNK(+144.1)		2	2.7423		1.28415	0.493443
					40	93	1343.77	D(+144.1)AGTIAGLNVLR		2	3.6549		0.874535	1.08308
					41	95	1372.73	V(+144.1)EIIANDQGNR		2	4.1873		0.951586	1.06079
					42	91	1379.72	M(+144.1)VNHFIAEFK		2	3.9409		0.799445	1.20311
					43	95	2076.19	I(+144.1)INEPTAAAIAYGLDKK(+144.1)		3	6.297		1.05499	0.985417
					44	99	2076.19	IINEPTAAAIAYGLDK(+144.1)K(+144.1)		3	6.297		1.02502	0.977273
					45	95	2094.1	N(+144.1)QVAMNPTNTVFDAK(+144.1)R		2	1.0601		1.15196	0.779902
					46	91	1396.76	M(+144.1)KEIAEAYLGK		2	4.6684		0.783213	1.26599
					47	84	1397.72	F(+144.1)EELNADLFR		2	3.2362		0.810085	1.14325
					48	97	2126.1	T(+144.1)VTNAVVTVPAYFNDSQR		2	5.0836		0.912976	0.992308
					49	80	2126.1	T(+144.1)VTNAVVTVPAYFNDSQR		2	5.0836		0.874535	1.13158
					50	91	2126.21	L(+144.1)DK(+144.1)SQIHDIVLVGGSTR		3	4.8888		1.28236	0.93908
					51	95	1447.7	N(+144.1)SLESYAFNMK		2	5.3431		0.813149	1.10104
					52	83	1468.82	V(+144.1)QVEYKGETK(+144.1)		2	3.5995		0.769418	1.11207
					53	99	2220.29	I(+144.1)INEPTAAAIAYGLDK(+144.1)K(+144.1)		3	6.297		1.14078	0.647087
					54	82	1523.82	M(+144.1)VNHFIAEFK(+144.1)		2	3.9409		1.06818	0.879545
					55	91	1540.86	M(+144.1)KEIAEAYLGK(+144.1)		2	4.6684		1.18038	0
					56	82	1591.8	N(+144.1)SLESYAFNMK(+144.1)		2	5.3431		1.04724	0.885294
					57	96	2407.22	G(+144.1)PAVGIDLGTTYSC(+57.02)VGVFQHGK		3	7.5225		0.791246	1.65385
					58	87	1616.79	SFYPEEVSSMVLTK		2	4.8938
					59	79	1624.85	A(+144.1)RFEELNADLFR		2	2.9166		1.11269	1.47812
					60	91	1625.91	S(+144.1)QIHDIVLVGGSTR		2	4.8263		0.842294	1.28306
					61	95	1631.8	T(+144.1)TPSYVAFTDTER		2	4.5404		0.876866	1.05896
					62	96	1659.9	IINEPTAAAIAYGLDK		2	4.1607
					63	91	1684.96	M(+144.1)K(+144.1)EIAEAYLGK(+144.1)		2	4.6684		1.22396	0.649479
					64	96	1691.73	STAGDTHLGGEDFDNR		2	3.9613
					65	93	2551.32	G(+144.1)PAVGIDLGTTYSC(+57.02)VGVFQHGK(+144.1)		3	7.5225		1.4894	0.843137
					66	93	1760.89	S(+144.1)FYPEEVSSMVLTK		2	4.8938		0.696296	1.26133
					67	98	1793.89	N(+144.1)QVAMNPTNTVFDAK		2	4.9719		0.849548	1.44842
					68	96	1803.99	I(+144.1)INEPTAAAIAYGLDK		2	4.1607		0.744007	1.34776
					69	94	1904.99	S(+144.1)FYPEEVSSMVLTK(+144.1)		2	4.8938		1.08366	0.841304
					70	96	1937.99	N(+144.1)QVAMNPTNTVFDAK(+144.1)		2	4.9719		1.64336	0.441026
					71	99	2918.43	Q(+144.1)TQTFTTYSDNQPGVLIQVYEGER		3	3.9882
					72	89	1982	TVTNAVVTVPAYFNDSQR		2	5.0836
					73	99	2126.1	T(+144.1)VTNAVVTVPAYFNDSQR		2	5.0836		1.05499	1.14667
Serial#	Fam	Gi	Protein Name	Comment	# identified peptides								0.982575	0.974436	AVG
3	1	903309	stress-70 protein (PBP74/CSA) [Mus musculus domesticus]		4								0.203207	0.322894	STD
		6754256	heat shock protein 9A [Mus musculus]
		74204605	unnamed protein product [Mus musculus]
		74205924	unnamed protein product [Mus musculus]
		74225724	unnamed protein product [Mus musculus]			> Score >	Mass	Sequence		Charge	xCorr
					1	78	1062.64	N(+144.1)TTIPTK(+144.1)		2	2.4213		1.05381	1.00269
					2	99	1633.94	A(+144.1)QFEGIVTDLIKR		3	4.1628		0.804008	1.17903
					3	83	1778.04	A(+144.1)QFEGIVTDLIK(+144.1)R		3	4.1628		1.0307	0.905263
					4	90	1386.78	D(+144.1)AGQISGLNVLR		2	4.4907		0.857183	1.075
					5	72	1434.78	V(+144.1)QQTVQDLFGR		2	3.7752		1.09302	1.2
					6	95	1434.78	V(+144.1)QQTVQDLFGR		2	3.7752		0.921569	1.01176
Serial#	Fam	Gi	Protein Name	Comment	# identified peptides								0.960049	1.06229	AVG
4	2	40556608	heat shock protein 1, beta [Mus musculus]		27								0.116513	0.112709	STD
						> Score >	Mass	Sequence		Charge	xCorr
					1	71	1421.87	L(+144.1)MK(+144.1)EILDK(+144.1)		3	2.5164		1.18687	0.694949
					2	75	1441.81	A(+144.1)K(+144.1)FENLC(+57.02)K(+144.1)		3	2.9208		1.25668	0.620856
					3	84	973.63	A(+144.1)LLFIPR		2	3.5753		1.14078	0.354854
					4	84	1524.84	R(+144.1)APFDLFENK(+144.1)		3	2.3619		1.10869	0.875449
					5	84 78	1021.65	S(+144.1)LVSVTK(+144.1)		2	3.2469		1.06818	1.01636
					6	79	1035.53	F(+144.1)YEAFSK		2	3.4267		0.708746	1.24313
					7	76	1671.84	S(+144.1)LTNDWEDHLAVK		3	4.4937		0.836033	1.13585
					8	91	1683.85	Y(+144.1)ESLTDPSKLDSGK		3	3.0047		0.694752	1.49451
					9	99	1688.93	E(+144.1)LISNASDALDKIR		3	5.7418		0.924287	1.10354
					10	89	1688.93	E(+144.1)LISNASDALDKIR		3	5.7418		1.0483	0.960406
					11	82	1708.97	E(+144.1)LKIDIIPNPQER		3	4.0211		1.00884	0.9675
					12	73	1179.62	F(+144.1)YEAFSK(+144.1)		2	3.4267		1.0262	0.863755
					13	98	1815.94	S(+144.1)LTNDWEDHLAVK(+144.1)		3	4.4937		1.09302	0.92
					14	73	1815.94	S(+144.1)LTNDWEDHLAVK(+144.1)		3	4.4937		1.06335	1.03122
					15	97	1833.03	E(+144.1)LISNASDALDK(+144.1)IR		3	5.7418		1.09813	0.843925
					16	76	1833.03	E(+144.1)LISNASDALDK(+144.1)IR		3	5.7418		1.0307	0.999561
					17	93	1853.07	E(+144.1)LK(+144.1)IDIIPNPQER		3	4.0211		0.986835	0.917978
					18	97	1927.05	H(+144.1)LEINPDHPIVETLR		3	5.4761		0.980457	1.3087
					19	89	1927.05	H(+144.1)LEINPDHPIVETLR		3	5.4761		0.816936	1.03312
					20	94	1285.66	L(+144.1)GIHEDSTNR		2	4.2897		0.943775	1.08795
					21	82	1295.66	Y(+144.1)IDQEELNK		2	4.0745		0.858197	1.33962
					22	95	1953.06	H(+144.1)SQFIGYPITLYLEK		3	4.6473		0.912976	1.41758
					23	70	1304.68	S(+144.1)IYYITGESK		2	4.6556		0.736107	1.3784
					24	93	1304.68	S(+144.1)IYYITGESK		2	4.6556		0.695965	1.50838
					25	94	2055.14	K(+144.1)HLEINPDHPIVETLR		3	4.1057		0.874535	1.24474
					26	99	1386.81	A(+144.1)DLINNLGTIAK		2	5.2755		0.796254	1.30633
					27	94	1386.81	A(+144.1)DLINNLGTIAK		2	5.2755		0.920053	1.16667
					28	98	1393.72	E(+144.1)QVANSAFVER		2	3.9374		1.04444	1.01289
					29	99	2097.16	H(+144.1)SQFIGYPITLYLEK(+144.1)		3	4.6473		1.03753	0.854305
					30	95	1439.76	Y(+144.1)IDQEELNK(+144.1)		2	4.0745		1.08295	0.911521
					31	99	2159.14	V(+144.1)ILHLKEDQTEYLEER		3	6.0956		0.805898	1.27407
					32	90	1448.78	S(+144.1)IYYITGESK(+144.1)		2	4.6556		1.0262	0.938865
					33	97	2199.24	K(+288.2)HLEINPDHPIVETLR		3	4.1057		1.60447	0.398148
					34	95 95	1493.84	T(+144.1)LTLVDTGIGMTK		2	5.2866		0.839286	1.21321
					35	88 88	1513.79	GVVDSEDLPLNISR		2	5.0944
					36	99	1530.9	A(+144.1)DLINNLGTIAK(+144.1)		2	5.2755		1.14522	0.980702
					37	96	2303.24	V(+144.1)ILHLK(+144.1)EDQTEYLEER		3	6.0956		1.31285	1.03296
					38	97	2321.05	Y(+144.1)HTSQSGDEMTSLSEYVSR		3	4.4358		1.01732	1.38214
					39	99	1563.84	E(+144.1)LISNASDALDK(+144.1)		2	5.1998		0.99498	0.978443
					40	97 97	1637.93	T(+144.1)LTLVDTGIGMTK(+144.1)		2	5.2866		1.00387	0.814537
					41	98 98	1657.89	G(+144.1)VVDSEDLPLNISR		2	5.0944		0.914473	1.23361
					42	91	2576.2	L(+144.1)VSSPC(+57.02)C(+57.02)IVTSTYGWTANMER		2	3.8598		1.63194	1.34375
					43	85	2592.24	G(+144.1)FEVVYMTEPIDEYC(+57.02)VQQLK		3	4.1523		1.07275	0.744231
					44	90 82	2674.34	R(+144.1)VFIMDSC(+57.02)DELIPEYLNFIR		3	3.0656
					45	97	2736.34	G(+144.1)FEVVYMTEPIDEYC(+57.02)VQQLK(+144.1)		3	4.1523		2.25505	0
					46	87	2988.53	DLVVLLFETALLSSGFSLEDPQTHSNR		3	4.9864
					47	99	3132.63	D(+144.1)LVVLLFETALLSSGFSLEDPQTHSNR		3	4.9864
					48	97	2576.2	L(+144.1)VSSPC(+57.02)C(+57.02)IVTSTYGWTANMER		2	3.8598		1.10502	0.889655
Serial#	Fam	Gi	Protein Name	Comment	# identified peptides								1.03886	1.01905	AVG
5	2	6755863	tumor rejection antigen gp96 [Mus musculus]		26								0.270895	0.303879	STD
		14714615	Heat shock protein 90kDa beta (Grp94), member 1 [Mus musculus]			> Score >	Mass	Sequence		Charge	xCorr
					1	82	1540.8	E(+144.1)GVKFDESEKTK		3	2.7644		0.599681	1.49368
					2	91	1566.83	K(+288.2)EAESSPFVER					0.983264	0.899582
					3	96	1657.88	N(+144.1)LLHVTDTGVGMTR		2	1.8919		1.1103	1.24839
					4	92	1107.69	L(+144.1)IINSLYK		2	3.6524		0.907605	1.075
					5	70	1107.69	LIINSLYK(+144.1)		2	3.6524		0.748087	1.32909
					6	99	1688.93	E(+144.1)LISNASDALDKIR		3	5.7418		0.924287	1.10354
					7	89	1688.93	E(+144.1)LISNASDALDKIR		3	5.7418		1.0483	0.960406
					8	84	1126.58	S(+144.1)GTSEFLNK		2	3.0282		1.22467	0.0821656
					9	83	1690.88	Q(+144.1)DK(+144.1)IYFMAGSSR		3	4.6888		1.03524	0.871366
					10	95	1705.9	D(+144.1)ISTNYYASQKK(+144.1)		3	3.4212		1.03206	0.934783
					11	78	1150.54	EAESSPFVER		2	3.8325
					12	95	1739.82	V(+144.1)FITDDFHDMMPK		3	3.4521		0.982236	1.23563
					13	97	1833.03	E(+144.1)LISNASDALDK(+144.1)IR		3	5.7418		1.09813	0.843925
					14	76	1833.03	E(+144.1)LISNASDALDK(+144.1)IR		3	5.7418		1.0307	0.999561
					15	81	1251.79	L(+144.1)IINSLYK(+144.1)		2	3.6524		1.21762	0.757513
					16	86	1883.92	V(+144.1)FITDDFHDMMPK(+144.1)		3	3.4521		1.23194	0.73481
					17	91	1895.92	R(+144.1)VFITDDFHDMMPK		3	3.6266		0.949495	0.921429
					18	88	1281.72	S(+144.1)GYLLPDTK(+144.1)		2	3.4689		1.14858	1.0172
					19	87	1283.68	L(+144.1)GVIEDHSNR		2	3.6228		1.03982	0.989381
					20	94	1294.64	E(+144.1)AESSPFVER		2	3.8325		0.914397	0.953696
					21	96	1303.67	G(+144.1)LFDEYGSK(+144.1)		2	4.1876		1.20513	0.837949
					22	91	1982.01	E(+144.1)VEEDEYK(+144.1)AFYK(+144.1)		3	4.3669		1.29121	0.590659
					23	76	2009.02	E(+144.1)ATEKEFEPLLNWMK		3	5.0966		0.775098	1.3602
					24	93	2009.02	E(+144.1)ATEKEFEPLLNWMK		3	5.0966		0.897161	0.711024
					25	76	1433.7	D(+144.1)ISTNYYASQK		2	3.2359		1.30556	0
					26	99	2151.14	K(+144.1)YSQFINFPIYVWSSK		3	3.4994		0.646017	1.41519
					27	97	2153.11	E(+144.1)ATEKEFEPLLNWMK(+144.1)		3	5.0966		0.955867	1.01007
					28	99	2153.11	E(+144.1)ATEK(+144.1)EFEPLLNWMK		3	5.0966		0.998477	0.921429
					29	70	2153.11	E(+144.1)ATEKEFEPLLNWMK(+144.1)		3	5.0966		0.74789	1.25662
					30	89	2167.14	Y(+144.1)SQFINFPIYVWSSK(+144.1)		2	2.7559		1.43243	0
					31	95	1485.75	GVVDSDDLPLNVSR		2	5.3391
					32	99	2256.21	N(+144.1)LLHVTDTGVGMTREELVK		3	6.15		0.847763	1.17738
					33	90	2295.24	K(+288.2)YSQFINFPIYVWSSK		3	3.4994		1.27098	0.744882
					34	93	2297.22	E(+144.1)ATEK(+144.1)EFEPLLNWMK(+144.1)		3	5.0966		1.19991	0.826923
					35	99 99	2318.27	L(+144.1)ISLTDENALAGNEELTVK(+144.1)		2	4.5431		1.2831	1.04595
					36	99	1563.84	E(+144.1)LISNASDALDK(+144.1)		2	5.1998		0.99498	0.978443
					37	97	2394.14	F(+144.1)QSSHHSTDITSLDQYVER		3	5.4168		1.02648	1.10405
					38	96	2400.31	N(+144.1)LLHVTDTGVGMTREELVK(+144.1)		3	6.15		1.1991	0.687113
					39	93	2439.34	K(+288.2)YSQFINFPIYVWSSK(+144.1)		3	3.4994		1.46613	0.885294
					40	95	2439.34	K(+288.2)YSQFINFPIYVWSSK(+144.1)		3	3.4994
					41	99	1629.85	G(+144.1)VVDSDDLPLNVSR		2	5.3391		1.09064	0.987838
					42	96	2500.17	L(+144.1)TESPC(+57.02)ALVASQYGWSGNMER		3	5.6211		1.13527	0.56087
					43	81	2023.04	Y(+144.1)SQFINFPIYVWSSK		2	2.7559		0.998607	1.24552
					44	95 95	2030.07	LISLTDENALAGNEELTVK		2	4.5431
					45	93	3392.69	G(+144.1)YEVIYLTEPVDEYC(+57.02)IQALPEFDGK(+144.1)R		3	4.0935		0.791246	1.75185
Serial#	Fam	Gi	Protein Name	Comment	# identified peptides								1.04355	0.940254	AVG
6	2	6754254	heat shock protein 1, alpha [Mus musculus]		15								0.198557	0.356981	STD
		74147335	unnamed protein product [Mus musculus]			> Score >	Mass	Sequence		Charge	xCorr
					1	91	1408.74	R(+144.1)APFDLFENR		3	3.2029		1.39632	1.01176
					2	74	1421.87	I(+144.1)MK(+144.1)DILEK(+144.1)		2	2.6767		1.39881	0.716667
					3	83	959.614	A(+144.1)LLFVPR		2	3.1296		0.827465	1.12042
					4	91	1683.85	Y(+144.1)ESLTDPSKLDSGK		3	3.0047		0.694752	1.49451
					5	96	1704.92	E(+144.1)LISNSSDALDKIR		3	4.7792		0.892256	1.18936
					6	96	1829.96	S(+144.1)LTNDWEEHLAVK(+144.1)		3	4.0809		1.07578	0.995567
					7	82	1295.66	Y(+144.1)IDQEELNK		2	4.0745		0.858197	1.33962
					8	91	1379.7	D(+144.1)QVANSAFVER		2	4.0314		0.896947	1.24733
					9	99	1386.81	A(+144.1)DLINNLGTIAK		2	5.2755		0.796254	1.30633
					10	94	1386.81	A(+144.1)DLINNLGTIAK		2	5.2755		0.920053	1.16667
					11	95	1439.76	Y(+144.1)IDQEELNK(+144.1)		2	4.0745		1.08295	0.911521
					12	99	2159.14	V(+144.1)ILHLKEDQTEYLEER		3	6.0956		0.805898	1.27407
					13	99	2203.24	K(+288.2)HLEINPDHSIIETLR					1.07306	0.981735
					14	95 95	1493.84	T(+144.1)LTIVDTGIGMTK		2	5.2866		0.839286	1.21321
					15	84	1496.83	H(+144.1)IYFITGETK(+144.1)		2	3.4031		1.1809	0.864322
					16	88 88	1513.79	GVVDSEDLPLNISR		2	5.0944
					17	99	1530.9	A(+144.1)DLINNLGTIAK(+144.1)		2	5.2755		1.14522	0.980702
					18	96	2303.24	V(+144.1)ILHLK(+144.1)EDQTEYLEER		3	6.0956		1.31285	1.03296
					19	97 97	1637.93	T(+144.1)LTIVDTGIGMTK(+144.1)		2	5.2866		1.00387	0.814537
					20	98 98	1657.89	G(+144.1)VVDSEDLPLNISR		2	5.0944		0.914473	1.23361
					21	89	2590.22	L(+144.1)VTSPC(+57.02)C(+57.02)IVTSTYGWTANMER		3	4.7523		1.01732	0.921429
Serial#	Fam	Gi	Protein Name	Comment	# identified peptides								1.00663	1.09082	AVG
7	3	31982755	vimentin [Mus musculus]		33								0.201208	0.198979	STD
		74225487	unnamed protein product [Mus musculus]			> Score >	Mass	Sequence		Charge	xCorr
					1	83	1348.76	K(+288.2)LLEGEESR					0.987395	0.813025
					2	94	1431.77	Q(+144.1)VDQLTNDKAR		3	4.1668		0.732087	1.20561
					3	85	1504.83	R(+144.1)QVDQLTNDK(+144.1)		3	3.484		0.883558	1.12278
					4	81	1014.54	F(+144.1)ANYIDK		2	3.4068		0.73572	1.50877
					5	77	1567.86	M(+144.1)ALDIEIATYRK		3	4.1071		0.900383	1.21586
					6	74	1575.87	Q(+144.1)VDQLTNDK(+144.1)AR		3	4.1668		1.06335	0.817195
					7	96	1587.87	R(+144.1)QVDQLTNDKAR		3	4.7177
					8	74	1093.53	FADLSEAANR		2	4.0357
					9	76	1671.93	HLREYQDLLNVK(+144.1)		2	1.7749		0.854909	1.08736
					10	88	1677.95	K(+144.1)VESLQEEIAFLK		3	5.0083		0.650863	1.45645
					11	82	1684.01	ILLAELEQLK(+144.1)GQGK		3	4.9017		0.771465	1.29
					12	87	1702	I(+144.1)SLPLPTFSSLNLR		2	2.6746		1.50337	1.14667
					13	97	1711.96	M(+144.1)ALDIEIATYRK(+144.1)		3	4.1071		1.23037	0.675393
					14	90	1731.97	R(+144.1)QVDQLTNDK(+144.1)AR		3	4.7177		1.08629	0.765254
					15	73	1194.67	F(+144.1)LEQQNK(+144.1)		2	2.6202		0.991561	0.870886
					16	78	1806.05	K(+144.1)VESLQEEIAFLKK		3	4.2584		0.791246	1.40904
					17	79	1816.03	H(+144.1)LREYQDLLNVK(+144.1)		2	1.7749		1.10849	0.709906
					18	87	1822.05	K(+288.2)VESLQEEIAFLK		3	5.0083		0.791246	1.22255
					19	94	1822.05	K(+288.2)VESLQEEIAFLK		3	5.0083		1.0567	1.10968
					20	83	1826.96	E(+144.1)TNLESLPLVDTHSK		3	4.7469		0.783089	1.2634
					21	77	1827.9	R(+144.1)MFGGSGTSSRPSSNR		3	3.0577		0.928854	1.12174
					22	88	1828.11	ILLAELEQLK(+144.1)GQGK(+144.1)		3	4.9017		1.08692	1.08632
					23	97	1828.11	I(+144.1)LLAELEQLKGQGK(+144.1)		3	4.9017		1.10086	1.14251
					24	88	1832.93	V(+144.1)EVERDNLAEDIMR		2	1.8387		1.06335	1.05068
					25	79	1232.63	Q(+144.1)DVDNASLAR		2	3.4193		0.74286	1.20647
					26	99	1237.63	F(+144.1)ADLSEAANR		2	4.0357		0.903846	1.09154
					27	91	1876	T(+144.1)NEK(+144.1)VELQELNDR		2	4.4216		1.00858	0.922747
					28	94	1878.91	L(+144.1)QDEIQNMKEEMAR		3	4.766		0.784707	1.2438
					29	72	1878.91	LQDEIQNMK(+144.1)EEMAR		3	4.766		0.813225	1.19444
					30	85	1254.57	LGDLYEEEMR		2	3.9572
					31	75	1265.68	E(+144.1)YQDLLNVK		2	3.2378		0.858586	1.55532
					32	85	1920.96	F(+144.1)ADLSEAANRNNDALR		3	3.3025		1.06818	0.918636
					33	89	1295.67	MALDIEIATYR		2	4.1266
					34	83	1950.15	K(+144.1)VESLQEEIAFLKK(+144.1)		3	4.2584		0.903846	1.14115
					35	73	1953	L(+144.1)GDLYEEEMRELRR		3	3.1855		1.02473	0.540437
					36	84	1966.15	K(+288.2)VESLQEEIAFLK(+144.1)		3	5.0083		1.35932	0.551282
					37	94	1313.81	I(+144.1)LLAELEQLK		2	4.2061		0.808081	1.37234
					38	99	1971.06	E(+144.1)TNLESLPLVDTHSK(+144.1)		3	4.7469		1.11905	1.01357
					39	97	1980.9	D(+144.1)GQVINETSQHHDDLE		3	4.8859		0.93254	1.38214
					40	91	1980.9	D(+144.1)GQVINETSQHHDDLE		3	4.8859		1.30173	1.3871
					41	99	1983.06	E(+144.1)TNLESLPLVDTHSKR		3	4.0048		0.853713	0.980702
					42	76	1348.76	K(+288.2)LLEGEESR					1.0987	0.688
					43	89	2023.02	L(+144.1)QDEIQNMK(+144.1)EEMAR		3	4.766		1.32768	0.388701
					44	90	2094.25	K(+288.2)VESLQEEIAFLKK(+144.1)		3	4.2584		1.7665	0
					45	97	2094.25	K(+144.1)VESLQEEIAFLK(+144.1)K(+144.1)		3	4.2584		1.13527	0.685507
					46	93	1398.67	L(+144.1)GDLYEEEMR		2	3.9572		0.878591	1.31234
					47	87	1409.78	E(+144.1)YQDLLNVK(+144.1)		2	3.2378		1.08796	0.955556
					48	92	2127.16	E(+144.1)TNLESLPLVDTHSK(+144.1)R		3	4.0048		1.00427	1.01068
					49	79	1439.77	M(+144.1)ALDIEIATYR		2	4.1266		1.26599	0
					50	96	1439.77	M(+144.1)ALDIEIATYR		2	4.1266		0.936255	1.23347
					51	94	1444.71	SLYSSSPGGAYVTR		2	3.0626
					52	91	1453.71	N(+144.1)LQEAEEWYK		2	4.7104		0.86048	1.37958
					53	77	1453.71	N(+144.1)LQEAEEWYK		2	4.7104		1.35248	0
					54	99	1457.91	I(+144.1)LLAELEQLK(+144.1)		2	4.2061		1.13527	0.56087
					55	94	2270.17	L(+144.1)LQDSVDFSLADAINTEFK		2	4.3324
					56	85	2270.17	L(+144.1)LQDSVDFSLADAINTEFK		2	4.3324
					57	94	1557.9	ISLPLPTFSSLNLR		2	2.6746
					58	99	2345.08	E(+144.1)MEENFALEAANYQDTIGR		2	5.6953		0.967078	1.59259
					59	99	1587.8	TNEKVELQELNDR		2	4.4216
					60	89	1597.81	N(+144.1)LQEAEEWYK(+144.1)		2	4.7104		1.1809	0.907538
					61	96	2414.27	L(+144.1)LQDSVDFSLADAINTEFK(+144.1)		2	4.3324		1.53595	0.168627
					62	92	2414.27	L(+144.1)LQDSVDFSLADAINTEFK(+144.1)		2	4.3324		0.853062	1.17578
					63	92	2468.22	L(+144.1)QEEMLQREEAESTLQSFR		3	3.9322		0.88116	1.18902
					64	83	1671.93	H(+144.1)LREYQDLLNVK		2	1.7749
					65	97	2521.26	Q(+144.1)VQSLTC(+57.02)EVDALKGTNESLER		3	6.8269		0.779942	1.16714
					66	84	1702	I(+144.1)SLPLPTFSSLNLR		2	2.6746		1.04724	1.01176
					67	83	2665.36	Q(+144.1)VQSLTC(+57.02)EVDALK(+144.1)GTNESLER		3	6.8269		1.4992	0
					68	93	2665.36	Q(+144.1)VQSLTC(+57.02)EVDALK(+144.1)GTNESLER		3	6.8269		1.07051	0.80098
					69	81	1832.93	V(+144.1)EVERDNLAEDIMR		2	1.8387
					70	92	2126.07	LLQDSVDFSLADAINTEFK		2	4.3324
					71	99	2200.98	EMEENFALEAANYQDTIGR		2	5.6953
					72	99	2270.17	L(+144.1)LQDSVDFSLADAINTEFK		2	4.3324		1.57631	0.705469
					73	97	2345.08	E(+144.1)MEENFALEAANYQDTIGR		2	5.6953		0.991561	1.19747
Serial#	Fam	Gi	Protein Name	Comment	# identified peptides								1.03029	0.978731	AVG
8	4	21746161	tubulin, beta [Mus musculus]		26								0.235196	0.391413	STD
						> Score >	Mass	Sequence		Charge	xCorr
					1	73	1402.79	F(+144.1)PGQLNADLRK		3	3.9162		0.86485	1.1
					2	72	1402.79	FPGQLNADLRK(+144.1)		3	3.9162		0.778883	1.14219
					3	75	1415.83	K(+144.1)LAVNMVPFPR		3	2.0739		0.901419	0.653165
					4	86	1529.8	R(+144.1)ISEQFTAMFR		3	3.6215		0.821678	1.26795
					5	78	1546.89	F(+144.1)PGQLNADLRK(+144.1)		3	3.9162		1.0262	0.863755
					6	93	1559.93	K(+288.2)LAVNMVPFPR		3	2.0739		1.30266	0.471951
					7	91	1620.84	LHFFMPGFAPLTSR		2	4.7256
					8	81	1172.62	T(+144.1)AVC(+57.02)DIPPR		2	2.8428		0.917386	1.05942
					9	96	1764.94	L(+144.1)HFFMPGFAPLTSR		2	4.7256		1.18687	0.877551
					10	95	1780.94	L(+144.1)HFFM(+16)PGFAPLTSR		2	4.7256		1.28577	1.10486
					11	74	1780.94	L(+144.1)HFFM(+16)PGFAPLTSR		2	4.7256		1.03206	0
					12	87	1197.71	Y(+144.1)LTVAAIFR		2	3.167		1.03982	1.04646
					13	71	1221.63	I(+144.1)REEYPDR		2	2.4389		0.813853	1.04429
					14	89	1229.6	ISEQFTAMFR		2	3.9828
					15	95	1287.73	L(+144.1)AVNMVPFPR		2	3.9162		0.983264	1.02552
					16	99 99	1967.02	E(+144.1)IVHIQAGQC(+57.02)GNQIGAK		3	5.6052		0.706469	1.30536
					17	84 84	1967.02	E(+144.1)IVHIQAGQC(+57.02)GNQIGAK		3	5.6052		0.940537	0.973585
					18	95	1985.03	N(+144.1)SSYFVEWIPNNVK(+144.1)		2	4.206		1.14594	1.11207
					19	97 97	1996.06	A(+144.1)LTVPELTQQMFDSK(+144.1)		2	2.1327		1.36946	0.937179
					20	99	2045.06	I(+144.1)NVYYNEATGNKYVPR		3	6.5576		0.87037	0.931667
					21	95	2045.06	INVYYNEATGNK(+144.1)YVPR		3	6.5576		0.828048	1.2
					22	94	1373.7	I(+144.1)SEQFTAMFR		2	3.9828		0.978999	0.947458
					23	88	2068	M(+144.1)SMKEVDEQMLNVQNK		3	4.6956		0.912976	1.09408
					24	96	2087.08	GHYTEGAELVDSVLDVVRK		3	6.9929		1.35642	1.14082
					25	92	2103.08	G(+144.1)HYTEGAELVDSVLDVVR		2	5.4159		0	2.86667
					26	88	2103.08	G(+144.1)HYTEGAELVDSVLDVVR		2	5.4159		1.1285	1.48033
					27	99 99	2111.12	E(+144.1)IVHIQAGQC(+57.02)GNQIGAK(+144.1)		3	5.6052		1.29263	0.936634
					28	99 99	2158.14	M(+144.1)SATFIGNSTAIQELFKR		3	5.1305		1.3627	0.318519
					29	86 86	2158.14	M(+144.1)SATFIGNSTAIQELFKR		3	5.1305		1.00319	1.12619
					30	94	2189.16	I(+144.1)NVYYNEATGNK(+144.1)YVPR		3	6.5576		1.29834	0.641436
					31	94	2212.1	M(+144.1)SMK(+144.1)EVDEQMLNVQNK		3	4.6956		0.88015	1.01461
					32	99	2231.18	G(+144.1)HYTEGAELVDSVLDVVRK		3	6.9929		0.907605	1.39118
					33	95 95	2254.16	M(+144.1)REIVHIQAGQC(+57.02)GNQIGAK		3	5.5765		1.2173	1.10256
					34	95 95	2254.16	M(+144.1)REIVHIQAGQC(+57.02)GNQIGAK		3	5.5765		1.2173	1.10256
					35	95	1529.77	I(+144.1)NVYYNEATGNK		2	4.1393		0.7669	1.25692
					36	90 90	2302.24	M(+144.1)SATFIGNSTAIQELFK(+144.1)R		3	5.1305		1.09813	0.783645
					37	77 75	2302.24	M(+144.1)SATFIGNSTAIQELFK(+144.1)R		3	5.1305		1.21447	1
					38	95	1559.93	K(+288.2)LAVNMVPFPR		3	2.0739		1.10849	0.730189
					39	91	2356.2	M(+144.1)SMK(+144.1)EVDEQMLNVQNK(+144.1)		3	4.6956		1.1509	0.651515
					40	96	2356.2	M(+144.1)SMK(+144.1)EVDEQMLNVQNK(+144.1)		3	4.6956		1.50641	0.620192
					41	94 84	2375.28	G(+144.1)HYTEGAELVDSVLDVVRK(+144.1)		3	6.9929		0.971074	0.870661
					42	95 95	2398.26	M(+144.1)REIVHIQAGQC(+57.02)GNQIGAK(+144.1)		3	5.5765		1.7915	0.649057
					43	82 82	2414.26	M(+160.1)REIVHIQAGQC(+57.02)GNQIGAK(+144.1)		3	5.5765		1.60388	0.697297
					44	99	1639.88	I(+144.1)MNTFSVMPSPK(+144.1)		2	4.8846		1.28944	0.849383
					45	99	1764.94	L(+144.1)HFFMPGFAPLTSR		2	4.7256		0.96668	1.01176
					46	92	1764.94	L(+144.1)HFFMPGFAPLTSR		2	4.7256		1.04992	0.950962
					47	88	1775.94	A(+144.1)ILVDLEPGTM(+16)DSVR		2	3.981		0.912976	1.10256
					48	88	2708.34	LTTPTYGDLNHLVSATMSGVTTC(+57.02)LR		3	5.6547
					49	88	2708.34	LTTPTYGDLNHLVSATMSGVTTC(+57.02)LR		3	5.6547
					50	97	1840.93	N(+144.1)SSYFVEWIPNNVK		2	4.206
					51	81 71	1851.96	A(+144.1)LTVPELTQQMFDSK		2	2.1327		0.898171	0.92973
					52	99 99	1857.94	MSATFIGNSTAIQELFK		2	4.0744
					53	92	2798.34	SGPFGQIFRPDNFVFGQSGAGNNWAK		3	7.745
					54	97	2852.44	L(+144.1)TTPTYGDLNHLVSATMSGVTTC(+57.02)LR		3	5.6547		1.27817	0.826923
					55	89	2868.44	L(+144.1)TTPTYGDLNHLVSATM(+16)SGVTTC(+57.02)LR		3	5.6547		1.33523	0.26875
					56	96	1958.98	GHYTEGAELVDSVLDVVR		2	5.4159
					57	97	2942.44	SGPFGQIFRPDNFVFGQSGAGNNWAK(+144.1)		3	7.745		0.863177	2.08485
					58	98	1985.03	N(+144.1)SSYFVEWIPNNVK(+144.1)		2	4.206		1.66162	0.43
					59	93 93	2002.04	M(+144.1)SATFIGNSTAIQELFK		2	4.0744		0.87094	1.29928
					60	97	3086.54	S(+144.1)GPFGQIFRPDNFVFGQSGAGNNWAK(+144.1)		3	7.745		1.19898	0.767857
					61	93	3086.54	S(+144.1)GPFGQIFRPDNFVFGQSGAGNNWAK(+144.1)		3	7.745		1.30086	0.607345
					62	99	2103.08	G(+144.1)HYTEGAELVDSVLDVVR		2	5.4159		0.900876	1.47651
					63	78 72	2103.08	G(+144.1)HYTEGAELVDSVLDVVR		2	5.4159
					64	99 94	3246.51	F(+144.1)WEVISDEHGIDPTGSYHGDSDLQLER		3	4.5055		0.965146	1.13407
					65	94 94	3599.72	KESESC(+57.02)DC(+57.02)LQGFQLTHSLGGGTGSGMGTLLISK(+144.1)		3	5.6885		1.22283	0.781818
Serial#	Fam	Gi	Protein Name	Comment	# identified peptides								1.07676	0.983237	AVG
9	4	7106439	tubulin, beta 5 [Mus musculus]		25								0.278074	0.417948	STD
		74141821	unnamed protein product [Mus musculus]
		74204140	unnamed protein product [Mus musculus]			> Score >	Mass	Sequence		Charge	xCorr
					1	73	1402.79	F(+144.1)PGQLNADLRK		3	3.9162		0.86485	1.1
					2	72	1402.79	FPGQLNADLRK(+144.1)		3	3.9162		0.778883	1.14219
					3	75	1415.83	K(+144.1)LAVNMVPFPR		3	2.0739		0.901419	0.653165
					4	86	1529.8	R(+144.1)ISEQFTAMFR		3	3.6215		0.821678	1.26795
					5	78	1546.89	F(+144.1)PGQLNADLRK(+144.1)		3	3.9162		1.0262	0.863755
					6	74	1039.59	YLTVAAVFR		2	3.2932
					7	93	1559.93	K(+288.2)LAVNMVPFPR		3	2.0739		1.30266	0.471951
					8	91	1620.84	LHFFMPGFAPLTSR		2	4.7256
					9	81	1172.62	T(+144.1)AVC(+57.02)DIPPR		2	2.8428		0.917386	1.05942
					10	96	1764.94	L(+144.1)HFFMPGFAPLTSR		2	4.7256		1.18687	0.877551
					11	98	1183.69	Y(+144.1)LTVAAVFR		2	3.2932		0.893536	1.06274
					12	73	1183.69	Y(+144.1)LTVAAVFR		2	3.2932		0.845324	1.06727
					13	95	1780.94	L(+144.1)HFFM(+16)PGFAPLTSR		2	4.7256		1.28577	1.10486
					14	74	1780.94	L(+144.1)HFFM(+16)PGFAPLTSR		2	4.7256		1.03206	0
					15	72	1803.99	A(+144.1)LTVPELTQQVFDAK		2	3.6016		0.825096	1.03476
					16	71	1221.63	I(+144.1)REEYPDR		2	2.4389		0.813853	1.04429
					17	89	1229.6	ISEQFTAMFR		2	3.9828
					18	95	1287.73	L(+144.1)AVNMVPFPR		2	3.9162		0.983264	1.02552
					19	99 99	1967.02	E(+144.1)IVHIQAGQC(+57.02)GNQIGAK		3	5.6052		0.706469	1.30536
					20	84 84	1967.02	E(+144.1)IVHIQAGQC(+57.02)GNQIGAK		3	5.6052		0.940537	0.973585
					21	95	1985.03	N(+144.1)SSYFVEWIPNNVK(+144.1)		2	4.206		1.14594	1.11207
					22	94	1373.7	I(+144.1)SEQFTAMFR		2	3.9828		0.978999	0.947458
					23	88	2068	M(+144.1)SMKEVDEQMLNVQNK		3	4.6956		0.912976	1.09408
					24	96	2087.08	GHYTEGAELVDSVLDVVRK		3	6.9929		1.35642	1.14082
					25	92	2103.08	G(+144.1)HYTEGAELVDSVLDVVR		2	5.4159		0	2.86667
					26	88	2103.08	G(+144.1)HYTEGAELVDSVLDVVR		2	5.4159		1.1285	1.48033
					27	99 99	2111.12	E(+144.1)IVHIQAGQC(+57.02)GNQIGAK(+144.1)		3	5.6052		1.29263	0.936634
					28	92	2158.18	M(+144.1)AVTFIGNSTAIQELFK(+144.1)		2	5.1298		1.67329	0
					29	96	1445.74	I(+144.1)SVYYNEATGGK		2	5.4633		0.817372	1.13585
					30	92	1445.74	ISVYYNEATGGK(+144.1)		2	5.4633		0.80239	1.39296
					31	96	2170.18	M(+144.1)AVTFIGNSTAIQELFKR		3	5.3993		0.958206	1.30183
					32	95	2170.18	M(+144.1)AVTFIGNSTAIQELFKR		3	5.3993		1.2588	1.04242
					33	95	1463.8	I(+144.1)MNTFSVVPSPK		2	4.4762		0.753567	1.2627
					34	76	1463.8	IMNTFSVVPSPK(+144.1)		2	4.4762		0.967078	0.637037
					35	94	2212.1	M(+144.1)SMK(+144.1)EVDEQMLNVQNK		3	4.6956		0.88015	1.01461
					36	99	2231.18	G(+144.1)HYTEGAELVDSVLDVVRK		3	6.9929		0.907605	1.39118
					37	95 95	2254.16	M(+144.1)REIVHIQAGQC(+57.02)GNQIGAK		3	5.5765
					38	95 95	2254.16	M(+144.1)REIVHIQAGQC(+57.02)GNQIGAK		3	5.5765
					39	81	2314.28	M(+144.1)AVTFIGNSTAIQELFK(+144.1)R		3	5.3993		1.10621	0.960194
					40	89	2314.28	M(+144.1)AVTFIGNSTAIQELFK(+144.1)R		3	5.3993		1.33523	0.439773
					41	95	1559.93	K(+288.2)LAVNMVPFPR		3	2.0739		1.10849	0.730189
					42	91	2356.2	M(+144.1)SMK(+144.1)EVDEQMLNVQNK(+144.1)		3	4.6956		1.1509	0.651515
					43	96	2356.2	M(+144.1)SMK(+144.1)EVDEQMLNVQNK(+144.1)		3	4.6956		1.50641	0.620192
					44	94 84	2375.28	G(+144.1)HYTEGAELVDSVLDVVRK(+144.1)		3	6.9929		0.971074	0.870661
					45	99	1589.84	I(+144.1)SVYYNEATGGK(+144.1)		2	5.4633		1.11773	0.730583
					46	95 95	2398.26	M(+144.1)REIVHIQAGQC(+57.02)GNQIGAK(+144.1)		3	5.5765		1.7915	0.649057
					47	99	1607.9	I(+144.1)MNTFSVVPSPK(+144.1)		2	4.4762		1.2278	0.889655
					48	82 82	2414.26	M(+160.1)REIVHIQAGQC(+57.02)GNQIGAK(+144.1)		3	5.5765		1.60388	0.697297
					49	99	1764.94	L(+144.1)HFFMPGFAPLTSR		2	4.7256		0.96668	1.01176
					50	92	1764.94	L(+144.1)HFFMPGFAPLTSR		2	4.7256		1.04992	0.950962
					51	88	1775.94	A(+144.1)ILVDLEPGTM(+16)DSVR		2	3.981		0.912976	1.10256
					52	78	1803.99	A(+144.1)LTVPELTQQVFDAK		2	3.6016		1.22515	0.693548
					53	88	2708.34	LTTPTYGDLNHLVSATMSGVTTC(+57.02)LR		3	5.6547
					54	88	2708.34	LTTPTYGDLNHLVSATMSGVTTC(+57.02)LR		3	5.6547
					55	97	1840.93	N(+144.1)SSYFVEWIPNNVK		2	4.206
					56	92	2798.34	SGPFGQIFRPDNFVFGQSGAGNNWAK		3	7.745
					57	93	1869.98	MAVTFIGNSTAIQELFK		2	5.1298
					58	97	2852.44	L(+144.1)TTPTYGDLNHLVSATMSGVTTC(+57.02)LR		3	5.6547		1.27817	0.826923
					59	89	2868.44	L(+144.1)TTPTYGDLNHLVSATM(+16)SGVTTC(+57.02)LR		3	5.6547		1.33523	0.26875
					60	83	1948.1	A(+144.1)LTVPELTQQVFDAK(+144.1)		2	3.6016
					61	96	1958.98	GHYTEGAELVDSVLDVVR		2	5.4159
					62	97	2942.44	SGPFGQIFRPDNFVFGQSGAGNNWAK(+144.1)		3	7.745		0.863177	2.08485
					63	98	1985.03	N(+144.1)SSYFVEWIPNNVK(+144.1)		2	4.206		1.66162	0.43
					64	99	2014.08	M(+144.1)AVTFIGNSTAIQELFK		2	5.1298		0.927667	1.23563
					65	97	3086.54	S(+144.1)GPFGQIFRPDNFVFGQSGAGNNWAK(+144.1)		3	7.745		1.19898	0.767857
					66	93	3086.54	S(+144.1)GPFGQIFRPDNFVFGQSGAGNNWAK(+144.1)		3	7.745		1.30086	0.607345
					67	99	2103.08	G(+144.1)HYTEGAELVDSVLDVVR		2	5.4159		0.900876	1.47651
					68	78 72	2103.08	G(+144.1)HYTEGAELVDSVLDVVR		2	5.4159
					69	99 94	3246.51	F(+144.1)WEVISDEHGIDPTGTYHGDSDLQLDR		3	6.2523		0.965146	1.13407
					70	95	3455.63	E(+144.1)AESC(+57.02)DC(+57.02)LQGFQLTHSLGGGTGSGMGTLLISK		3	5.5641
					71	94 94	3599.73	E(+144.1)AESC(+57.02)DC(+57.02)LQGFQLTHSLGGGTGSGMGTLLISK(+14					1.22283	0.781818
Serial#	Fam	Gi	Protein Name	Comment	# identified peptides								1.06471	0.972328	AVG
10	4	12963615	tubulin, beta 3 [Mus musculus]		15								0.286337	0.437007	STD
		74223783	unnamed protein product [Mus musculus]			> Score >	Mass	Sequence		Charge	xCorr
					1	73	1402.79	F(+144.1)PGQLNADLRK		3	3.9162		0.86485	1.1
					2	72	1402.79	FPGQLNADLRK(+144.1)		3	3.9162		0.778883	1.14219
					3	75	1415.83	K(+144.1)LAVNMVPFPR		3	2.0739		0.901419	0.653165
					4	86	1529.8	R(+144.1)ISEQFTAMFR		3	3.6215		0.821678	1.26795
					5	78	1546.89	F(+144.1)PGQLNADLRK(+144.1)		3	3.9162		1.0262	0.863755
					6	93	1559.93	K(+288.2)LAVNMVPFPR		3	2.0739		1.30266	0.471951
					7	95	1748.94	L(+144.1)HFFMPGFAPLTAR		2	3.0434		1.2831	1.27838
					8	79	1213.7	Y(+144.1)LTVATVFR		2	2.816		0.967078	1.06173
					9	89	1229.6	ISEQFTAMFR		2	3.9828
					10	95	1287.73	L(+144.1)AVNMVPFPR		2	3.9162		0.983264	1.02552
					11	99 99	1967.02	E(+144.1)IVHIQAGQC(+57.02)GNQIGAK		3	5.6052		0.706469	1.30536
					12	84 84	1967.02	E(+144.1)IVHIQAGQC(+57.02)GNQIGAK		3	5.6052		0.940537	0.973585
					13	92	1980.07	A(+144.1)LTVPELTQQMFDAK(+144.1)		2	2.8031		1.01509	1.35789
					14	95	1985.03	N(+144.1)SSYFVEWIPNNVK(+144.1)		2	4.206		1.14594	1.11207
					15	97 97	1996.07	A(+144.1)LTVPELTQQM(+16)FDAK(+144.1)		2	2.8031		1.36946	0.937179
					16	94	1373.7	I(+144.1)SEQFTAMFR		2	3.9828		0.978999	0.947458
					17	96	2087.08	GHYTEGAELVDSVLDVVRK		3	6.9929		1.35642	1.14082
					18	92	2103.08	G(+144.1)HYTEGAELVDSVLDVVR		2	5.4159		0	2.86667
					19	88	2103.08	G(+144.1)HYTEGAELVDSVLDVVR		2	5.4159		1.1285	1.48033
					20	99 99	2111.12	E(+144.1)IVHIQAGQC(+57.02)GNQIGAK(+144.1)		3	5.6052		1.29263	0.936634
					21	95	1463.8	I(+144.1)MNTFSVVPSPK		2	4.4762		0.753567	1.2627
					22	76	1463.8	IMNTFSVVPSPK(+144.1)		2	4.4762		0.967078	0.637037
					23	99	2231.18	G(+144.1)HYTEGAELVDSVLDVVRK		3	6.9929		0.907605	1.39118
					24	95 95	2254.16	M(+144.1)REIVHIQAGQC(+57.02)GNQIGAK		3	5.5765		1.2173	1.10256
					25	95 95	2254.16	M(+144.1)REIVHIQAGQC(+57.02)GNQIGAK		3	5.5765		1.2173	1.10256
					26	95	1559.93	K(+288.2)LAVNMVPFPR		3	2.0739		1.10849	0.730189
					27	94 84	2375.28	G(+144.1)HYTEGAELVDSVLDVVRK(+144.1)		3	6.9929		0.971074	0.870661
					28	95 95	2398.26	M(+144.1)REIVHIQAGQC(+57.02)GNQIGAK(+144.1)		3	5.5765		1.7915	0.649057
					29	99	1607.9	I(+144.1)MNTFSVVPSPK(+144.1)		2	4.4762		1.2278	0.889655
					30	82 82	2414.26	M(+160.1)REIVHIQAGQC(+57.02)GNQIGAK(+144.1)		3	5.5765		1.60388	0.697297
					31	88	1775.94	A(+144.1)ILVDLEPGTM(+16)DSVR		2	3.981		0.912976	1.10256
					32	91	1835.97	A(+144.1)LTVPELTQQMFDAK		2	2.8031		1.23847	0.56087
					33	97	1840.93	N(+144.1)SSYFVEWIPNNVK		2	4.206
					34	96	1958.98	GHYTEGAELVDSVLDVVR		2	5.4159
					35	98	1985.03	N(+144.1)SSYFVEWIPNNVK(+144.1)		2	4.206		1.66162	0.43
					36	99	2103.08	G(+144.1)HYTEGAELVDSVLDVVR		2	5.4159		0.900876	1.47651
					37	78 72	2103.08	G(+144.1)HYTEGAELVDSVLDVVR		2	5.4159
Serial#	Fam	Gi	Protein Name	Comment	# identified peptides								1.07099	1.05532	AVG
11	5	83816893	DEAD (Asp-Glu-Ala-Asp) box polypeptide 5 [Mus musculus]		20								0.32239	0.430392	STD
		2500527	Probable ATP-dependent RNA helicase DDX5 (DEAD box protein 5) (RNA helicase p68) (DEAD box RNA helic ...
		74210167	unnamed protein product [Mus musculus]
		55562721	Ddx5 protein [Mus musculus]
		120538559	DEAD (Asp-Glu-Ala-Asp) box polypeptide 5 [Mus musculus]			> Score >	Mass	Sequence		Charge	xCorr
					1	82	1382.71	T(+144.1)AQEVDTYRR		3	3.0466		0.89899	0.988085
					2	74	1383.82	K(+144.1)IVDQIRPDR		3	2.352		0.778113	1.30249
					3	86	1527.92	K(+288.2)IVDQIRPDR		3	2.352		1.0307	0.810965
					4	85	1533.76	N(+144.1)FYQEHPDLAR		3	3.5754		1.00601	0.962381
					5	86	1538.81	R(+144.1)TAQEVDTYRR		3	3.666		0.753205	1.36442
					6	71	1094.55	LIDFLEC(+57.02)GK		2	3.794
					7	79	1129.67	L(+144.1)LQLVEDR		2	3.1408		0.931747	1.06495
					8	82	1162.65	G(+144.1)LDVEDVK(+144.1)		2	3.031		0.905239	1.09322
					9	80	1197.6	S(+144.1)TC(+57.02)IYGGAPK		2	3.388		0.823151	1.04032
					10	74	1224.74	T(+144.1)IVFVETK(+144.1)		2	3.932		1.01293	0.834052
					11	76	1837.09	H(+144.1)GK(+144.1)APILIATDVASR		3	2.5345		1.09813	0.683178
					12	85	1238.65	L(+144.1)IDFLEC(+57.02)GK		2	3.794		0.824561	1.26737
					13	92	1273.76	Q(+144.1)VSDLISVLR		2	3.2406		0.991561	1.19747
					14	90	1936.96	E(+144.1)LAQQVQQVAAEYC(+57.02)R		2	6.3399		0.623106	1.29
					15	78	1295.65	TTYLVLDEADR		2	2.4303
					16	96	1316.71	G(+144.1)VEIC(+57.02)IATPGR		2	4.0561		0.912221	1.43926
					17	86	1341.7	S(+144.1)TC(+57.02)IYGGAPK(+144.1)		2	3.388		0.976295	0.832258
					18	93	1370.81	A(+144.1)PILIATDVASR		2	3.7651		0.980124	0.970968
					19	92	1382.75	L(+144.1)IDFLEC(+57.02)GK(+144.1)		2	3.794		1.07661	0.939891
					20	99	1480.74	M(+144.1)LDMGFEPQIR		2	3.6242		0.894216	1.23699
					21	82	1512.83	G(+144.1)DGPIC(+57.02)LVLAPTR		2	4.9794		1.00772	1.41981
					22	97	1512.83	G(+144.1)DGPIC(+57.02)LVLAPTR		2	4.9794		0.903552	1.1929
					23	96	2276.07	F(+144.1)VINYDYPNSSEDYIHR		3	4.4045		0.979167	1.02125
					24	81	1574.79	TGTAYTFFTPNNIK		2	2.9375
					25	95	1792.86	ELAQQVQQVAAEYC(+57.02)R		2	6.3399
					26	91	2757.37	T(+144.1)TYLVLDEADRMLDMGFEPQIR		3	3.7721		0.882274	0.875221
					27	99	1936.96	E(+144.1)LAQQVQQVAAEYC(+57.02)R		2	6.3399		1.03642	0.54507
Serial#	Fam	Gi	Protein Name	Comment	# identified peptides								0.92722	1.05967	AVG
12	5	40068493	DEAD box polypeptide 17 isoform 1 [Mus musculus]		14								0.112372	0.236917	STD
		93587673	DEAD box polypeptide 17 isoform 4 [Mus musculus]			> Score >	Mass	Sequence		Charge	xCorr
					1	74	1383.82	K(+144.1)IVDQIRPDR		3	2.352		0.778113	1.30249
					2	95	1504.77	N(+144.1)FYVEHPEVAR		3	3.3203		0.891403	1.01603
					3	86	1527.92	K(+288.2)IVDQIRPDR		3	2.352		1.0307	0.810965
					4	83	1135.62	Q(+144.1)LAEDFLR		2	2.9926		0.890152	1.23788
					5	82	1162.65	G(+144.1)LDVEDVK(+144.1)		2	3.031		0.905239	1.09322
					6	85	1165.66	L(+144.1)IDFLESGK		2	3.8168		0.829978	1.26294
					7	80	1197.6	S(+144.1)TC(+57.02)IYGGAPK		2	3.388		0.823151	1.04032
					8	79	1819.92	S(+144.1)QPERDWVLNEFR		3	3.1954		0.762987	1.24253
					9	92	1309.76	L(+144.1)IDFLESGK(+144.1)		2	3.8168		1.1244	0.74067
					10	96	1316.71	G(+144.1)VEIC(+57.02)IATPGR		2	4.0561		0.912221	1.43926
					11	86	1341.7	S(+144.1)TC(+57.02)IYGGAPK(+144.1)		2	3.388		0.976295	0.832258
					12	93	1370.81	A(+144.1)PILIATDVASR		2	3.7651		0.980124	0.970968
					13	97	2107.13	L(+144.1)IQLMEEIMAEKENK(+144.1)		3	3.398		1.20969	1.36442
					14	87	1455.68	SSQSSSQQFSGIGR		2	2.4915
					15	99	1480.74	M(+144.1)LDMGFEPQIR		2	3.6242		0.894216	1.23699
					16	90	2251.23	L(+144.1)IQLMEEIMAEK(+144.1)ENK(+144.1)		3	3.398		1.16337	0.59604
					17	82	1512.83	G(+144.1)DGPIC(+57.02)LVLAPTR		2	4.9794		1.00772	1.41981
					18	97	1512.83	G(+144.1)DGPIC(+57.02)LVLAPTR		2	4.9794		0.903552	1.1929
					19	89	1691.82	ELAQQVQQVADDYGK		2	3.8648
Serial#	Fam	Gi	Protein Name	Comment	# identified peptides								0.946077	1.10586	AVG
13	5	6753620	DEAD/H (Asp-Glu-Ala-Asp/His) box polypeptide 3, X-linked [Mus musculus]		11								0.128767	0.248321	STD
						> Score >	Mass	Sequence		Charge	xCorr
					1	83	1128.65	DLLDLLVEAK		2	3.487
					2	88	1133.67	G(+144.1)LDISNVK(+144.1)		2	3.2454		1.03102	0.933838
					3	87	1774.08	K(+288.2)QYPISLVLAPTR					1.51723	0
					4	96	1272.75	D(+144.1)LLDLLVEAK		2	3.487		0.640109	1.44944
					5	92	1312.81	S(+144.1)PILVATAVAAR		2	3.3341		0.855915	1.19904
					6	79	1320.68	ELAVQIYEEAR		2	3.5991
					7	95	2046.1	V(+144.1)RPC(+57.02)VVYGGAEIGQQIR		3	6.2221		1.04444	1.204
					8	85	1416.85	D(+144.1)LLDLLVEAK(+144.1)		2	3.487		1.13167	1.2
					9	92	1435.83	S(+144.1)FLLDLLNATGK		2	3.5683		1.10445	2.29931
					10	81	1464.78	E(+144.1)LAVQIYEEAR		2	3.5991		0.954519	1.02381
					11	99	1480.74	M(+144.1)LDMGFEPQIR		2	3.6242		0.894216	1.23699
					12	90	2227.12	H(+144.1)VINFDLPSDIEEYVHR		3	3.9305		0.914397	1.03735
					13	99	2460.36	T(+144.1)AAFLLPILSQIYADGPGEALR		3	2.971
					14	96	1668.88	V(+144.1)GNLGLATSFFNER		2	4.1415		0.854995	1.18199
Serial#	Fam	Gi	Protein Name	Comment	# identified peptides								0.994815	1.16052	AVG
14	6	1841387	14-3-3 zeta [Mus musculus]		14								0.22143	0.531375	STD
		6756041	tyrosine 3-monooxygenase/tryptophan 5-monooxygenase activation protein, zeta polypeptide [Mus muscul ...			> Score >	Mass	Sequence		Charge	xCorr
					1	71	907.525	NLLSVAYK		2	3.4327
					2	78	1549.84	SSWRVVSSIEQK(+144.1)		2	1.553		0.807394	1.14082
					3	87	1567.85	Y(+144.1)LAEVAAGDDKK(+144.1)		3	4.0613		0.93254	1.02381
					4	82	1051.62	N(+144.1)LLSVAYK		2	3.4327		0.83884	1.14774
					5	88	1711.95	Y(+144.1)LAEVAAGDDK(+144.1)K(+144.1)		3	4.0613		1.06818	0.801364
					6	84	1177.7	V(+144.1)VSSIEQK(+144.1)		2	3.3863		1.00427	1.06581
					7	89	1195.72	N(+144.1)LLSVAYK(+144.1)		2	3.4327		1.09813	0.944393
					8	80	1252.66	E(+144.1)MQPTHPIR		2	3.7606		0.894452	1.03865
					9	83	1937.09	V(+144.1)VSSIEQK(+144.1)TEGAEK(+144.1)		3	3.0976		1.1809	0.626633
					10	83	1333.76	D(+144.1)STLIMQLLR		2	3.6213		0.883459	1.39023
					11	89	2045.92	L(+144.1)AEQAERYDDMAAC(+57.02)MK		3	5.0783		0.831743	1.04961
					12	83	1418.72	DIC(+57.02)NDVLSLLEK		2	2.7631
					13	95	2160.12	IETELRDIC(+57.02)NDVLSLLEK		2	1.9904
					14	95	2190.02	L(+144.1)AEQAERYDDMAAC(+57.02)MK(+144.1)		3	5.0783		1.13527	0.747826
					15	71	1474.8	FLIPNASQPESK(+144.1)		2	4.1344		1.0101	0.914894
					16	96	2304.22	IETELRDIC(+57.02)NDVLSLLEK(+144.1)		2	1.9904		1.09557	1.15769
					17	83	2304.22	I(+144.1)ETELRDIC(+57.02)NDVLSLLEK		2	1.9904		1.63194	0.627083
					18	71	2304.22	IETELRDIC(+57.02)NDVLSLLEK(+144.1)		2	1.9904		1.1142	0.965306
					19	99	2313.18	G(+144.1)IVDQSQQAYQEAFEISKK		3	5.781		0.552032	2.2
					20	77	2417.26	EKIETELRDIC(+57.02)NDVLSLLEK		3	2.6776
					21	88	1618.9	F(+144.1)LIPNASQPESK(+144.1)		2	4.1344		1.08586	0.77766
					22	90	2448.32	I(+144.1)ETELRDIC(+57.02)NDVLSLLEK(+144.1)		2	1.9904		1.40719	0.540719
					23	87	2457.28	G(+144.1)IVDQSQQAYQEAFEISKK(+144.1)		3	5.781		1.06646	1.12174
					24	99	1692.81	S(+144.1)VTEQGAELSNEER		2	5.3048		1.14634	0.67122
					25	79	1706.92	D(+144.1)IC(+57.02)NDVLSLLEK(+144.1)		2	2.7631		1.07528	1.58034
					26	99	2601.38	G(+144.1)IVDQSQQAYQEAFEISK(+144.1)K(+144.1)		3	5.781		1.15536	0.913274
					27	88	2160.12	IETELRDIC(+57.02)NDVLSLLEK		2	1.9904
Serial#	Fam	Gi	Protein Name	Comment	# identified peptides								1.04616	1.02031	AVG
15	6	31981925	tyrosine 3-monooxygenase/tryptophan 5-monooxygenase activation protein, epsilon polypeptide [Mus mus ...		10								0.217147	0.363793	STD
		5803225	tyrosine 3/tryptophan 5 -monooxygenase activation protein, epsilon polypeptide [Homo sapiens]			> Score >	Mass	Sequence		Charge	xCorr
					1	71	907.525	NLLSVAYK		2	3.4327
					2	82	1051.62	N(+144.1)LLSVAYK		2	3.4327		0.83884	1.14774
					3	89	1672.89	Y(+144.1)LAEFATGNDRK(+144.1)		3	3.1195		1.14078	1.04369
					4	78	1121.6	Q(+144.1)MVETELK		2	3.3673		0.876866	1.29963
					5	79	1194.6	EAAENSLVAYK		2	6.0477
					6	89	1195.72	N(+144.1)LLSVAYK(+144.1)		2	3.4327		1.09813	0.944393
					7	83	1333.76	D(+144.1)STLIMQLLR		2	3.6213		0.883459	1.39023
					8	99	1338.7	E(+144.1)AAENSLVAYK		2	6.0477		0.775731	1.26471
					9	89	1338.7	E(+144.1)AAENSLVAYK		2	6.0477		0.834721	1.27582
					10	77	1447.71	VAGMDVELTVEER		2	3.9808
					11	93	1447.71	VAGMDVELTVEER		2	3.9808
					12	83	1447.71	VAGMDVELTVEER		2	3.9808		1.05123	1.47429
					13	86	2201.07	L(+144.1)AEQAERYDEMVESMKK		3	4.0092		0.857737	1.33697
					14	79	2217.07	L(+144.1)AEQAERYDEMVESMK(+144.1)		3	4.3645		1.06761	0.925837
					15	97	1482.8	E(+144.1)AAENSLVAYK(+144.1)		2	6.0477		1.10329	0.8277
					16	97	2376.17	A(+144.1)AFDDAIAELDTLSEESYK(+144.1)		3	2.5837		0.995438	2.49677
					17	90	2489.27	L(+144.1)AEQAERYDEMVESMK(+144.1)K(+144.1)		3	4.0092		1.44488	0
					18	89	3258.61	AAFDDAIAELDTLSEESYKDSTLIMQLLR		3	3.6113
					19	90	3258.61	AAFDDAIAELDTLSEESYKDSTLIMQLLR		3	3.6113
					20	72	3402.71	AAFDDAIAELDTLSEESYK(+144.1)DSTLIMQLLR		3	3.6113
					21	91	3402.71	AAFDDAIAELDTLSEESYK(+144.1)DSTLIMQLLR		3	3.6113
Serial#	Fam	Gi	Protein Name	Comment	# identified peptides								0.997593	1.18675	AVG
16	6	6756039	tyrosine 3-monooxygenase/tryptophan 5-monooxygenase activation protein, theta polypeptide [Mus muscu ...		10								0.182059	0.545867	STD
		74204655	unnamed protein product [Mus musculus]
		74226957	unnamed protein product [Mus musculus]
		51593617	Ywhaq protein [Mus musculus]
		55153870	Ywhaq protein [Mus musculus]			> Score >	Mass	Sequence		Charge	xCorr
					1	71	907.525	NLLSVAYK		2	3.4327
					2	79	1464.91	K(+288.2)LQLIKDYR					1.2271	0
					3	82	1051.62	N(+144.1)LLSVAYK		2	3.4327		0.83884	1.14774
					4	86	1684.85	Y(+144.1)LAEVAC(+57.02)GDDRK(+144.1)		2	1.4129		1.03982	0.970354
					5	90 90	1191.71	V(+144.1)ISSIEQK(+144.1)		2	3.7128		1.0262	0.882533
					6	89	1195.72	N(+144.1)LLSVAYK(+144.1)		2	3.4327		1.09813	0.944393
					7	80	1252.66	E(+144.1)MQPTHPIR		2	3.7606		0.894452	1.03865
					8	83	1333.76	D(+144.1)STLIMQLLR		2	3.6213		0.883459	1.39023
					9	88	1412.66	Y(+144.1)LAEVAC(+57.02)GDDR		2	3.8623		0.928854	1.2917
					10	94	1535.84	S(+144.1)IC(+57.02)TTVLELLDK		2	3.1173		1.27165	1.99643
					11	99	1676.82	A(+144.1)VTEQGAELSNEER		2	5.2761		1.16088	0.659124
					12	79	2693.41	SIC(+57.02)TTVLELLDKYLIANATNPESK		3	2.8005
					13	83	2837.51	SIC(+57.02)TTVLELLDK(+144.1)YLIANATNPESK		3	2.8005
Serial#	Fam	Gi	Protein Name	Comment	# identified peptides								1.03694	1.03211	AVG
17	6	9507245	tyrosine 3-monooxgenase/tryptophan 5-monooxgenase activation protein, gamma polypeptide [Rattus norv ...		7								0.15102	0.51394	STD
		74215924	unnamed protein product [Mus musculus]
		3065929	14-3-3 protein gamma [Mus musculus]			> Score >	Mass	Sequence		Charge	xCorr
					1	71	907.525	NLLSVAYK		2	3.4327
					2	89	1524.86	Y(+144.1)LAEVATGEK(+144.1)R		3	4.104		1.03524	0.852423
					3	82	1051.62	N(+144.1)LLSVAYK		2	3.4327		0.83884	1.14774
					4	90 90	1191.71	V(+144.1)ISSIEQK(+144.1)		2	3.7128		1.0262	0.882533
					5	89	1195.72	N(+144.1)LLSVAYK(+144.1)		2	3.4327		1.09813	0.944393
					6	96	1956.93	L(+144.1)AEQAERYDDMAAAMK		3	4.3044		0.820018	1.19879
					7	83	1333.76	D(+144.1)STLIMQLLR		2	3.6213		0.883459	1.39023
					8	88	2101.03	L(+144.1)AEQAERYDDMAAAMK(+144.1)		3	4.3044		1.06818	0.762273
					9	93	1643.79	NVTELNEPLSNEER		2	4.7721
					10	99	1787.89	N(+144.1)VTELNEPLSNEER		2	4.7721		0.892525	1.1008
					11	93	3012.49	LGLALNYSVFYYEIQNAPEQAC(+57.02)HLAK		3	4.293
Serial#	Fam	Gi	Protein Name	Comment	# identified peptides								0.957825	1.0349	AVG
18	7	5915682	Serum albumin precursor		32								0.110503	0.210178	STD
		74137565	unnamed protein product [Mus musculus]
		26341396	unnamed protein product [Mus musculus]
		33859506	albumin 1 [Mus musculus]			> Score >	Mass	Sequence		Charge	xCorr
					1	85	1388.87	K(+288.2)QTALAELVK					0.867119	1.021
					2	79	1413.83	K(+288.2)YEATLEK(+144.1)					0.93254	0.887302
					3	77	1532.97	K(+288.2)QTALAELVK(+144.1)					1.03741	0.796296
					4	88	1042.58	VC(+57.02)LLHEK(+144.1)		2	3.6083		0.744949	1.16649
					5	71	1048.62	A(+144.1)TAEQLK(+144.1)		2	3.7657		0.87037	0.875926
					6	78	1049.64	L(+144.1)ATDLTK(+144.1)		2	3.399		0.917969	0.940625
					7	97	1599.91	R(+144.1)HPDYSVSLLLR		2	2.8402		1.2886	0.491429
					8	84	1623.96	G(+144.1)LVLIAFSQYLQK		2	5.3586
					9	94	1647.9	L(+144.1)QTC(+57.02)C(+57.02)DKPLLKK		3	4.4029		0.499734	1.64079
					10	79	1100.63	L(+144.1)C(+57.02)AIPNLR		2	2.592		0.725783	1.48489
					11	82	1663.9	L(+144.1)QTC(+57.02)C(+57.02)DK(+144.1)PLLK		3	4.929		0.76336	1.15551
					12	86	1663.9	L(+144.1)QTC(+57.02)C(+57.02)DKPLLK(+144.1)		3	4.929		0.925149	1.23487
					13	79	1663.9	LQTC(+57.02)C(+57.02)DK(+144.1)PLLK(+144.1)		3	4.929		0.798965	1.11171
					14	74	1161.64	S(+144.1)LHTLFGDK		2	3.1792		0.698653	1.41809
					15	89	1753.89	D(+144.1)VFLGTFLYEYSR		2	4.1429		1.40941	1.075
					16	98	1768.06	G(+144.1)LVLIAFSQYLQK(+144.1)		2	5.3586		1.52597	0.921429
					17	89	1186.68	V(+144.1)C(+57.02)LLHEK(+144.1)		2	3.6083		0.862159	0.851887
					18	91	1792	L(+144.1)QTC(+57.02)C(+57.02)DKPLLKK(+144.1)		3	4.4029		0.815223	1.34646
					19	80	1806.95	L(+144.1)PC(+57.02)VEDYLSAILNR		2	4.1768		0	1.57667
					20	82	1260.77	Q(+144.1)TALAELVK(+144.1)		2	4.0096		0.914397	1.03735
					21	89	1285.73	T(+144.1)PVSEHVTK(+144.1)		2	2.4646		0.855135	1.01491
					22	97	1293.71	L(+144.1)VQEVTDFAK		2	4.1241		0.75793	1.35789
					23	79	1293.71	LVQEVTDFAK(+144.1)		2	4.1241		0.69004	1.45
					24	88	1970.04	L(+144.1)SQTFPNADFAEITK(+144.1)		2	5.3538		0.949495	1.2713
					25	97	1981.93	AADKDTC(+57.02)FSTEGPNLVTR		3	5.5275		0.53288	1.79898
					26	92	1994.87	T(+144.1)VMDDFAQFLDTC(+57.02)C(+57.02)K		2	5.6617		1.10774	1.00333
					27	93	1330.65	T(+144.1)NC(+57.02)DLYEK(+144.1)		2	3.7772		0.810345	0.80069
					28	77	1994.87	TVMDDFAQFLDTC(+57.02)C(+57.02)K(+144.1)		2	5.6617		0.90202	1.118
					29	82	2027.04	R(+144.1)PC(+57.02)FSALTVDETYVPK		2	1.7892		1.03581	0.86
					30	95	1388.87	K(+288.2)QTALAELVK					0.834016	1.16216
					31	76	1394.68	YNDLGEQHFK(+144.1)		2	3.3417		0.805898	1.1679
					32	82	2099.15	S(+144.1)LHTLFGDKLC(+57.02)AIPNLR		3	3.9326		1.12126	0.0864322
					33	91	2099.15	S(+144.1)LHTLFGDKLC(+57.02)AIPNLR		3	3.9326		0.845814	1.33448
					34	93	2104.15	Y(+144.1)TQKAPQVSTPTLVEAAR		3	4.7927		0.604631	1.66321
					35	97	2126.03	A(+144.1)ADKDTC(+57.02)FSTEGPNLVTR		3	5.5275		1.01732	0.614286
					36	99	2138.97	T(+144.1)VMDDFAQFLDTC(+57.02)C(+57.02)K(+144.1)		2	5.6617		0.791246	0.925694
					37	87	2138.97	T(+144.1)VMDDFAQFLDTC(+57.02)C(+57.02)K(+144.1)		2	5.6617		1.32929	0.602
					38	94	1440.57	TC(+57.02)VADESAANC(+57.02)DK		2	5.5351
					39	81	1459.58	ENYGELADC(+57.02)C(+57.02)TK		2	2.1096
					40	99	1479.8	LGEYGFQNAILVR		2	4.7543
					41	94	1479.86	GLVLIAFSQYLQK		2	5.3586
					42	94	2243.25	S(+144.1)LHTLFGDK(+144.1)LC(+57.02)AIPNLR		3	3.9326		0.907336	0.913127
					43	95	2248.25	Y(+144.1)TQK(+144.1)APQVSTPTLVEAAR		3	4.7927		1.0434	0.661538
					44	93	2270.13	A(+144.1)ADK(+144.1)DTC(+57.02)FSTEGPNLVTR		3	5.5275		1.38626	0.2408
					45	95	2297.12	A(+144.1)ETFTFHSDIC(+57.02)TLPEKEK		3	5.6252		0.654824	1.48276
					46	83	1532.97	K(+288.2)QTALAELVK(+144.1)					1.18687	0.416129
					47	84	1538.78	Y(+144.1)NDLGEQHFK(+144.1)		2	3.3417		0.845194	1.00985
					48	97	1575.72	Y(+144.1)MC(+57.02)ENQATISSK		2	4.9953		0.584305	1.45538
					49	98	1583.88	A(+144.1)PQVSTPTLVEAAR		2	3.316		0.791246	1.32308
					50	99	1584.67	T(+144.1)C(+57.02)VADESAANC(+57.02)DK		2	5.5351		0.582237	0.946541
					51	89	1599.91	R(+144.1)HPDYSVSLLLR		2	2.8402		0.934343	1.18936
					52	93	1609.79	DVFLGTFLYEYSR		2	4.1429
					53	98	1623.9	L(+144.1)GEYGFQNAILVR		2	4.7543		0.766738	1.31283
					54	97	1623.96	G(+144.1)LVLIAFSQYLQK		2	5.3586		0.508658	1.68929
					55	93	1623.96	G(+144.1)LVLIAFSQYLQK		2	5.3586		0.949495	1.66941
					56	96	2441.22	A(+144.1)ETFTFHSDIC(+57.02)TLPEKEK(+144.1)		3	5.6252		0.877684	1.26471
					57	99	1662.85	LPC(+57.02)VEDYLSAILNR		2	4.1768
					58	95	1681.84	LSQTFPNADFAEITK		2	5.3538
					59	99	1719.82	Y(+144.1)MC(+57.02)ENQATISSK(+144.1)		2	4.9953		0.858918	0.876974
					60	93	2585.32	A(+144.1)ETFTFHSDIC(+57.02)TLPEK(+144.1)EK(+144.1)		3	5.6252		1.01732	0.893506
					61	97	1753.89	D(+144.1)VFLGTFLYEYSR		2	4.1429		0.999468	1.17684
					62	99	1768.06	G(+144.1)LVLIAFSQYLQK(+144.1)		2	5.3586		1.04444	1.032
					63	84	1806.95	L(+144.1)PC(+57.02)VEDYLSAILNR		2	4.1768		0	2.51707
					64	99	1825.94	L(+144.1)SQTFPNADFAEITK		2	5.3538		0.705706	1.74324
					65	95	1850.77	TVMDDFAQFLDTC(+57.02)C(+57.02)K		2	5.6617
					66	95	1850.77	TVMDDFAQFLDTC(+57.02)C(+57.02)K		2	5.6617
					67	91	2822.32	C(+57.02)C(+57.02)TLPEDQRLPC(+57.02)VEDYLSAILNR		3	3.9518
					68	93	1970.04	L(+144.1)SQTFPNADFAEITK(+144.1)		2	5.3538		1.10209	0.691071
					69	76	2966.42	C(+201.12)C(+57.02)TLPEDQRLPC(+57.02)VEDYLSAILNR		3	3.9518
					70	89	1994.87	TVMDDFAQFLDTC(+57.02)C(+57.02)K(+144.1)		2	5.6617
					71	97	2027.04	R(+144.1)PC(+57.02)FSALTVDETYVPK		2	1.7892
					72	96	3094.44	C(+201.12)C(+57.02)AEANPPAC(+57.02)YGTVLAEFQPLVEEPK		3	3.8091
					73	99	2138.97	T(+144.1)VMDDFAQFLDTC(+57.02)C(+57.02)K(+144.1)		2	5.6617		0.791246	0.925694
					74	96	3238.54	C(+201.12)C(+57.02)AEANPPAC(+57.02)YGTVLAEFQPLVEEPK(+144.1)		3	3.8091
Serial#	Fam	Gi	Protein Name	Comment	# identified peptides								0.864249	1.11545	AVG
19	8	6678277	tectorin alpha [Mus musculus]		31								0.272284	0.410055	STD
						> Score >	Mass	Sequence		Charge	xCorr
					1	83	1382.8	K(+144.1)KPDAGPAWLR		3	2.9708		0.975104	0.945643
					2	80	1526.9	K(+144.1)K(+144.1)PDAGPAWLR		3	2.9708		1.25668	0
					3	71	1034.57	G(+144.1)GSAVSWVK		2	3.3582		0.876866	1.04291
					4	82	1585.87	C(+201.12)K(+144.1)LFQLGFER		2	1.6997		1.39881	0.383929
					5	80	1587.87	A(+144.1)YKHTVLVNNER		3	3.3086		0.7959	0.809412
					6	75	1070.57	T(+144.1)FDGAFLR		2	2.871		1.11374	0.631754
					7	97	1086.66	I(+144.1)GGVGALEVK		2	3.3966		1.08295	0.812442
					8	85	1729.01	G(+144.1)KPVVSSVVLAQSWK		3	5.015		0.917457	0.949693
					9	74	1731.97	A(+144.1)YK(+144.1)HTVLVNNER		3	3.3086		1.27065	0
					10	91	1158.68	I(+144.1)LVADQEVK		2	3.8436		1.01732	0.893506
					11	85	1159.62	V(+144.1)NPTFFYK		2	3.696		1.09302	0.72
					12	72	1165.69	F(+144.1)HVTVFK(+144.1)		2	2.9804		1.32022	0.603933
					13	81	1178.67	G(+144.1)GSAVSWVK(+144.1)		2	3.3582		1.31874	0.624786
					14	81	1189.63	E(+144.1)TMDPAILR		2	2.7918		1.11494	0.84697
					15	80	1207.64	A(+144.1)AQMEVSISK		2	4.7262		0.810345	1.09724
					16	70	1219.54	EIDPANGC(+57.02)TSR		2	2.0533		0.215794	0
					17	87	1830.99	N(+144.1)EDRDPSLALWVK(+144.1)		3	5.6746		1.24339	0.591534
					18	91	1857.99	A(+144.1)FIAPFWADVHNGIR		3	3.6911		1.26013	0.690123
					19	94	1857.99	A(+144.1)FIAPFWADVHNGIR		3	3.6911		1.1789	0.808054
					20	73	1857.99	A(+144.1)FIAPFWADVHNGIR		3	3.6911		1.23684	0.950526
					21	93	1873.11	G(+144.1)KPVVSSVVLAQSWK(+144.1)		3	5.015		1.08859	0.73949
					22	96	1873.11	G(+144.1)K(+144.1)PVVSSVVLAQSWK		3	5.015		1.07897	0.673232
					23	97	1890.03	Q(+144.1)VDVNVFGYSIVIHR		3	3.6437		1.13527	0.747826
					24	86	1890.03	Q(+144.1)VDVNVFGYSIVIHR		3	3.6437		1.20485	0.814394
					25	86	1286.66	N(+144.1)ADVEVGPWR		2	3.7975		1.23684	0.611053
					26	75	1302.78	I(+144.1)LVADQEVK(+144.1)		2	3.8436		1.32768	0.70452
					27	81	1302.78	I(+144.1)LVADQEVK(+144.1)		2	3.8436		1.35838	0.546821
					28	80	1303.72	V(+144.1)NPTFFYK(+144.1)		2	3.696		1.50641	0.413462
					29	72 72	1971.02	L(+144.1)NGQDVELPFFHPTGR		3	3.6158		1.28079	0.278417
					30	91	2021.01	T(+144.1)C(+57.02)PERPEYLEIDINK		3	3.8851		1.20152	0.849383
					31	90	1351.74	A(+144.1)AQMEVSISK(+144.1)		2	4.7262		1.42424	0.521212
					32	92	1358.65	TSYC(+57.02)LAAGGGVFR		2	5.4157
					33	92	2119.06	K(+288.2)FQLC(+57.02)GSLAAYGEAC(+57.02)R					1.07798	0.887615
					34	96	2125.14	T(+144.1)PEIVNIQETTNVNVPGR		2	5.4915		0.909091	1.09787
					35	76	2156.27	V(+144.1)NDLVTSLPVTLELGAVK(+144.1)		2	4.3386		1.84624	0
					36	92	2165.11	T(+144.1)C(+57.02)PERPEYLEIDINK(+144.1)		3	3.8851		1.32022	0.676404
					37	97	2176.17	V(+144.1)QQLC(+57.02)SLIPNQNAGFAK(+144.1)		2	4.5694		1.27817	0.771795
					38	94	1458.62	D(+144.1)TFC(+57.02)QVGC(+57.02)GDR		2	4.4779		1.31285	0.576536
					39	95	1502.75	T(+144.1)SYC(+57.02)LAAGGGVFR		2	5.4157		1.32022	0.555618
					40	88	1525.86	LAIPVFFFGVPYR		2	2.8202
					41	79	2383.44	V(+144.1)K(+144.1)VNDLVTSLPVTLELGAVK		3	3.4306		1.79349	0
					42	96	2527.54	V(+144.1)K(+144.1)VNDLVTSLPVTLELGAVK(+144.1)		3	3.4306		1.8893	0.17551
					43	99	1868.07	VNDLVTSLPVTLELGAVK		2	4.3386
					44	92	1887.97	VQQLC(+57.02)SLIPNQNAGFAK		2	4.5694
					45	99	1902.8	SGEVC(+57.02)AVEDGYQGC(+57.02)FPK		2	5.7571
					46	86	1986.01	Q(+144.1)C(+57.02)LQTSSLPFFSVEAK		2	3.0153
					47	99	2125.14	T(+144.1)PEIVNIQETTNVNVPGR		2	5.4915		1.63194	0.134375
					48	82	3444.75	T(+144.1)VYVNNNGVVSFNVLVSQFTPESFPLTDGR		3	3.2844
					49	93	3759.9	E(+144.1)TVC(+57.02)LLSQNQVLHTFDGAAYAFPSELSYTLLK		3	2.2424
Serial#	Fam	Gi	Protein Name	Comment	# identified peptides								1.2127	0.614097	AVG
20	9	4501885	beta actin [Homo sapiens]		25								0.294633	0.317365	STD
		809561	gamma-actin [Mus musculus]
		4501887	actin, gamma 1 propeptide [Homo sapiens]
		74207178	unnamed protein product [Mus musculus]
		74213524	unnamed protein product [Mus musculus]
		94373495	PREDICTED: actin, gamma, cytoplasmic 1 [Mus musculus]			> Score >	Mass	Sequence		Charge	xCorr
					1	78	1308.85	IKIIAPPERK(+144.1)		3	3.7418		0.947097	0.912121
					2	88	1315.67	H(+144.1)QGVMVGMGQK		2	4.4119		0.730381	1.19365
					3	81	1324.85	I(+144.1)K(+144.1)IIAPPER		2	3.0938		1.16337	0.979208
					4	77	932.634	G(+144.1)ILTLK(+144.1)		2	3.0414		0.907336	0.996139
					5	73	1417.86	E(+144.1)IVRDIKEK(+144.1)		3	2.9517		1.25668	0.597861
					6	77	1449.82	E(+144.1)ITALAPSTMK(+144.1)		2	4.31		1.09813	1.00467
					7	78	1452.95	I(+144.1)K(+144.1)IIAPPERK		3	3.7418		1.15144	0.70597
					8	74	1452.95	I(+144.1)KIIAPPERK(+144.1)		3	3.7418		1.05381	0.84843
					9	93	1459.77	H(+144.1)QGVMVGMGQK(+144.1)		2	4.4119		1.07201	0.878495
					10	85	1475.77	H(+144.1)QGVM(+16)VGMGQK(+144.1)		2	4.4119		0.991561	1.03418
					11	88	1475.77	H(+144.1)QGVMVGM(+16)GQK(+144.1)		2	4.4119		1.18687	0.99537
					12	73	1475.77	H(+144.1)QGVMVGM(+16)GQK(+144.1)		2	4.4119		1.01293	0.945259
					13	97	1498.72	D(+144.1)SYVGDEAQSKR		2	3.8815		0.802713	1.20483
					14	74 70	1561.96	E(+144.1)IVRDIK(+144.1)EK(+144.1)		3	2.9517		1.24339	0.318519
					15	77	1067.67	IIAPPERK(+144.1)		2	2.3629		1.2886	0.645
					16	85	1659.85	I(+144.1)WHHTFYNELR		2	4.3232		0.915363	1.2085
					17	95	1660.8	Q(+144.1)EYDESGPSIVHR		2	4.1132		0.907336	1.4278
					18	82	1692.91	M(+144.1)QKEITALAPSTMK		3	4.6388		0.878283	1.0105
					19	78	1142.59	D(+144.1)LTDYLMK		2	3.9838		0.799575	1.53895
					20	79	1161.62	EITALAPSTMK		2	4.31
					21	94	1767.94	L(+144.1)DLAGRDLTDYLMK		3	4.8104		0.863177	0.977273
					22	94	1767.94	LDLAGRDLTDYLMK(+144.1)		3	4.8104		0.992654	1.01636
					23	90	1773.92	G(+144.1)YSFTTTAEREIVR		3	3.8123		1.02534	1.29763
					24	95	1788.9	Q(+144.1)EYDESGPSIVHRK		3	4.9585		0.619236	1.38348
					25	86	1193.65	C(+201.12)DVDIRK(+144.1)		2	3.0574		0.928854	0.841304
					26	74	1837.01	M(+144.1)QK(+144.1)EITALAPSTMK		3	4.6388		0.900383	0.889655
					27	76	1837.01	M(+144.1)QKEITALAPSTMK(+144.1)		3	4.6388		0.974128	0.831604
					28	90	1912.04	L(+144.1)DLAGRDLTDYLMK(+144.1)		3	4.8104		1.11905	0.655238
					29	87	1286.69	D(+144.1)LTDYLMK(+144.1)		2	3.9838		0.943775	1.01888
					30	92	1933	Q(+144.1)EYDESGPSIVHRK(+144.1)		3	4.9585		0.975104	0.945643
					31	90	1934.99	S(+144.1)YELPDGQVITIGNER		2	4.3334		0.874535	1.35789
					32	94	1305.72	E(+144.1)ITALAPSTMK		2	4.31		0.709393	1.28506
					33	90	1305.72	EITALAPSTMK(+144.1)		2	4.31		0.907605	1.26471
					34	90	1315.67	H(+144.1)QGVMVGMGQK		2	4.4119		0.696296	1.419
					35	97	1981.11	M(+144.1)QK(+144.1)EITALAPSTMK(+144.1)		3	4.6388		1.09317	0.735526
					36	87	1324.85	I(+144.1)K(+144.1)IIAPPER		2	3.0938		1.1244	0.781818
					37	89	1997.11	M(+144.1)QK(+144.1)EITALAPSTM(+16)K(+144.1)		3	4.6388		1.30728	0.934783
					38	93 84	1342.81	A(+144.1)VFPSIVGRPR		2	3.4345		1.00562	1.16502
					39	89 88	2098.16	VAPEEHPVLLTEAPLNPK(+144.1)		2	3.7928
					40	87	2098.16	V(+144.1)APEEHPVLLTEAPLNPK		2	3.7928		0.963256	1.21522
					41	97	1449.82	E(+144.1)ITALAPSTMK(+144.1)		2	4.31		0.941959	0.921429
					42	90	1459.77	H(+144.1)QGVMVGMGQK(+144.1)		2	4.4119		0.975104	0.785062
					43	87	1465.82	E(+144.1)ITALAPSTM(+16)K(+144.1)		2	4.31		1.0027	0.889655
					44	94 94	2343.16	KDLYANTVLSGGTTMYPGIADR		3	5.437
					45	97 97	2359.17	D(+144.1)LYANTVLSGGTTMYPGIADR		2	6.4223		1.11269	1.34375
					46	95 95	2375.17	D(+144.1)LYANTVLSGGTTM(+16)YPGIADR		2	6.4223		0.886577	0.93253
					47	94	1642.82	D(+144.1)SYVGDEAQSK(+144.1)R		2	3.8815		1.07897	0.558442
					48	91 91	2487.26	K(+144.1)DLYANTVLSGGTTMYPGIADR		3	5.437		1.13035	1.43333
					49	99	1659.85	I(+144.1)WHHTFYNELR		2	4.3232		0.88015	1.40112
					50	82	1660.8	Q(+144.1)EYDESGPSIVHR		2	4.1132		0.745042	1.34964
					51	97	2550.17	LC(+57.02)YVALDFEQEMATAASSSSLEK		2	7.0277
					52	97 97	2631.36	K(+288.2)DLYANTVLSGGTTMYPGIADR		3	5.437
					53	95 95	2647.36	K(+288.2)DLYANTVLSGGTTM(+16)YPGIADR		3	5.437		1.37427	0.905263
					54	99	1790.89	SYELPDGQVITIGNER		2	4.3334
					55	96	2694.27	LC(+57.02)YVALDFEQEMATAASSSSLEK(+144.1)		2	7.0277
					56	81	2694.27	L(+144.1)C(+57.02)YVALDFEQEMATAASSSSLEK		2	7.0277
					57	97	2694.27	LC(+57.02)YVALDFEQEMATAASSSSLEK(+144.1)		2	7.0277
					58	99	2694.27	L(+144.1)C(+57.02)YVALDFEQEMATAASSSSLEK		2	7.0277
					59	81	2694.27	L(+144.1)C(+57.02)YVALDFEQEMATAASSSSLEK		2	7.0277
					60	96	2694.27	L(+144.1)C(+57.02)YVALDFEQEMATAASSSSLEK		2	7.0277
					61	93	2694.27	L(+144.1)C(+57.02)YVALDFEQEMATAASSSSLEK		2	7.0277
					62	99	2807.31	EKLC(+57.02)YVALDFEQEMATAASSSSLEK		3	6.6969
					63	91	2838.37	L(+144.1)C(+57.02)YVALDFEQEMATAASSSSLEK(+144.1)		2	7.0277
					64	97	2838.37	L(+144.1)C(+57.02)YVALDFEQEMATAASSSSLEK(+144.1)		2	7.0277
					65	96	2838.37	L(+144.1)C(+57.02)YVALDFEQEMATAASSSSLEK(+144.1)		2	7.0277
					66	94	1934.99	S(+144.1)YELPDGQVITIGNER		2	4.3334		1.11269	1.20938
					67	70	1934.99	S(+144.1)YELPDGQVITIGNER		2	4.3334
					68	99	2951.41	E(+144.1)KLC(+57.02)YVALDFEQEMATAASSSSLEK		3	6.6969
					69	99	3095.51	E(+144.1)K(+144.1)LC(+57.02)YVALDFEQEMATAASSSSLEK		3	6.6969		1.80404	1.032
					70	99 90	2098.16	V(+144.1)APEEHPVLLTEAPLNPK		2	3.7928		0.791246	1.34902
					71	89	2098.16	VAPEEHPVLLTEAPLNPK(+144.1)		2	3.7928		0.964331	1.34375
					72	95	3183.61	TTGIVMDSGDGVTHTVPIYEGYALPHAILR		3	7.2717
					73	95	3239.61	E(+144.1)K(+144.1)LC(+57.02)YVALDFEQEMATAASSSSLEK(+144.1)		3	6.6969		1.28745	0.583051
					74	99 99	2215.07	DLYANTVLSGGTTMYPGIADR		2	6.4223
					75	97	3327.71	T(+144.1)TGIVMDSGDGVTHTVPIYEGYALPHAILR		3	7.2717		0.992654	1.09455
					76	97 91	2242.26	V(+144.1)APEEHPVLLTEAPLNPK(+144.1)		2	3.7928		1.34168	0.373913
					77	90	3519.66	C(+201.12)PEALFQPSFLGMESC(+57.02)GIHETTFNSIMK(+144.1)		3	3.6334		1.13527	0.934783
					78	99 99	2359.17	D(+144.1)LYANTVLSGGTTMYPGIADR		2	6.4223		1.04444	1.032
					79	99	2550.17	LC(+57.02)YVALDFEQEMATAASSSSLEK		2	7.0277
					80	99	2694.27	L(+144.1)C(+57.02)YVALDFEQEMATAASSSSLEK		2	7.0277
					81	80	2694.27	LC(+57.02)YVALDFEQEMATAASSSSLEK(+144.1)		2	7.0277
					82	84	2694.27	L(+144.1)C(+57.02)YVALDFEQEMATAASSSSLEK		2	7.0277
					83	86	2838.37	L(+144.1)C(+57.02)YVALDFEQEMATAASSSSLEK(+144.1)		2	7.0277
Serial#	Fam	Gi	Protein Name	Comment	# identified peptides								1.0181	1.01639	AVG
21	11	13542782	Anxa6 protein [Mus musculus]		28								0.198245	0.276186	STD
						> Score >	Mass	Sequence		Charge	xCorr
					1	80	1372.8	S(+144.1)EIDLLNIRR		3	2.3112		0.866093	1.10405
					2	74	985.549	S(+144.1)LYSMIK		2	2.4544		0.868739	1.21907
					3	73	1482.9	R(+144.1)VFQEFIKK(+144.1)		3	3.5713		0.876866	1.02687
					4	74	1061.7	L(+144.1)MLAVVK(+144.1)		2	3.1671		1.16915	1.11244
					5	79	1612.92	NK(+144.1)PLFFADILYK		3	4.87		0.994709	0.737143
					6	78	1091.54	SELDMLDIR		2	2.1356
					7	91	1091.58	S(+144.1)EISGDLAR		2	3.3932		0.778146	1.18179
					8	82	1647.93	T(+144.1)NYDIEHVIKK(+144.1)		3	3.2128		0.84092	1.17623
					9	96	1710.9	GIGTDEATIIDIVTHR		2	2.97
					10	76	1162.59	A(+144.1)LLALC(+57.02)GGED		2	2.4172		0.558526	2.65588
					11	91	1170.65	L(+144.1)VFDEYLK		2	3.6528		0.858197	1.29
					12	81	1171.61	F(+144.1)MTVLC(+57.02)TR		2	2.4575		0.896947	1.01756
					13	81 79	1173.73	T(+144.1)LIEILATR		2	3.5284		1.05856	0.987838
					14	89	1176.66	DAFVAIVQSVK		2	4.1959
					15	99	1765.85	S(+144.1)LEDALSSDTSGHFR		3	4.868		0.874535	1.19624
					16	91	1780.94	S(+144.1)ELDMLDIREIFR		3	3.1141		0.918866	1.24839
					17	73	1792.03	T(+144.1)NYDIEHVIK(+144.1)K(+144.1)		3	3.2128		1.27504	1.00743
					18	91	1813.98	L(+144.1)ILGLMMPPAHYDAK		3	3.1723		0.819505	1.22857
					19	87	1216.7	S(+144.1)EIDLLNIR		2	3.7704		0.88015	1.09513
					20	99	1855	G(+144.1)IGTDEATIIDIVTHR		2	2.97		1.0597	1.22857
					21	96	1877.97	D(+144.1)LMADLKSEISGDLAR		2	2.8488		1.01732	1.16032
					22	78	1879.9	S(+144.1)LHQAIEGDTSGDFMK		2	1.3122		0.850704	1.1185
					23	93	1896.02	G(+144.1)FGSDKESILELITSR		2	2.6811		0.90202	1.677
					24	88	1901.12	N(+144.1)K(+144.1)PLFFADILYK(+144.1)		3	4.87		1.36571	0.500685
					25	87	1901.12	N(+144.1)K(+144.1)PLFFADILYK(+144.1)		3	4.87		1.17145	0.502597
					26	95	1908.06	E(+144.1)IK(+144.1)DAISGIGTDEK(+144.1)		3	5.0187		1.175	0.7955
					27	86	1921.05	L(+144.1)IVNLMRPLAYC(+57.02)DAK		3	3.9867		0.830389	1.10919
					28	93	1921.95	S(+144.1)LEDALSSDTSGHFRR		3	3.2906		0.967078	0.813992
					29	70	1314.75	L(+144.1)VFDEYLK(+144.1)		2	3.6528		0.959184	0.877551
					30	93	1320.76	D(+144.1)AFVAIVQSVK		2	4.1959		0.746458	1.43333
					31	92	2022.07	D(+144.1)LMADLK(+144.1)SEISGDLAR		2	2.8488		1.12826	0.796296
					32	79 70	2022.07	D(+144.1)LMADLK(+144.1)SEISGDLAR		2	2.8488		1.31653	0.578151
					33	92	2024	S(+144.1)LHQAIEGDTSGDFMK(+144.1)		2	1.3122		1.08191	0.877551
					34	85	2040.12	G(+144.1)FGSDK(+144.1)ESILELITSR		2	2.6811		0.613438	1.76348
					35	91	2065.15	L(+144.1)IVNLMRPLAYC(+57.02)DAK(+144.1)		3	3.9867		1.0262	0.769869
					36	92 86	2211.19	E(+144.1)MSGDVK(+144.1)DAFVAIVQSVK		3	3.8024		1.26199	1.19747
					37	78	2211.18	KEM(+16)SGDVKDAFVAIVQSVK(+144.1)		3	3.7349		0.954389	0.753608
					38	94 86	2307.24	A(+144.1)MEGAGTDEK(+144.1)TLIEILATR		3	4.1585		1.11374	0.46872
					39	93 93	2355.29	E(+144.1)MSGDVK(+144.1)DAFVAIVQSVK(+144.1)		3	3.8024		1.25788	0.918803
					40	93 93	2355.28	KEM(+16)SGDVK(+144.1)DAFVAIVQSVK(+144.1)		3	3.7349		1.25788	0.918803
					41	87	1733.87	DLMADLKSEISGDLAR		2	2.8488
					42	91	2700.24	G(+144.1)SVHDFPEFDANQDAEALYTAMK		3	7.0003
					43	92	1855	G(+144.1)IGTDEATIIDIVTHR		2	2.97		0	0
					44	97	2040.12	G(+144.1)FGSDK(+144.1)ESILELITSR		2	2.6811		1.23037	0.58534
Serial#	Fam	Gi	Protein Name	Comment	# identified peptides								0.969809	1.02897	AVG
22	12	13430890	histone 1, H1e [Mus musculus]		10								0.249232	0.427239	STD
						> Score >	Mass	Sequence		Charge	xCorr
					1	86	955.495	G(+144.1)TGASGSFK		2	3.2374		0.567176	1.40796
					2	91	989.609	S(+144.1)GVSLAALK		2	3.3662		0.791246	1.26219
					3	76	989.609	SGVSLAALK(+144.1)		2	3.3662		0.656566	1.3266
					4	94	1523.86	K(+288.2)ALAAAGYDVEK					0.785297	1.3094
					5	94	1644.97	K(+288.2)TSGPPVSELITK		2	3.6916		1.14337	0.382723
					6	72	1656.97	R(+144.1)KTSGPPVSELITK		3	3.2594		0.881388	0.99789
					7	94	1107.57	ALAAAGYDVEK		2	5.2309
					8	76	1667.96	K(+288.2)ALAAAGYDVEK(+144.1)					1.175	0.258
					9	85	1801.08	R(+144.1)KTSGPPVSELITK(+144.1)		3	3.2594		0.989057	0.836111
					10	85	1850.98	K(+144.1)ALAAAGYDVEKNNSR		3	4.8816		0.968235	1.01842
					11	79 75	1866.99	A(+144.1)LAAAGYDVEK(+144.1)NNSR		2	4.2127		0.985101	0.9245
					12	81	1251.67	ALAAAGYDVEK(+144.1)		2	5.2309		0.791246	1.45
					13	97	1261.8	S(+144.1)GVSLAALK(+144.1)K		2	4.4475		0.893536	1.14449
					14	91	1261.8	S(+144.1)GVSLAALKK(+144.1)		2	4.4475		0.971074	1.15496
					15	89	1995.08	K(+144.1)ALAAAGYDVEK(+144.1)NNSR		3	4.8816		0.917969	1.00781
					16	96	1995.08	K(+288.2)ALAAAGYDVEKNNSR		3	4.8816		1.1991	1.24124
					17	98	1372.78	TSGPPVSELITK(+144.1)		2	4.4325		1.05499	1.3537
					18	88	1372.78	T(+144.1)SGPPVSELITK		2	4.4325		1.02049	1.64766
					19	98 98	1395.77	A(+144.1)LAAAGYDVEK(+144.1)		2	5.2309		0.991561	1.10675
					20	97	1405.9	S(+144.1)GVSLAALK(+144.1)K(+144.1)		2	4.4475		1.33523	0.708523
					21	82	2139.18	K(+288.2)ALAAAGYDVEK(+144.1)NNSR		3	4.8816		1.35838	0.720809
					22	96	1516.88	T(+144.1)SGPPVSELITK(+144.1)		2	4.4325		1.14078	0.981068
					23	97	1722.89	ALAAAGYDVEK(+144.1)NNSR		2	4.2127
					24	98 98	1866.99	A(+144.1)LAAAGYDVEK(+144.1)NNSR		2	4.2127		1.28944	0.902469
					25	85 85	1866.99	A(+144.1)LAAAGYDVEK(+144.1)NNSR		2	4.2127
Serial#	Fam	Gi	Protein Name	Comment	# identified peptides								0.995738	1.05197	AVG
23	12	1170155	Histone H1.3 (H1 VAR.4) (H1d)		10								0.208304	0.336441	STD
		9845257	histone 1, H1c [Mus musculus]
		74206882	unnamed protein product [Mus musculus]			> Score >	Mass	Sequence		Charge	xCorr
					1	86	955.495	G(+144.1)TGASGSFK		2	3.2374		0.567176	1.40796
					2	78	1470.86	K(+144.1)ASGPPVSELITK		2	3.0469		0.74698	1.2479
					3	91	989.609	S(+144.1)GVSLAALK		2	3.3662		0.791246	1.26219
					4	76	989.609	SGVSLAALK(+144.1)		2	3.3662		0.656566	1.3266
					5	94	1523.86	K(+288.2)ALAAAGYDVEK					0.785297	1.3094
					6	89	1614.96	K(+288.2)ASGPPVSELITK		2	3.0469		0.83779	1.11294
					7	82	1614.96	K(+288.2)ASGPPVSELITK		2	3.0469		1.16337	1.06436
					8	94	1107.57	ALAAAGYDVEK		2	5.2309
					9	76	1667.96	K(+288.2)ALAAAGYDVEK(+144.1)					1.175	0.258
					10	95	1759.06	K(+288.2)ASGPPVSELITK(+144.1)		2	3.0469		1.31874	0.955556
					11	85	1771.06	R(+144.1)KASGPPVSELITK(+144.1)		3	2.7248		1.12925	0.876699
					12	85	1850.98	K(+144.1)ALAAAGYDVEKNNSR		3	4.8816		0.968235	1.01842
					13	79 75	1866.99	A(+144.1)LAAAGYDVEK(+144.1)NNSR		2	4.2127		0.985101	0.9245
					14	81	1251.67	ALAAAGYDVEK(+144.1)		2	5.2309		0.791246	1.45
					15	97	1261.8	S(+144.1)GVSLAALK(+144.1)K		2	4.4475		0.893536	1.14449
					16	91	1261.8	S(+144.1)GVSLAALKK(+144.1)		2	4.4475		0.971074	1.15496
					17	89	1995.08	K(+144.1)ALAAAGYDVEK(+144.1)NNSR		3	4.8816		0.917969	1.00781
					18	96	1995.08	K(+288.2)ALAAAGYDVEKNNSR		3	4.8816		1.1991	1.24124
					19	90	1342.77	ASGPPVSELITK(+144.1)		2	4.8135		0.830808	1.075
					20	95	1342.77	A(+144.1)SGPPVSELITK		2	4.8135		0.773663	1.43333
					21	98 98	1395.77	A(+144.1)LAAAGYDVEK(+144.1)		2	5.2309		0.991561	1.10675
					22	97	1405.9	S(+144.1)GVSLAALK(+144.1)K(+144.1)		2	4.4475		1.33523	0.708523
					23	82	2139.18	K(+288.2)ALAAAGYDVEK(+144.1)NNSR		3	4.8816		1.35838	0.720809
					24	89	1470.86	K(+144.1)ASGPPVSELITK		2	3.0469		0	2.18359
					25	96	1614.96	K(+288.2)ASGPPVSELITK		2	3.0469		1.10209	1.76607
					26	97	1722.89	ALAAAGYDVEK(+144.1)NNSR		2	4.2127
					27	98 98	1866.99	A(+144.1)LAAAGYDVEK(+144.1)NNSR		2	4.2127		1.28944	0.902469
					28	85 85	1866.99	A(+144.1)LAAAGYDVEK(+144.1)NNSR		2	4.2127
Serial#	Fam	Gi	Protein Name	Comment	# identified peptides								0.943154	1.14638	AVG
24	12	21426823	histone 1, H1a [Mus musculus]		9								0.295692	0.366551	STD
						> Score >	Mass	Sequence		Charge	xCorr
					1	91	989.609	S(+144.1)GVSLAALK		2	3.3662		0.791246	1.26219
					2	76	989.609	SGVSLAALK(+144.1)		2	3.3662		0.656566	1.3266
					3	71	1575.96	S(+144.1)LVNKGTLVQTK(+144.1)		3	3.2477		0.907336	1.07915
					4	71	1575.96	S(+144.1)LVNK(+144.1)GTLVQTK		3	3.2477		0.903846	0.909615
					5	98	1083.6	G(+144.1)TGAAGSFK(+144.1)		2	4.0302		0.910853	1.03333
					6	79	1123.56	SLAAAGYDVEK		2	4.7558		0.639083	1.98462
					7	85	1720.06	S(+144.1)LVNK(+144.1)GTLVQTK(+144.1)		3	3.2477		1.25	0.617553
					8	97	1738.88	S(+144.1)LAAAGYDVEKNNSR		3	5.3234		0.967932	1.31505
					9	79 75	1866.98	KSLAAAGYDVEK(+144.1)NNSR		2	4.1861		0.985101	0.9245
					10	91	1882.98	S(+144.1)LAAAGYDVEK(+144.1)NNSR		3	5.3234		1.03524	0.871366
					11	73	1882.98	S(+144.1)LAAAGYDVEK(+144.1)NNSR		3	5.3234		0.995763	0.983898
					12	97	1261.8	S(+144.1)GVSLAALK(+144.1)K		2	4.4475		0.893536	1.14449
					13	91	1261.8	S(+144.1)GVSLAALKK(+144.1)		2	4.4475		0.971074	1.15496
					14	93	1267.66	S(+144.1)LAAAGYDVEK		2	4.7558		0.865611	1.60038
					15	98 98	1395.76	KSLAAAGYDVEK(+144.1)		2	5.2233		0.991561	1.10675
					16	97	1405.9	S(+144.1)GVSLAALK(+144.1)K(+144.1)		2	4.4475		1.33523	0.708523
					17	99	1411.76	S(+144.1)LAAAGYDVEK(+144.1)		2	4.7558		0.94	1.0492
					18	93	2300.34	K(+144.1)K(+144.1)PAGPSVSELIVQAVSSSK		3	4.5377		1.45856	0.466265
					19	97	2300.34	K(+144.1)KPAGPSVSELIVQAVSSSK(+144.1)		3	4.5377		0.813853	1.41286
					20	98 98	1866.98	KSLAAAGYDVEK(+144.1)NNSR		2	4.1861		1.28944	0.902469
					21	85 85	1866.98	KSLAAAGYDVEK(+144.1)NNSR		2	4.1861
Serial#	Fam	Gi	Protein Name	Comment	# identified peptides								0.980091	1.09269	AVG
25	12	21426893	histone 1, H1b [Mus musculus]		9								0.211465	0.342251	STD
		90651989	Hist1h1b protein [Mus musculus]			> Score >	Mass	Sequence		Charge	xCorr
					1	75	1257.81	G(+144.1)GVSLPALKK(+144.1)		2	2.8157		1.20067	1.45
					2	86	955.495	G(+144.1)TGASGSFK		2	3.2374		0.567176	1.40796
					3	77	1484.88	K(+144.1)ATGPPVSELITK		2	2.2623		0.690542	1.46982
					4	86	1509.85	K(+288.2)ALAAGGYDVEK					1	1.20766
					5	87	1628.98	K(+144.1)ATGPPVSELITK(+144.1)		2	2.2623		0.920429	1.18469
					6	86	1628.98	K(+288.2)ATGPPVSELITK		2	2.2623		1.05856	0.949099
					7	81	1093.55	ALAAGGYDVEK		2	4.7083
					8	92	1653.95	K(+288.2)ALAAGGYDVEK(+144.1)					1.16162	0.914894
					9	97	1708.87	A(+144.1)LAAGGYDVEKNNSR		2	4.9499		0.967495	1.28389
					10	78	1708.87	A(+144.1)LAAGGYDVEKNNSR		2	4.9499		0.983063	0.586364
					11	90	1773.08	K(+288.2)ATGPPVSELITK(+144.1)		2	2.2623		1.06576	0.921429
					12	92	1773.08	K(+288.2)ATGPPVSELITK(+144.1)		2	2.2623		1.59771	0.992308
					13	78	1785.08	R(+144.1)KATGPPVSELITK(+144.1)		3	2.7799		1.32559	0.837662
					14	95	1836.97	K(+144.1)ALAAGGYDVEKNNSR		3	4.3401		0.728492	1.40862
					15	93	1852.97	A(+144.1)LAAGGYDVEK(+144.1)NNSR		2	4.9499		1.13527	0.91401
					16	77	1852.97	A(+144.1)LAAGGYDVEK(+144.1)NNSR		2	4.9499		1.00704	0.879545
					17	94	1237.65	A(+144.1)LAAGGYDVEK		2	4.7083		0.910853	1.45
					18	72	1257.81	G(+144.1)GVSLPALK(+144.1)K		2	2.8157		0.854545	1.204
					19	93	1356.78	A(+144.1)TGPPVSELITK		2	4.4408		0.769861	1.31158
					20	99	1381.75	A(+144.1)LAAGGYDVEK(+144.1)		2	4.7083		1.12652	1.14181
					21	94 85	1500.88	A(+144.1)TGPPVSELITK(+144.1)		2	4.4408		1.20513	1.10256
					22	94	1708.87	A(+144.1)LAAGGYDVEKNNSR		2	4.9499		0.868957	1.22857
Serial#	Fam	Gi	Protein Name	Comment	# identified peptides								1.00692	1.13555	AVG
26	13	33859482	eukaryotic translation elongation factor 2 [Mus musculus]		21								0.232009	0.243734	STD
		74181334	unnamed protein product [Mus musculus]
		74189143	unnamed protein product [Mus musculus]
		74201313	unnamed protein product [Mus musculus]
		74213791	unnamed protein product [Mus musculus]
		38511951	Eef2 protein [Mus musculus]			> Score >	Mass	Sequence		Charge	xCorr
					1	70	898.51	N(+144.1)PADLPK		2	2.5037		0.730381	1.17041
					2	84	902.552	A(+144.1)GIIASAR		2	3.0735		0.893536	1.09544
					3	89	1451.75	N(+144.1)MSVIAHVDHGK		3	4.4118		0.904281	1.00519
					4	96	1595.85	N(+144.1)MSVIAHVDHGK(+144.1)		3	4.4118		1.18687	0.91375
					5	70	1611.85	N(+144.1)M(+16)SVIAHVDHGK(+144.1)		3	4.4118		1.29834	1.16409
					6	81	1113.65	G(+144.1)GGQIIPTAR		2	2.8791		0.828701	1.2213
					7	94	1678.91	R(+144.1)C(+57.02)LYASVLTAQPR		3	5.0029		1.03206	0.997101
					8	95	1759.87	T(+144.1)GTITTFEHAHNMR		3	4.8514		1.1323	1.08736
					9	83	1783	T(+144.1)FC(+57.02)QLILDPIFK(+144.1)		2	3.1762
					10	85	1256.66	V(+144.1)FDAIMNFR		2	3.1217		1.07578	0.804926
					11	90	1267.66	S(+144.1)TLTDSLVC(+57.02)K		2	3.5075		0.807071	1.14667
					12	75	1282.62	Y(+144.1)EWDVAEAR		2	2.2886		0.93254	0.955556
					13	91	1944	A(+144.1)YLPVNESFGFTADLR		2	3.386		0.744702	1.47549
					14	78	1327.73	G(+144.1)PLMMYISK(+144.1)		2	3.998		1.04444	0.86
					15	84	2031.04	Y(+144.1)LAEK(+144.1)YEWDVAEAR		3	5.2613		0.987395	0.794958
					16	97	1381.83	V(+144.1)FSGVVSTGLK(+144.1)		2	4.3037		1.11374	0.794787
					17	92	1494.8	TFC(+57.02)QLILDPIFK		2	3.1762
					18	97	2348.21	S(+144.1)TAISLFYELSENDLNFIK		3	3.5649
					19	99	2348.21	S(+144.1)TAISLFYELSENDLNFIK		3	3.5649
					20	99 99	2364.26	A(+144.1)LLELQLEPEELYQTFQR		2	4.2911
					21	99	1594.76	ETVSEESNVLC(+57.02)LSK		2	3.5869
					22	83	1638.9	TFC(+57.02)QLILDPIFK(+144.1)		2	3.1762		1.07897	0.469091
					23	94	1638.9	T(+144.1)FC(+57.02)QLILDPIFK		2	3.1762		1.69553	0.409524
					24	97	2492.31	S(+144.1)TAISLFYELSENDLNFIK(+144.1)		3	3.5649		1.45487	0.277419
					25	75	2497.32	G(+144.1)VQYLNEIKDSVVAGFQWATK		3	3.835		0	1.22857
					26	95	2497.32	G(+144.1)VQYLNEIKDSVVAGFQWATK		3	3.835
					27	96	2497.32	G(+144.1)VQYLNEIKDSVVAGFQWATK		3	3.835
					28	99	2641.42	G(+144.1)VQYLNEIKDSVVAGFQWATK(+144.1)		3	3.835
					29	86	2665.43	K(+288.2)IWC(+57.02)FGPDGTGPNILTDITK(+144.1)
					30	78	2665.43	K(+288.2)IWC(+57.02)FGPDGTGPNILTDITK(+144.1)
					31	81	1783	T(+144.1)FC(+57.02)QLILDPIFK(+144.1)		2	3.1762		1.32929	0.344
					32	92	1799.9	AYLPVNESFGFTADLR		2	3.386
					33	99	2759.43	YVEPIEDVPC(+57.02)GNIVGLVGVDQFLVK		3	3.8191
					34	84	2785.52	G(+144.1)VQYLNEIK(+144.1)DSVVAGFQWATK(+144.1)		3	3.835		1.04444	0.516
					35	92	2903.53	Y(+144.1)VEPIEDVPC(+57.02)GNIVGLVGVDQFLVK		3	3.8191
					36	99	2903.53	Y(+144.1)VEPIEDVPC(+57.02)GNIVGLVGVDQFLVK		3	3.8191
					37	90	1944	A(+144.1)YLPVNESFGFTADLR		2	3.386		1.34871	0.586364
					38	97	2989.55	LMEPIYLVEIQC(+57.02)PEQVVGGIYGVLNR		3	5.4577
					39	77	2989.55	LMEPIYLVEIQC(+57.02)PEQVVGGIYGVLNR		3	5.4577
					40	99	3047.63	Y(+144.1)VEPIEDVPC(+57.02)GNIVGLVGVDQFLVK(+144.1)		3	3.8191		1.38468	0
					41	99	3133.65	L(+144.1)MEPIYLVEIQC(+57.02)PEQVVGGIYGVLNR		3	5.4577
					42	88 88	2220.16	ALLELQLEPEELYQTFQR		2	4.2911
					43	96 96	2364.26	A(+144.1)LLELQLEPEELYQTFQR		2	4.2911		1.37427	0
Serial#	Fam	Gi	Protein Name	Comment	# identified peptides								1.05929	0.804917	AVG
27	13	6755594	elongation factor Tu GTP binding domain containing 2 [Mus musculus]		3								0.331359	0.398243	STD
		74151971	unnamed protein product [Mus musculus]
		74226991	unnamed protein product [Mus musculus]
		15215021	Eftud2 protein [Mus musculus]
		50510335	mKIAA0031 protein [Mus musculus]
		123211234	U5 small nuclear ribonucleoprotein [Mus musculus]			> Score >	Mass	Sequence		Charge	xCorr
					1	81	1113.65	G(+144.1)GGQIIPTAR		2	2.8791		0.828701	1.2213
					2	75	1122.56	YDWDLLAAR		2	2.1475
					3	71	1266.66	Y(+144.1)DWDLLAAR		2	2.1475		0.884334	1.2366
					4	91	2130.09	G(+144.1)LAEDIENEVVQITWNR		3	2.9186
Serial#	Fam	Gi	Protein Name	Comment	# identified peptides								0.856517	1.22895	AVG
28	14	31981562	pyruvate kinase 3 [Mus musculus]		24								0.039338	0.0108184	STD
		74151988	unnamed protein product [Mus musculus]
		74221210	unnamed protein product [Mus musculus]			> Score >	Mass	Sequence		Charge	xCorr
					1	84	984.63	A(+144.1)PIIAVTR		2	2.2555		0.869256	1.1507
					2	95	1012.58	M(+144.1)QHLIAR		2	3.4591		0.842294	1.04803
					3	88	1550.9	G(+144.1)SGTAEVELK(+144.1)K(+144.1)		3	4.1446		1.07798	0.808716
					4	85	1077.62	G(+144.1)IFPVLC(+57.02)K		2	3.3799		0.885723	1.66866
					5	77	1682.97	I(+144.1)ISK(+144.1)IENHEGVR		3	2.8399		1.08295	0.812442
					6	88	1171.63	LDIDSAPITAR		2	3.1865
					7	87	1234.7	V(+144.1)NLAMDVGK(+144.1)		2	3.6829		1.03524	0.947137
					8	92	1278.71	G(+144.1)SGTAEVELK(+144.1)		2	4.5451		0.900383	0.90613
					9	99	1966.02	R(+144.1)FDEILEASDGIMVAR		3	5.5715		1.32104	0.29913
					10	99	1966.02	R(+144.1)FDEILEASDGIMVAR		3	5.5715		1.32104	0.29913
					11	99	2004	F(+144.1)GVEQDVDMVFASFIR		2	4.2879		1.45062	0.716667
					12	91	2021.07	A(+144.1)GKPVIC(+57.02)ATQMLESMIK		3	4.4656		1.04111	0
					13	94	2028	L(+144.1)NFSHGTHEYHAETIK		3	7.1129		0.774693	1.25941
					14	90	2076.09	E(+144.1)AEAAIYHLQLFEELR		3	3.806		1.29477	0
					15	98	1429.81	G(+144.1)DLGIEIPAEK(+144.1)		2	4.3185		0.956581	0.962687
					16	82	2145.11	LAPITSDPTEAAAVGAVEASFK		2	5.0921		0.93254	1.68929
					17	77	2165.17	A(+144.1)GK(+144.1)PVIC(+57.02)ATQMLESMIK		3	4.4656		1.00858	1.08884
					18	77	2165.17	AGK(+144.1)PVIC(+57.02)ATQMLESMIK(+144.1)		3	4.4656		1.32448	0
					19	96	2172.1	L(+144.1)NFSHGTHEYHAETIK(+144.1)		3	7.1129		0.971074	0.906198
					20	82	1468.68	C(+57.02)DENILWLDYK		2	3.4417
					21	92	2232.19	E(+144.1)AEAAIYHLQLFEELRR		3	3.4437		1.04859	1.00194
					22	74	2232.19	E(+144.1)AEAAIYHLQLFEELRR		3	3.4437		1.01293	0.834052
					23	88	1509.83	C(+201.12)C(+57.02)SGAIIVLTK(+144.1)		2	3.7262		1.01732	0.86455
					24	99	2289.21	L(+144.1)APITSDPTEAAAVGAVEASFK		2	5.0921		1.11705	1.60196
					25	99	2289.21	L(+144.1)APITSDPTEAAAVGAVEASFK		2	5.0921		1.11705	1.60196
					26	91	2289.21	LAPITSDPTEAAAVGAVEASFK(+144.1)		2	5.0921		0.957824	0.905263
					27	92	1606.91	I(+144.1)YVDDGLISLQVK		2	5.1567		0.791246	1.11481
					28	85	1606.91	I(+144.1)YVDDGLISLQVK		2	5.1567		1.12877	0
					29	99	2433.31	L(+144.1)APITSDPTEAAAVGAVEASFK(+144.1)		2	5.0921		1.35642	0.86
					30	99	2433.31	L(+144.1)APITSDPTEAAAVGAVEASFK(+144.1)		2	5.0921		1.35642	0.86
					31	99	1730.88	D(+144.1)AVLNAWAEDVDLR		2	4.9481		0.791246	1.33778
					32	92	2637.39	E(+144.1)ATESFASDPILYRPVAVALDTK		3	4.0929		0	2.22414
					33	98	2781.49	E(+144.1)ATESFASDPILYRPVAVALDTK(+144.1)		3	4.0929		0.896745	1.05111
					34	96	2782.34	A(+144.1)EGSDVANAVLDGADC(+57.02)IMLSGETAK(+144.1)		3	3.0052
					35	70	2004	F(+144.1)GVEQDVDMVFASFIR		2	4.2879		1.16842	1.31451
					36	72	2004	F(+144.1)GVEQDVDMVFASFIR		2	4.2879		1.37427	0
					37	92	2004	F(+144.1)GVEQDVDMVFASFIR		2	4.2879		0.57806	1.60415
					38	99	2145.11	LAPITSDPTEAAAVGAVEASFK		2	5.0921
					39	74	3333.79	E(+144.1)ATESFASDPILYRPVAVALDTK(+144.1)GPEIR		3	2.7601		1.16529	0.625455
					40	99	2289.21	L(+144.1)APITSDPTEAAAVGAVEASFK		2	5.0921		0.989057	1.97083
					41	94	3494.64	AEGSDVANAVLDGADC(+57.02)IMLSGETAKGDYPLEAVR		3	5.4329
					42	88	3638.74	A(+144.1)EGSDVANAVLDGADC(+57.02)IMLSGETAKGDYPLEAVR		3	5.4329
Serial#	Fam	Gi	Protein Name	Comment	# identified peptides								1.02659	0.953769	AVG
29	15	129729	Protein disulfide-isomerase precursor (PDI) (Prolyl 4-hydroxylase subunit beta) (Cellular thyroid ho ...		24								0.266687	0.563044	STD
		42415475	prolyl 4-hydroxylase, beta polypeptide [Mus musculus]
		74141920	unnamed protein product [Mus musculus]
		74198312	unnamed protein product [Mus musculus]
		74198706	unnamed protein product [Mus musculus]
		74203945	unnamed protein product [Mus musculus]
		74212231	unnamed protein product [Mus musculus]			> Score >	Mass	Sequence		Charge	xCorr
					1	80	1225.78	T(+144.1)HILLFLPK		2	3.2498		0.835204	1.27407
					2	85	1290.76	L(+144.1)K(+144.1)AEGSEIR		2	2.6768		1.01293	0.834052
					3	83	1369.88	T(+144.1)HILLFLPK(+144.1)		2	3.2498		1.22977	0.777108
					4	82	1382.86	I(+144.1)LEFFGLKK(+144.1)		2	2.0714		0.982876	0.873437
					5	84	1568.88	Y(+144.1)QLDKDGVVLFK		3	3.1665		0.678211	1.2627
					6	80	1110.67	I(+144.1)LEFFGLK		2	3.6378		0.776246	1.40616
					7	77	1110.67	ILEFFGLK(+144.1)		2	3.6378		0.904281	1.22857
					8	93	1697.88	Y(+144.1)K(+144.1)PESDELTAEK		3	4.8476		0.894452	1.12174
					9	78	1712.98	Y(+144.1)QLDKDGVVLFK(+144.1)		3	3.1665		1.01923	1.23898
					10	80	1150.67	A(+144.1)LAPEYAK(+144.1)		2	3.1151		1.06228	0.855249
					11	91	1776.99	K(+288.2)SNFEEALAAHK(+144.1)					1.10774	0.668889
					12	72	1202.61	EADDIVNWLK		2	4.8363
					13	75	1210.62	T(+144.1)VIDYNGER		2	3.4483		0.94	1.118
					14	83	1225.78	T(+144.1)HILLFLPK		2	3.2498		0.810831	1.12822
					15	86	1841.98	Y(+144.1)K(+144.1)PESDELTAEK(+144.1)		3	4.8476		1.26344	0.901613
					16	88	1254.77	I(+144.1)LEFFGLK(+144.1)		2	3.6378		1.175	0.7955
					17	97	1924.93	V(+144.1)DATEESDLAQQYGVR		2	6.5211		0.831743	1.13425
					18	95	1290.76	L(+144.1)K(+144.1)AEGSEIR		2	2.6768		1.11705	0.794958
					19	76	1293.6	MDSTANEVEAVK		2	4.9722
					20	79	1955.03	V(+144.1)LVGANFEEVAFDEK(+144.1)		2	4.199		0.825648	1.28533
					21	84	1978.01	I(+144.1)LFIFIDSDHTDNQR		3	4.6092		0.947581	1.02298
					22	88	1978.01	I(+144.1)LFIFIDSDHTDNQR		3	4.6092		0.987395	0.939496
					23	96	1346.7	E(+144.1)ADDIVNWLK		2	4.8363		0.116741	1.90328
					24	83	2024.02	E(+144.1)YTAGREADDIVNWLK		3	4.0378		0.849001	0.910219
					25	95	1350.73	L(+144.1)ITLEEEMTK		2	4.5174		0.907336	1.26178
					26	92	1369.88	T(+144.1)HILLFLPK(+144.1)		2	3.2498		1.26344	0.693548
					27	85	2080.14	ILEFFGLKK(+144.1)EEC(+57.02)PAVR		3	3.0423		0.939061	1.41758
					28	88	2083.13	V(+144.1)LVGANFEEVAFDEKK(+144.1)		3	5.2372		1.04181	0.812222
					29	87	2109.14	H(+144.1)NQLPLVIEFTEQTAPK		3	4.5163		0.81853	1.03793
					30	99	2109.14	H(+144.1)NQLPLVIEFTEQTAPK		3	4.5163		0.859457	1.03793
					31	97	1437.7	M(+144.1)DSTANEVEAVK		2	4.9722		0.799445	1.29223
					32	93	2168.12	E(+144.1)YTAGREADDIVNWLK(+144.1)		3	4.0378		0.992468	0.778448
					33	95	2176.23	L(+144.1)GETYK(+144.1)DHENIIIAK(+144.1)		3	4.2629		1.57718	0.490604
					34	97	2227.23	V(+144.1)LVGANFEEVAFDEK(+144.1)K(+144.1)		3	5.2372		1.23684	0.746842
					35	97	1490.81	E(+144.1)ADDIVNWLK(+144.1)		2	4.8363		1.02174	0.822609
					36	81	1490.81	E(+144.1)ADDIVNWLK(+144.1)		2	4.8363		1.17752	0
					37	96	1494.83	L(+144.1)ITLEEEMTK(+144.1)		2	4.5174		1.19898	0.877551
					38	96	1494.83	L(+144.1)ITLEEEMTK(+144.1)		2	4.5174		1.19898	0.877551
					39	99	2253.24	H(+144.1)NQLPLVIEFTEQTAPK(+144.1)		3	4.5163		1.27817	0.771795
					40	94	1581.8	M(+144.1)DSTANEVEAVK(+144.1)		2	4.9722		1.04532	0.82844
					41	94	2381.25	L(+144.1)AK(+144.1)VDATEESDLAQQYGVR		3	4.8617		1.3667	0
					42	99	1666.83	VLVGANFEEVAFDEK		2	4.199
					43	95	2640.36	QFLLAAEAIDDIPFGITSNSGVFSK		3	4.0959
					44	88	2784.46	Q(+144.1)FLLAAEAIDDIPFGITSNSGVFSK		3	4.0959
					45	96	2784.46	Q(+144.1)FLLAAEAIDDIPFGITSNSGVFSK		3	4.0959
					46	80	2784.46	Q(+144.1)FLLAAEAIDDIPFGITSNSGVFSK		3	4.0959
					47	99	1924.93	V(+144.1)DATEESDLAQQYGVR		2	6.5211		1.18687	0.735526
					48	71	2928.56	Q(+144.1)FLLAAEAIDDIPFGITSNSGVFSK(+144.1)		3	4.0959		1.89899	0
					49	99	2928.56	Q(+144.1)FLLAAEAIDDIPFGITSNSGVFSK(+144.1)		3	4.0959
					50	97	2985.49	TGPAATTLSDTAAAESLVDSSEVTVIGFFK		3	4.0224
					51	81	3129.59	TGPAATTLSDTAAAESLVDSSEVTVIGFFK(+144.1)		3	4.0224
					52	83	3816.85	TGPAATTLSDTAAAESLVDSSEVTVIGFFKDVESDSAK		3	2.5617
Serial#	Fam	Gi	Protein Name	Comment	# identified peptides								1.02869	0.92579	AVG
30	16	409226	brain beta spectrin [Mus musculus]		23								0.273309	0.371777	STD
		117938332	spectrin beta 2 isoform 1 [Mus musculus]			> Score >	Mass	Sequence		Charge	xCorr
					1	94	1385.8	L(+144.1)ILEVHQFSR		3	3.6785		0.978646	1.09386
					2	88	1454.73	A(+144.1)LVADSHPESER		3	3.4446		1.11111	0.731915
					3	76	1543.84	H(+144.1)RPDLIDFDK(+144.1)		3	2.6458		0.975104	0.892116
					4	87	1051.55	I(+144.1)DDIFER		2	3.3451		0.896947	0.853435
					5	93	1661.94	T(+144.1)QILAASYELHK(+144.1)		3	4.1967		1.11011	0.941294
					6	80	1113.68	V(+144.1)AVVNQIAR		2	2.9251		0.971074	0.941736
					7	99	1758.98	Q(+144.1)LWGLLIEETEKR		3	3.8887		1.12093	0.955556
					8	79	1812.98	L(+144.1)QALDTGWNELHK(+144.1)		3	2.7344		1.11374	1.14123
					9	82	1903.09	Q(+144.1)LWGLLIEETEK(+144.1)R		3	3.8887		1.01293	0.796983
					10	96	1977.04	Q(+144.1)NLLSQSHAYQQFLR		3	5.531		0.866328	1.06715
					11	97	2063.06	K(+288.2)HEAIETDIAAYEER					1.11905	0.798571
					12	92	2122.06	T(+144.1)AGYPNVNIHNFTTSWR		3	4.3211		0.939394	1.06128
					13	92	2128.07	M(+144.1)HTTFEHDIQALGTQVR		3	3.6779		0.880975	0.930928
					14	82	1449.69	LAEISDVWEEMK		2	2.7905
					15	99	2236.14	D(+144.1)ASVAEAWLLGQEPYLSSR		3	3.465
					16	92	1497.85	S(+144.1)ALPAQSAATLPAR		2	3.6553		0.931467	0.979747
					17	91	1507.79	F(+144.1)MELLEPLSER		2	3.727		0.918866	1.04032
					18	79	1507.79	F(+144.1)MELLEPLSER		2	3.727		0.991561	0.99789
					19	96	1525.74	D(+144.1)LDDFQSWLSR		2	3.7924		0.853966	1.15366
					20	86	1564.8	D(+144.1)LMLWMEDVIR		2	3.8854		1.23019	0.753285
					21	92	2347.3	A(+144.1)QTLPTSVVTITSESSPGK(+144.1)R		3	4.6175		1.03581	0.938182
					22	84	1605.93	G(+144.1)NLEVLLFTIQSK		2	2.6534		0	2.85158
					23	94	1646.81	E(+144.1)VDDLEQWIAER		2	4.0915		0.925059	1.39118
					24	94	2626.37	H(+144.1)QILEQAVEDYAETVHQLSK(+144.1)		3	4.0335		1.06194	0.848684
					25	99	1818.92	SQNIITDSSSLNAEAIR		2	3.6823
Serial#	Fam	Gi	Protein Name	Comment	# identified peptides								0.9566	1.05275	AVG
31	17	70794816	hypothetical protein LOC433182 [Mus musculus]		21								0.235995	0.429327	STD
						> Score >	Mass	Sequence		Charge	xCorr
					1	95	1287.72	I(+144.1)GAEVYHNLK		2	4.534		0.825648	1.14511
					2	97	1431.82	I(+144.1)GAEVYHNLK(+144.1)		2	4.534		1.03982	0.818142
					3	78	959.587	E(+144.1)ALELLK		2	3.2142		0.724191	1.38475
					4	97	1469.83	G(+144.1)VSQAVEHINK(+144.1)		2	4.8998		0.987914	1.01908
					5	88	1504.9	K(+288.2)VNVVEQEK(+144.1)					1.14236	1.10187
					6	89	1043.66	T(+144.1)IAPALVSK		2	3.5452		0.732323	1.18936
					7	83	1103.69	E(+144.1)ALELLK(+144.1)		2	3.2142		1.1809	0.821106
					8	79	1685.86	L(+144.1)AQSNGWGVMVSHR					0.916754	0.948966
					9	90	1717.01	K(+288.2)VNVVEQEKIDK					0.980124	1.05419
					10	87	1151.6	S(+144.1)C(+57.02)NC(+57.02)LLLK		2	3.6005		0.756844	1.1529
					11	82	1727.94	Y(+144.1)ITPDQLADLYK(+144.1)		2	5.1374		1.07731	0.826923
					12	93 93	1777.92	V(+144.1)NQIGSVTESLQAC(+57.02)K		2	5.3824		0.75528	1.29
					13	87	1187.76	T(+144.1)IAPALVSK(+144.1)		2	3.5452		1.16861	0.86
					14	87 77	1192.66	I(+144.1)EEELGSK(+144.1)		2	3.7867		1.04911	0.787054
					15	74	1861.11	K(+288.2)VNVVEQEKIDK(+144.1)					1.23684	0.633684
					16	97 97	1922.02	V(+144.1)NQIGSVTESLQAC(+57.02)K(+144.1)		2	5.3824		1.06897	0.911258
					17	87	1295.7	S(+144.1)C(+57.02)NC(+57.02)LLLK(+144.1)		2	3.6005		0.995763	0.747034
					18	96	1949.04	A(+144.1)AVPSGASTGIYEALELR		2	3.2457		0.926337	1.25854
					19	94	1325.73	G(+144.1)VSQAVEHINK		2	4.8998		0.691088	1.30633
					20	98	2041.07	L(+144.1)AMQEFMILPVGASSFR		2	4.8325
					21	94	2115.06	S(+144.1)GK(+144.1)YDLDFKSPDDPSR		3	4.0926		0.916179	1.13158
					22	97	1431.82	I(+144.1)GAEVYHNLK(+144.1)		2	4.534		1.03982	0.818142
					23	89	1439.74	YITPDQLADLYK		2	5.1374
					24	99	1469.83	G(+144.1)VSQAVEHINK(+144.1)		2	4.8998		0.974193	0.869942
					25	82	1469.83	G(+144.1)VSQAVEHINK(+144.1)		2	4.8998		1.16861	0.992308
					26	95	1550.82	G(+144.1)NPTVEVDLYTAK		2	5.2358		0.724191	1.33616
					27	97	1550.82	G(+144.1)NPTVEVDLYTAK		2	5.2358		0.912976	1.52981
					28	99	2333.26	F(+144.1)TASAGIQVVGDDLTVTNPKR		3	6.494		0.877251	1.21522
					29	89 79	2336.13	A(+144.1)GYTDQVVIGMDVAASEFYR		2	4.5402
					30	91	1583.84	YITPDQLADLYK(+144.1)		2	5.1374		1.01732	0.737143
					31	86	1583.84	Y(+144.1)ITPDQLADLYK		2	5.1374		0.717642	1.33333
					32	96	1583.84	Y(+144.1)ITPDQLADLYK		2	5.1374		0.780517	1.28271
					33	93 93	1633.82	VNQIGSVTESLQAC(+57.02)K		2	5.3824
					34	99	2477.36	F(+144.1)TASAGIQVVGDDLTVTNPK(+144.1)R		3	6.494		1.08629	0.680226
					35	96	2497.26	S(+144.1)GETEDTFIADLVVGLC(+57.02)TGQIK		3	4.4798
					36	82	2497.26	S(+144.1)GETEDTFIADLVVGLC(+57.02)TGQIK		3	4.4798
					37	95	1694.92	G(+144.1)NPTVEVDLYTAK(+144.1)		2	5.2358		1.01732	0.908075
					38	89	1694.92	G(+144.1)NPTVEVDLYTAK(+144.1)		2	5.2358		1.08796	0.836111
					39	96	1727.94	Y(+144.1)ITPDQLADLYK(+144.1)		2	5.1374		1.19406	0.755758
					40	99 99	1777.92	V(+144.1)NQIGSVTESLQAC(+57.02)K		2	5.3824		0.813853	1.10571
					41	97	1804.94	AAVPSGASTGIYEALELR		2	3.2457
					42	99	2757.39	DATNVGDEGGFAPNILENKEALELLK		3	3.7646
					43	99	1896.97	LAMQEFMILPVGASSFR		2	4.8325
					44	93	2901.49	D(+144.1)ATNVGDEGGFAPNILENKEALELLK		3	3.7646
					45	99	2041.07	L(+144.1)AMQEFMILPVGASSFR		2	4.8325		1.25068	1.0172
					46	97	3114.46	S(+144.1)FVQNYPVVSIEDPFDQDDWGAWQK		3	5.7382		0.92312	0.955556
					47	89	3165.69	H(+144.1)IADLAGNPEVILPVPAFNVINGGSHAGNK		3	4.8833
					48	99	3189.69	D(+144.1)ATNVGDEGGFAPNILENK(+144.1)EALELLK(+144.1)		3	3.7646		1.23737	0.411702
					49	99	3258.56	S(+144.1)FVQNYPVVSIEDPFDQDDWGAWQK(+144.1)		3	5.7382		1.50641	0.330769
					50	99	2192.03	AGYTDQVVIGMDVAASEFYR		2	4.5402
					51	94	3309.79	H(+144.1)IADLAGNPEVILPVPAFNVINGGSHAGNK(+144.1)		3	4.8833
					52	83	2336.13	A(+144.1)GYTDQVVIGMDVAASEFYR		2	4.5402
Serial#	Fam	Gi	Protein Name	Comment	# identified peptides								0.986893	0.986941	AVG
32	18	6680748	ATP synthase, H+ transporting, mitochondrial F1 complex, alpha subunit, isoform 1 [Mus musculus]		23								0.18637	0.266158	STD
		74139457	unnamed protein product [Mus musculus]
		74211072	unnamed protein product [Mus musculus]			> Score >	Mass	Sequence		Charge	xCorr
					1	84	1264.82	V(+144.1)GLKAPGIIPR		2	1.4774		0.847763	1.11044
					2	80 73	1308.71	R(+144.1)LTDADAMK(+144.1)		3	2.9271		0.971074	0.852893
					3	86	1408.92	V(+144.1)GLK(+144.1)APGIIPR		2	1.4774		1.04911	0.787054
					4	91	1582.95	G(+144.1)IRPAINVGLSVSR		3	5.3488		0.805898	1.19444
					5	92	1616.94	T(+144.1)SIAIDTIINQKR		3	3.5647		0.892041	1.23248
					6	99	1697.84	E(+144.1)AYPGDVFYLHSR		3	3.7688		0.924287	1.14159
					7	82	1133.71	S(+144.1)TVAQLVK(+144.1)		2	3.0466		0.893536	1.03004
					8	78	1144.68	V(+144.1)LSIGDGIAR		2	3.0473		0.869124	1.04961
					9	99	1170.69	A(+144.1)VDSLVPIGR		2	3.6561		0.886049	1.22857
					10	87	1171.63	VVDALGNAIDGK		2	4.3206
					11	88	1761.04	T(+144.1)SIAIDTIINQK(+144.1)R		3	3.5647		1.1244	0.678947
					12	99	1925.09	R(+144.1)TGAIVDVPVGEELLGR		3	3.4233
					13	81	1315.73	V(+144.1)VDALGNAIDGK		2	4.3206		0.832722	1.33508
					14	75	1316.74	TSIAIDTIINQK		2	2.7735		1.01732	1.72
					15	81	1327.71	LYC(+57.02)IYVAIGQK		2	2.6123
					16	95	1999.14	V(+144.1)VDALGNAIDGK(+144.1)GPIGSK		3	5.8156		0.845324	0.850719
					17	99	1999.14	VVDALGNAIDGK(+144.1)GPIGSK(+144.1)		3	5.8156		1.0194	0.870552
					18	92	1423.67	TGTAEMSSILEER		2	4.6859
					19	93	2143.24	V(+144.1)VDALGNAIDGK(+144.1)GPIGSK(+144.1)		3	5.8156		1.25668	0.275936
					20	95	2248.14	G(+144.1)MSLNLEPDNVGVVVFGNDK		2	4.384		1.05721	1.08403
					21	99	2338.17	EVAAFAQFGSDLDAATQQLLSR		2	5.6778
					22	92	1567.77	T(+144.1)GTAEMSSILEER		2	4.6859		0.9294	1.34233
					23	88	1577.86	LKEIVTNFLAGFEP		2	3.1008
					24	99	2453.26	Q(+144.1)GQYSPMAIEEQVAVIYAGVR		2	3.6559
					25	97	2453.26	Q(+144.1)GQYSPMAIEEQVAVIYAGVR		2	3.6559
					26	99	2482.27	E(+144.1)VAAFAQFGSDLDAATQQLLSR		2	5.6778
					27	80	2482.27	E(+144.1)VAAFAQFGSDLDAATQQLLSR		2	5.6778
					28	82	2482.27	E(+144.1)VAAFAQFGSDLDAATQQLLSR		2	5.6778
					29	82	1667.8	NVQAEEMVEFSSGLK		2	2.7672
					30	95	2554.36	F(+144.1)ENAFLSHVISQHQSLLGNIR		3	7.3191		0.75788	1.06205
					31	97	1719.89	I(+144.1)LGADTSVDLEETGR		2	5.1582		0.874535	1.04105
					32	90	1721.96	L(+144.1)KEIVTNFLAGFEP		2	3.1008		0.46627	0.5375
					33	73	1721.96	L(+144.1)KEIVTNFLAGFEP		2	3.1008
					34	99	2602.4	G(+144.1)MSLNLEPDNVGVVVFGNDKLIK		3	3.7551		1.63524	1.33778
					35	98	1768.99	T(+144.1)GAIVDVPVGEELLGR		2	4.3458		0.93254	1.38214
					36	74	1866.06	L(+144.1)K(+144.1)EIVTNFLAGFEP		2	3.1008
					37	98	2248.14	G(+144.1)MSLNLEPDNVGVVVFGNDK		2	4.384
					38	97	2309.16	QGQYSPMAIEEQVAVIYAGVR		2	3.6559
					39	77	2338.17	EVAAFAQFGSDLDAATQQLLSR		2	5.6778
					40	97	2338.17	EVAAFAQFGSDLDAATQQLLSR		2	5.6778
					41	99	2338.17	EVAAFAQFGSDLDAATQQLLSR		2	5.6778
					42	95	2482.27	E(+144.1)VAAFAQFGSDLDAATQQLLSR		2	5.6778
Serial#	Fam	Gi	Protein Name	Comment	# identified peptides								0.949446	1.05206	AVG
33	19	67460966	Non-POU domain-containing octamer-binding protein (NonO protein)		13								0.215608	0.31532	STD
		74139027	unnamed protein product [Mus musculus]
		74141990	unnamed protein product [Mus musculus]
		74141807	unnamed protein product [Mus musculus]
		74203206	unnamed protein product [Mus musculus]			> Score >	Mass	Sequence		Charge	xCorr
					1	76	1324.67	H(+144.1)EHQVMLMR		3	2.4792		1.02174	0.710435
					2	88	1375.78	G(+144.1)IVEFSGKPAAR		2	3.2979		0.967556	1.00489
					3	77	1431.82	A(+144.1)GEVFIHKDK(+144.1)		2	2.4323		1.04911	1.11339
					4	87	1030.6	A(+144.1)VVIVDDR		2	3.3908		0.914397	1.03735
					5	88	1624.82	E(+144.1)K(+144.1)LEMEMEAAR		2	1.7966		0.955285	0.996341
					6	76	1121.64	A(+144.1)LIEMEK(+144.1)		2	3.5351		1.03524	0.909251
					7	93	1684.85	R(+144.1)MEELHNQEVQK		3	4.9084		0.835823	1.21127
					8	89	1828.95	R(+144.1)MEELHNQEVQK(+144.1)		3	4.9084		1.0996	0.853676
					9	73	1840.95	R(+144.1)MEELHNQEVQKR		3	2.6815		0.871372	1.2519
					10	97	1392.71	F(+144.1)AC(+57.02)HSASLTVR		2	3.4328		0.903846	1.04192
					11	90	2101.19	T(+144.1)LAEIAK(+144.1)VELDNMPLR		3	5.0066		1.14078	0.855825
					12	94	2119.1	A(+144.1)LIEMEK(+144.1)QQQDQVDR		3	3.6929		0.983264	0.791632
					13	91	1519.88	G(+144.1)IVEFSGK(+144.1)PAAR		2	3.2979		1.23434	1.08933
					14	87	1695.75	FAQPGSFEYEYAMR		2	2.7408
					15	99	2812.43	N(+144.1)LPQYVSNELLEEAFSVFGQVER		3	5.1475
					16	81	2812.43	N(+144.1)LPQYVSNELLEEAFSVFGQVER		3	5.1475
Serial#	Fam	Gi	Protein Name	Comment	# identified peptides								1.00095	0.989786	AVG
34	19	23956214	splicing factor proline/glutamine rich (polypyrimidine tract binding protein associated) [Mus muscul ...		11								0.112611	0.160327	STD
						> Score >	Mass	Sequence		Charge	xCorr
					1	80	1287.73	F(+144.1)ATHAAALSVR		2	4.1159		1.14078	1.25243
					2	97	1389.8	G(+144.1)IVEFASKPAAR		3	2.9833		0.867327	1.24038
					3	77	930.583	A(+144.1)NLSLLR		2	3.1318		0.827465	1.13556
					4	87	1030.6	A(+144.1)VVIVDDR		2	3.3908		0.914397	1.03735
					5	76	1243.72	A(+144.1)VVIVDDRGR		2	3.102		0.943658	0.951639
					6	75	1887.99	A(+144.1)LAEIAKAELDDTPMR		3	4.0218		1.19365	1.05657
					7	95	1887.99	A(+144.1)LAEIAKAELDDTPMR		3	4.0218		0.87037	1.00333
					8	93	1906.88	F(+144.1)AQHGTFEYEYSQR		3	5.004		0.897838	1.09171
					9	89	1906.88	F(+144.1)AQHGTFEYEYSQR		3	5.004		0.86693	1.12174
					10	97	1287.73	F(+144.1)ATHAAALSVR		2	4.1159		0.928854	1.05375
					11	87	1964.01	LFVGNLPADITEDEFKR		3	4.1751
					12	91	2032.1	A(+144.1)LAEIAK(+144.1)AELDDTPMR		3	4.0218		1.11905	0.86
					13	98	2108.11	L(+144.1)FVGNLPADITEDEFKR		3	4.1751		0.873099	1.23563
					14	78	1411.72	S(+144.1)PPPGMGLNQNR		2	2.0662		0.986014	0.793846
					15	96	1485.77	F(+144.1)GQGGAGPVGGQGPR		2	3.6228		0.900383	1.02146
					16	94	2639.3	NLSPYVSNELLEEAFSQFGPIER		2	2.6843
					17	89	2783.4	N(+144.1)LSPYVSNELLEEAFSQFGPIER		2	2.6843
					18	97	2783.4	N(+144.1)LSPYVSNELLEEAFSQFGPIER		2	2.6843
					19	92	2783.4	N(+144.1)LSPYVSNELLEEAFSQFGPIER		2	2.6843
					20	85	2783.4	N(+144.1)LSPYVSNELLEEAFSQFGPIER		2	2.6843
					21	96	2639.3	NLSPYVSNELLEEAFSQFGPIER		2	2.6843
					22	79	2783.4	N(+144.1)LSPYVSNELLEEAFSQFGPIER		2	2.6843		1.37427	0
Serial#	Fam	Gi	Protein Name	Comment	# identified peptides								0.980272	0.990361	AVG
35	20	11230802	actinin alpha 4 [Mus musculus]		22								0.155801	0.303508	STD
						> Score >	Mass	Sequence		Charge	xCorr
					1	99	1370.76	D(+144.1)GLAFNALIHR		3	4.0984		0.833333	1.28085
					2	80	1008.58	A(+144.1)LDFIASK		2	3.35		0.684732	1.40577
					3	84 75	1515.87	L(+144.1)ASDLLEWIRR		3	2.0156		1.01732	1.09925
					4	84	1605.83	L(+144.1)SNRPAFMPSEGR		3	4.6882		0.963115	1.18074
					5	78	1099.7	V(+144.1)QQLVPK(+144.1)		2	2.8169		0.974482	0.905263
					6	73	1712.95	H(+144.1)RPELIEYDKLR					0.820018	1.12582
					7	85	1152.68	A(+144.1)LDFIASK(+144.1)		2	3.35		0.92312	0.955556
					8	79	1827.96	Q(+144.1)RDYETATLSDIK(+144.1)		3	3.6046		0.938766	1.11751
					9	94	1945.93	I(+144.1)C(+57.02)DQWDNLGSLTHSR		3	5.4233		0.861062	1.13824
					10	86	1960.97	M(+144.1)LDAEDIVNTARPDEK		3	3.4098		0.810904	1.17516
					11	86	1976.1	V(+144.1)LAGDKNFITAEELRR		3	4.1342		0.876866	1.01082
					12	97	1359.77	L(+144.1)ASDLLEWIR		2	3.327		0.834721	1.00806
					13	71	1359.77	L(+144.1)ASDLLEWIR		2	3.327		1.39361	0.832258
					14	87	1372.79	LMLLLEVISGER		2	3.2243
					15	92	1386.77	VGWEQLLTTIAR		2	3.7998
					16	76	1399.7	D(+144.1)YETATLSDIK		2	2.1019		0.706469	1.68929
					17	89 83	2120.2	V(+144.1)LAGDK(+144.1)NFITAEELRR		3	4.1342		1.04444	0.783556
					18	94	2152.06	A(+144.1)IMTYVSSFYHAFSGAQK		3	4.7771		0.67277	1.42567
					19	99	1496.73	G(+144.1)ISQEQMQEFR		2	5.1858		0.737949	1.18083
					20	87	1516.89	L(+144.1)MLLLEVISGER		2	3.2243		1.20051	1.48276
					21	90	1516.89	L(+144.1)MLLLEVISGER		2	3.2243		0.842294	1.69919
					22	92	1516.89	L(+144.1)MLLLEVISGER		2	3.2243		1.22358	0.797938
					23	97	2296.16	A(+144.1)IMTYVSSFYHAFSGAQK(+144.1)		3	4.7771		0.733701	0.833939
					24	92	2296.16	A(+144.1)IMTYVSSFYHAFSGAQK(+144.1)		3	4.7771		1.46504	0.739062
					25	71	1537.78	FAIQDISVEETSAK		2	2.7526
					26	81	1565.81	G(+144.1)YEEWLLNEIR		2	3.1938		0.738053	0.97563
					27	99	1573.87	T(+144.1)INEVENQILTR		2	4.7929		0.861972	1.00894
					28	70	1741.81	ETTDTDTADQVIASFK		2	2.3517
					29	95	2686.26	A(+144.1)C(+57.02)LISLGYDVENDRQGDAEFNR		3	4.1831		0.823542	1.22857
					30	94	2855.43	I(+144.1)MSVVDPNHSGLVTFQAFIDFMSR		3	2.361		0	4.13462
					31	84	2855.43	I(+144.1)MSVVDPNHSGLVTFQAFIDFMSR		3	2.361
Serial#	Fam	Gi	Protein Name	Comment	# identified peptides								0.883937	1.23905	AVG
36	21	34740335	tubulin, alpha 2 [Mus musculus]		20								0.272669	0.644732	STD
						> Score >	Mass	Sequence		Charge	xCorr
					1	74	1498.9	E(+144.1)IIDLVLDRIR		3	2.277		1.01044	0
					2	96	1554.87	Q(+144.1)LFHPEQLITGK		3	4.1473		0.785297	1.37406
					3	73	1085.62	EIIDLVLDR		2	3.6499
					4	83	1631.98	L(+144.1)ISQIVSSITASLR		2	4.153		0.995438	0.970968
					5	75	1668.9	LDHK(+144.1)FDLMYAK(+144.1)		2	1.4447		1.09656	0.864674
					6	83	1668.9	L(+144.1)DHK(+144.1)FDLMYAK		2	1.4447		1.10849	0.892453
					7	86	1698.97	Q(+144.1)LFHPEQLITGK(+144.1)		3	4.1473		1.11566	1.204
					8	76	1701.91	AVFVDLEPTVIDEVR		2	5.1428
					9	76	1813	L(+144.1)DHK(+144.1)FDLMYAK(+144.1)		2	1.4447		1.41566	0.803012
					10	77	1229.72	E(+144.1)IIDLVLDR		2	3.6499		1.39944	0.320896
					11	97	1846.01	A(+144.1)VFVDLEPTVIDEVR		2	5.1428		1.26105	1.00781
					12	80	1864.9	AVC(+57.02)MLSNTTAIAEAWAR		2	6.0362
					13	87	1872.95	S(+144.1)IQFVDWC(+57.02)PTGFK(+144.1)		2	5.1916		1.00919	0.926946
					14	91	1884.95	R(+144.1)SIQFVDWC(+57.02)PTGFK		3	4.9243		0.911515	1.204
					15	75	1901.06	IHFPLATYAPVISAEK(+144.1)		2	3.5654		1.09813	1.00467
					16	91	1901.06	IHFPLATYAPVISAEK(+144.1)		2	3.5654		1.01997	0.839844
					17	97	1901.06	I(+144.1)HFPLATYAPVISAEK		2	3.5654		0.797286	1.18168
					18	89	1901.06	I(+144.1)HFPLATYAPVISAEK		2	3.5654		0.967078	1.02634
					19	97	1303.78	D(+144.1)VNAAIATIK(+144.1)		2	4.7015		1.05013	0.832258
					20	99	1986.11	G(+144.1)HYTIGKEIIDLVLDR		2	1.6435		1.06726	1.16667
					21	97	2009	A(+144.1)VC(+57.02)MLSNTTAIAEAWAR		2	6.0362		1.2278	1.03793
					22	93	2009	A(+144.1)VC(+57.02)MLSNTTAIAEAWAR		2	6.0362		1.13527	1.26196
					23	88	2019.08	R(+144.1)NLDIERPTYTNLNR		3	3.1528		0.896745	0.955556
					24	94	2029.05	R(+144.1)SIQFVDWC(+57.02)PTGFK(+144.1)		3	4.9243		1.00803	0.942466
					25	95	2045.16	I(+144.1)HFPLATYAPVISAEK(+144.1)		2	3.5654		1.35888	0.810145
					26	85	2113.19	V(+144.1)GINYQPPTVVPGGDLAK(+144.1)		2	4.4691		0.868441	0.996341
					27	91	2130.21	G(+144.1)HYTIGK(+144.1)EIIDLVLDR		2	1.6435		1.15547	0.841799
					28	70	2130.21	G(+144.1)HYTIGK(+144.1)EIIDLVLDR		2	1.6435		1.95833	0.7525
					29	90	2133.08	Y(+144.1)MAC(+57.02)C(+57.02)LLYRGDVVPK(+144.1)		3	3.4113		1.11705	0.646405
					30	93	2151.99	T(+144.1)IGGGDDSFNTFFSETGAGK		2	6.2384		1.05123	1.72
					31	91	1487.88	LISQIVSSITASLR		2	4.153
					32	95	2296.09	T(+144.1)IGGGDDSFNTFFSETGAGK(+144.1)		2	6.2384		1.13035	0.955556
					33	95	2409.21	FDGALNVDLTEFQTNLVPYPR		2	4.6216
					34	99	1631.98	L(+144.1)ISQIVSSITASLR		2	4.153		0.971799	1.32752
					35	77	1631.98	L(+144.1)ISQIVSSITASLR		2	4.153		0.946175	2.01469
					36	85	2553.31	F(+144.1)DGALNVDLTEFQTNLVPYPR		2	4.6216
					37	98	2559.3	Q(+144.1)LFHPEQLITGKEDAANNYAR		3	6.2862		0.724615	1.35789
					38	74	1718.88	NLDIERPTYTNLNR		2	2.5128
					39	95	1728.85	S(+144.1)IQFVDWC(+57.02)PTGFK		2	5.1916		0.804324	1.42149
					40	91	1728.85	S(+144.1)IQFVDWC(+57.02)PTGFK		2	5.1916		1.02932	1.48407
					41	96	1756.96	IHFPLATYAPVISAEK		2	3.5654
					42	94	2703.41	Q(+144.1)LFHPEQLITGK(+144.1)EDAANNYAR		3	6.2862		1.08851	0.855249
					43	78	1824.99	VGINYQPPTVVPGGDLAK		2	4.4691
					44	99	1846.01	A(+144.1)VFVDLEPTVIDEVR		2	5.1428		0.977421	0.885294
					45	76	1862.98	N(+144.1)LDIERPTYTNLNR		2	2.5128
					46	99	1864.9	AVC(+57.02)MLSNTTAIAEAWAR		2	6.0362
					47	94	1872.95	S(+144.1)IQFVDWC(+57.02)PTGFK(+144.1)		2	5.1916		1.30173	0
					48	94	1872.95	S(+144.1)IQFVDWC(+57.02)PTGFK(+144.1)		2	5.1916		1.30173	0
					49	81	1901.06	I(+144.1)HFPLATYAPVISAEK		2	3.5654		0.825648	1.3087
					50	96	1969.09	VGINYQPPTVVPGGDLAK(+144.1)		2	4.4691
					51	94	1969.09	V(+144.1)GINYQPPTVVPGGDLAK		2	4.4691
					52	96	2007.89	TIGGGDDSFNTFFSETGAGK		2	6.2384
					53	94	2009	A(+144.1)VC(+57.02)MLSNTTAIAEAWAR		2	6.0362		1.06356	1.06104
					54	94	2045.16	I(+144.1)HFPLATYAPVISAEK(+144.1)		2	3.5654		1.12981	0.764904
					55	97	2113.19	V(+144.1)GINYQPPTVVPGGDLAK(+144.1)		2	4.4691
					56	71	2130.21	G(+144.1)HYTIGK(+144.1)EIIDLVLDR		2	1.6435		1.58249	1.14667
					57	95	2151.99	T(+144.1)IGGGDDSFNTFFSETGAGK		2	6.2384		0.758818	1.40984
					58	97	2151.99	T(+144.1)IGGGDDSFNTFFSETGAGK		2	6.2384		0.675196	1.60533
					59	94	3390.62	LADQC(+57.02)TGLQGFLVFHSFGGGTGSGFTSLLMER		3	4.5213
					60	97	2296.09	T(+144.1)IGGGDDSFNTFFSETGAGK(+144.1)		2	6.2384		1.17959	0.765031
					61	78	3534.72	L(+144.1)ADQC(+57.02)TGLQGFLVFHSFGGGTGSGFTSLLMER		3	4.5213
					62	92	2553.31	F(+144.1)DGALNVDLTEFQTNLVPYPR		2	4.6216		1.54809	0.934783
Serial#	Fam	Gi	Protein Name	Comment	# identified peptides								1.08722	0.997409	AVG
37	22	6678674	lactate dehydrogenase 2, B chain [Mus musculus]		13								0.243315	0.404464	STD
						> Score >	Mass	Sequence		Charge	xCorr
					1	76	886.557	L(+144.1)NLVQR		2	2.6616		1.13527	0.415459
					2	82	1101.71	F(+144.1)IIPQIVK		2	3.0982		0.672209	1.36991
					3	74	1176.59	SADTLWDIQK		2	3.8249
					4	82	1245.81	F(+144.1)IIPQIVK(+144.1)		2	3.0982		1.25405	0.189308
					5	84	1247.75	G(+144.1)LTSVINQK(+144.1)		2	4.0255		0.94	0.946
					6	94	1943.08	I(+144.1)VADK(+144.1)DYSVTANSK(+144.1)		3	5.0023		1.30556	0.764444
					7	74	2049.11	S(+144.1)ADTLWDIQK(+144.1)DLKDL		3	1.9844		1.46797	1.64079
					8	98	1392.7	V(+144.1)IGSGC(+57.02)NLDSAR		2	4.5058		0.891599	1.00683
					9	78	2193.21	S(+144.1)ADTLWDIQK(+144.1)DLK(+144.1)DL		3	1.9844		1.27027	0.86
					10	90	1464.79	S(+144.1)ADTLWDIQK(+144.1)		2	3.8249		0.863177	0.946411
					11	84	2261.29	I(+144.1)TVVGVGQVGMAC(+57.02)AISILGK(+144.1)		3	2.6852		1.28182	0
					12	99	1541.85	M(+144.1)VVDSAYEVIK(+144.1)		2	4.5953		0.873535	1.032
					13	80	1626.83	LIASVADDEAAVPNNK		2	3.3264
					14	90	2440.24	G(+144.1)MYGIENEVFLSLPC(+57.02)ILNAR		2	3.1798
					15	96	1770.93	L(+144.1)IASVADDEAAVPNNK		2	3.3264
					16	88	1773.96	S(+144.1)LADELALVDVLEDK		2	2.9134		0.70333	3.02593
					17	96	2827.47	Y(+144.1)SPDC(+57.02)TIIVVSNPVDILTYVTWK		3	3.1882
					18	79	2971.57	Y(+144.1)SPDC(+57.02)TIIVVSNPVDILTYVTWK(+144.1)		3	3.1882
					19	97	2971.57	Y(+144.1)SPDC(+57.02)TIIVVSNPVDILTYVTWK(+144.1)		3	3.1882
					20	85	2440.24	G(+144.1)MYGIENEVFLSLPC(+57.02)ILNAR		2	3.1798
Serial#	Fam	Gi	Protein Name	Comment	# identified peptides								1.0549	1.01642	AVG
38	22	6754524	lactate dehydrogenase 1, A chain [Mus musculus]		11								0.262336	0.782155	STD
		74212250	unnamed protein product [Mus musculus]
		13529599	Ldha protein [Mus musculus]			> Score >	Mass	Sequence		Charge	xCorr
					1	89	1325.78	R(+144.1)VHPISTMIK		3	4.0781		1.03535	1.00638
					2	76	886.557	L(+144.1)NLVQR		2	2.6616		1.13527	0.415459
					3	82	1469.88	R(+144.1)VHPISTMIK(+144.1)		3	4.0781		1.11202	0.697297
					4	83	1057.68	L(+144.1)VIITAGAR		2	2.8035		0.833333	1.06738
					5	79	1087.7	F(+144.1)IIPNIVK		2	2.8124		0.805967	1.12
					6	77	1118.58	SADTLWGIQK		2	4.0778		1.58249	1.43333
					7	84	1144.59	VTLTPEEEAR		2	2.5385
					8	89	1262.68	S(+144.1)ADTLWGIQK		2	4.0778		0.686382	1.21747
					9	98	1392.7	V(+144.1)IGSGC(+57.02)NLDSAR		2	4.5058		0.891599	1.00683
					10	89	1394.76	Q(+144.1)VVDSAYEVIK		2	3.8303		0.724984	1.41921
					11	95	1406.78	S(+144.1)ADTLWGIQK(+144.1)		2	4.0778		1.01732	0.745918
					12	99	2232.32	L(+144.1)LIVSNPVDILTYVAWK(+144.1)		2	3.7969		1.2278	0.444828
					13	82	2400.27	G(+144.1)YTSWAIGLSVADLAESIMK(+144.1)		3	2.3431
					14	97	1944.12	LLIVSNPVDILTYVAWK		2	3.7969
					15	80	1944.12	LLIVSNPVDILTYVAWK		2	3.7969
					16	91	2088.22	L(+144.1)LIVSNPVDILTYVAWK		2	3.7969		0.220813	0.6
					17	91	3194.7	G(+144.1)LYGINEDVFLSVPC(+57.02)ILGQNGISDVVK(+144.1)		3	3.8961
					18	90	2232.32	L(+144.1)LIVSNPVDILTYVAWK(+144.1)		2	3.7969		2.08426	0.52439
Serial#	Fam	Gi	Protein Name	Comment	# identified peptides								1.02751	0.899884	AVG
39	23	27370516	isocitrate dehydrogenase 2 (NADP+), mitochondrial [Mus musculus]		14								0.451632	0.352589	STD
		26353038	unnamed protein product [Mus musculus]			> Score >	Mass	Sequence		Charge	xCorr
					1	95	1418.88	L(+144.1)ILPHVDVQLK		3	4.5515		0.84301	1.20561
					2	91	1499.79	T(+144.1)IEAEAAHGTVTR		2	3.6839		0.876866	1.05896
					3	83	1516.87	G(+144.1)K(+144.1)LDGNQDLIR		3	3.9682		1.04787	1.08468
					4	92	1527.8	D(+144.1)LAGC(+57.02)IHGLSNVK		3	4.5658		0.83289	1.13158
					5	96	1562.98	L(+144.1)ILPHVDVQLK(+144.1)		3	4.5515		1.00387	0.83348
					6	77	1567.95	K(+288.2)WPLYLSTK(+144.1)					1.07306	0.824658
					7	80 76	1091.67	I(+144.1)IWQFIK		2	3.3319		0.808751	1.16062
					8	88	1671.9	D(+144.1)LAGC(+57.02)IHGLSNVK(+144.1)		3	4.5658		1.02273	0.800532
					9	70	1120.66	N(+144.1)ILGGTVFR		2	2.4509		0.900383	1.15326
					10	83	1726.06	L(+144.1)VPGWTK(+144.1)PITIGR		3	3.2678		1.16967	0.872464
					11	76 76	1235.77	I(+144.1)IWQFIK(+144.1)		2	3.3319		1.16337	0.979208
					12	77	1238.66	Y(+144.1)FDLGLPNR		2	2.3724		0.720859	1.14755
					13	76	1861.05	N(+144.1)ILGGTVFREPIIC(+57.02)K		3	3.8105		0.987395	1.35504
					14	95	2019.09	G(+144.1)RPTSTNPIASIFAWTR		3	3.417		0.852111	1.54359
					15	91	1355.69	TIEAEAAHGTVTR		2	3.6839
					16	92	2065.07	L(+144.1)NEHFLNTTDFLDTIK		3	5.5041
					17	92	2065.07	L(+144.1)NEHFLNTTDFLDTIK		3	5.5041
					18	98	1388.79	L(+144.1)IDDMVAQVLK		2	3.4046		0.964809	1.33161
					19	72	1409.67	VC(+57.02)VQTVESGAMTK		2	4.4069
					20	99	2209.17	L(+144.1)NEHFLNTTDFLDTIK(+144.1)		3	5.5041		0.991231	0.945055
					21	99	1553.78	V(+144.1)C(+57.02)VQTVESGAMTK		2	4.4069		0.80328	1.20989
Serial#	Fam	Gi	Protein Name	Comment	# identified peptides								0.944832	1.09634	AVG
40	23	6647554	Isocitrate dehydrogenase [NADP] cytoplasmic (Cytosolic NADP-isocitrate dehydrogenase) (Oxalosuccinat ...		9								0.128961	0.205708	STD
		74144459	unnamed protein product [Mus musculus]
		74195675	unnamed protein product [Mus musculus]
		58037546	isocitrate dehydrogenase 1 (NADP+), soluble [Mus musculus]
		26352311	unnamed protein product [Mus musculus]
		89573965	isocitrate dehydrogenase 1 [Mus musculus]			> Score >	Mass	Sequence		Charge	xCorr
					1	71	927.547	G(+144.1)LPNVQR		2	2.9243		0.815972	1.14965
					2	87	1485.78	T(+144.1)VEAEAAHGTVTR		2	3.5704		0.825018	1.25854
					3	91	1596.01	L(+144.1)VTGWVKPIIIGR		3	3.8221		1.00884	1.3975
					4	70	1120.66	N(+144.1)ILGGTVFR		2	2.4509		0.900383	1.15326
					5	90	1740.11	L(+144.1)VTGWVK(+144.1)PIIIGR		3	3.8221		1.05631	0.7955
					6	98	1341.68	TVEAEAAHGTVTR		2	3.5704
					7	80	2030.12	A(+144.1)K(+144.1)LDNNTELSFFAK(+144.1)		3	2.2724		1.05381	0.713453
					8	94	1378.72	L(+144.1)IDDMVAQAMK		2	3.381		1	0.914894
					9	89	2086.05	S(+144.1)IEDFAHSSFQMALSK(+144.1)		3	3.3199		1.08396	0.969364
					10	71	2451.38	A(+144.1)TDFVVPGPGK(+144.1)VEITYTPK(+144.1)		3	2.1939		1.66727	0.409524
					11	88	2516.35	L(+144.1)ILPYVELDLHSYDLGIENR		3	3.3807		0.831237	1.22635
Serial#	Fam	Gi	Protein Name	Comment	# identified peptides								1.02428	0.998803	AVG
41	24	6754222	heterogeneous nuclear ribonucleoprotein A/B isoform 2 [Mus musculus]		10								0.248425	0.29865	STD
		26345118	unnamed protein product [Mus musculus]
		74225210	unnamed protein product [Mus musculus]
		12851175	unnamed protein product [Mus musculus]
		27695334	Hnrpab protein [Mus musculus]
		146260280	heterogeneous nuclear ribonucleoprotein A/B isoform 1 [Mus musculus]			> Score >	Mass	Sequence		Charge	xCorr
					1	80	1459.86	S(+144.1)RGFGFILFK(+144.1)		3	3.127		1.25837	0.56988
					2	75	1461.83	D(+144.1)LK(+144.1)DYFTK(+144.1)		3	3.4324		1.19315	0.659788
					3	79	1072.63	G(+144.1)FGFILFK		2	4.0841		1.00704	1.95455
					4	83 83	1167.57	FGEVVDC(+57.02)TIK		2	4.1012
					5	89	1216.73	G(+144.1)FGFILFK(+144.1)		2	4.0841		1.07798	1.02569
					6	90	1917.05	I(+144.1)FVGGLNPEATEEKIR		3	3.8932		0.951417	0.992308
					7	90 90	1311.67	F(+144.1)GEVVDC(+57.02)TIK		2	4.1012		0.839286	1.36679
					8	93 93	1455.77	F(+144.1)GEVVDC(+57.02)TIK(+144.1)		2	4.1012		1.0262	0.938865
					9	83	2216.26	G(+144.1)FVFITFKEEDPVK(+144.1)K(+144.1)		3	2.6982		1.44286	0
					10	95	1503.77	IFVGGLNPEATEEK		2	3.3723
					11	92	1643.79	E(+144.1)VYQQQQYGSGGR		2	4.3226		1.20335	1.25417
					12	89	2483.29	E(+144.1)YFGQFGEIEAIELPIDPK(+144.1)		3	2.2385
					13	93	2752.48	I(+144.1)REYFGQFGEIEAIELPIDPK(+144.1)		3	2.6341
Serial#	Fam	Gi	Protein Name	Comment	# identified peptides								1.11107	0.973558	AVG
42	24	116256512	heterogeneous nuclear ribonucleoprotein D isoform a [Mus musculus]		10								0.182178	0.548771	STD
		116256514	heterogeneous nuclear ribonucleoprotein D isoform c [Mus musculus]			> Score >	Mass	Sequence		Charge	xCorr
					1	76	1301.75	S(+144.1)RGFGFVLFK		3	3.3114
					2	83	1447.81	D(+144.1)LK(+144.1)DYFSK(+144.1)		3	3.6275		1.15764	0.720197
					3	82	1627.86	M(+144.1)FIGGLSWDTTKK		3	2.8632		0.847763	1.51209
					4	90	1670.84	H(+144.1)TEAAAAQREEWK		3	4.3813		0.708098	1.25356
					5	83 83	1167.57	FGEVVDC(+57.02)TLK		2	4.1012
					6	89	1202.71	G(+144.1)FGFVLFK(+144.1)		2	3.8735		1.0307	1.03728
					7	83	1826.95	E(+144.1)SESVDK(+144.1)VMDQK(+144.1)		3	2.6151		1.22396	0.649479
					8	90 90	1311.67	F(+144.1)GEVVDC(+57.02)TLK		2	4.1012		0.839286	1.36679
					9	89	2064.09	F(+144.1)GEVVDC(+57.02)TLKLDPITGR		3	3.7615		0.904281	1.14667
					10	97	2064.09	FGEVVDC(+57.02)TLK(+144.1)LDPITGR		3	3.7615		1.05499	1.19444
					11	76	2147.14	G(+144.1)FC(+57.02)FITFKEEEPVKK(+144.1)		3	2.8605		1.08295	0.911521
					12	93 93	1455.77	F(+144.1)GEVVDC(+57.02)TLK(+144.1)		2	4.1012		1.0262	0.938865
					13	95	1632.86	I(+144.1)FVGGLSPDTPEEK		2	5.5971		0.807071	1.29
					14	99	1776.96	I(+144.1)FVGGLSPDTPEEK(+144.1)		2	5.5971		1.23498	0.900676
Serial#	Fam	Gi	Protein Name	Comment	# identified peptides								0.99316	1.0768	AVG
43	24	7710036	heterogeneous nuclear ribonucleoprotein D-like [Mus musculus]		4								0.171038	0.26245	STD
		12847801	unnamed protein product [Mus musculus]			> Score >	Mass	Sequence		Charge	xCorr
					1	76	1301.75	S(+144.1)RGFGFVLFK		3	3.3114
					2	83 83	1167.57	FGEVVDC(+57.02)TIK		2	4.1012
					3	89	1202.71	G(+144.1)FGFVLFK(+144.1)		2	3.8735		1.0307	1.03728
					4	90 90	1311.67	F(+144.1)GEVVDC(+57.02)TIK		2	4.1012		0.839286	1.36679
					5	94	2038.04	F(+144.1)GEVVDC(+57.02)TIKTDPVTGR		3	3.098		0.890152	1.01528
					6	90	2182.14	F(+144.1)GEVVDC(+57.02)TIK(+144.1)TDPVTGR		3	3.098		1.1572	0.69875
					7	93 93	1455.77	F(+144.1)GEVVDC(+57.02)TIK(+144.1)		2	4.1012		1.0262	0.938865
Serial#	Fam	Gi	Protein Name	Comment	# identified peptides								0.988707	1.01139	AVG
44	25	34809664	Chain A, VcpP97		21								0.126093	0.239789	STD
		6005942	valosin-containing protein [Homo sapiens]
		74139564	unnamed protein product [Mus musculus]
		74192715	unnamed protein product [Mus musculus]
		74198702	unnamed protein product [Mus musculus]
		30023842	valosin containing protein [Mus musculus]			> Score >	Mass	Sequence		Charge	xCorr
					1	81	1235.77	K(+288.2)GDIFLVR					1.11932	0.978862
					2	82	1334.64	R(+144.1)DHFEEAMR		3	3.0452		0.693695	1.39406
					3	82	1382.86	L(+144.1)EILQIHTK(+144.1)		3	2.9015		1.01732	0.994558
					4	90	1491.83	L(+144.1)AGESESNLRK(+144.1)		2	2.6163		1.11374	0.794787
					5	85	1719.03	I(+144.1)VSQLLTLMDGLK(+144.1)		2	3.4669
					6	85	1731.03	R(+144.1)IVSQLLTLMDGLK		3	2.8541
					7	83	1195.62	M(+144.1)DELQLFR		2	3.414		0.857664	1.11423
					8	78	1824.03	E(+144.1)MVELPLRHPALFK		3	3.3024		0.890152	1.05871
					9	80	1875.13	R(+144.1)IVSQLLTLMDGLK(+144.1)		3	2.8541		1.16915	1.09104
					10	92	1918.01	K(+288.2)YEMFAQTLQQSR					1.0262	0.844978
					11	78	1968.13	E(+144.1)MVELPLRHPALFK(+144.1)		3	3.3024		1.03982	0.837168
					12	95 95	1316.77	G(+144.1)ILLYGPPGTGK		2	4.6329		0.812068	1.20702
					13	87	1329.69	WALSQSNPSALR		2	3.9949		1.18687	1.48846
					14	95	1337.75	D(+144.1)VDLEFLAK(+144.1)		2	4.4883		1.05879	0.711511
					15	77	2068.05	Q(+144.1)AAPC(+57.02)VLFFDELDSIAK		2	1.8167
					16	96	1386.73	E(+144.1)VDIGIPDATGR		2	3.6392		0.75528	1.27045
					17	98	2111.2	N(+144.1)APAIIFIDELDAIAPKR		3	3.3103
					18	81	1430.83	IVSQLLTLMDGLK		2	3.4669
					19	97 97	1460.87	G(+144.1)ILLYGPPGTGK(+144.1)		2	4.6329		1.18687	0.84697
					20	90	1473.79	W(+144.1)ALSQSNPSALR		2	3.9949		0.896947	1.05038
					21	97	2212.15	Q(+144.1)AAPC(+57.02)VLFFDELDSIAK(+144.1)		2	1.8167		1.67041	0
					22	96	2255.3	N(+144.1)APAIIFIDELDAIAPK(+144.1)R		3	3.3103		1.12785	0.807735
					23	98 98	1539.82	G(+144.1)VLFYGPPGC(+57.02)GK(+144.1)		2	4.5329		1.01176	0.986885
					24	90	1574.93	IVSQLLTLMDGLK(+144.1)		2	3.4669
					25	93	2446.36	A(+144.1)HVIVMAATNRPNSIDPALRR		3	3.537		1.00884	0.931667
					26	92	2498.28	ETVVEVPQVTWEDIGGLEDVKR		3	4.6047
					27	90	1700.96	L(+144.1)DQLIYIPLPDEK		2	3.6939
					28	75	1719.03	I(+144.1)VSQLLTLMDGLK(+144.1)		2	3.4669		1.6814	0.931667
					29	93	2642.38	E(+144.1)TVVEVPQVTWEDIGGLEDVKR		3	4.6047
					30	96	1810.99	NAPAIIFIDELDAIAPK		2	3.4435
					31	80	1923.95	QAAPC(+57.02)VLFFDELDSIAK		2	1.8167
					32	84	2096.03	G(+144.1)PELLTM(+16)WFGESEANVR		2	2.869		1.7029	0.654348
Serial#	Fam	Gi	Protein Name	Comment	# identified peptides								1.09653	0.952167	AVG
45	26	31980648	ATP synthase, H+ transporting mitochondrial F1 complex, beta subunit [Mus musculus]		21								0.282166	0.30454	STD
		74139650	unnamed protein product [Mus musculus]
		74197074	unnamed protein product [Mus musculus]
		23272966	Atp5b protein [Mus musculus]			> Score >	Mass	Sequence		Charge	xCorr
					1	74	1472.97	L(+144.1)VPLK(+144.1)ETIK(+144.1)		3	2.8254		1.19898	0.745918
					2	87	1550.78	A(+144.1)HGGYSVFAGVGER		3	2.7993		0.930061	1.3076
					3	87	1746.04	T(+144.1)VLIMELINNVAK(+144.1)		2	4.9068		1.60089	0.3
					4	96	1795.02	L(+144.1)VLEVAQHLGESTVR		2	5.6514		0.843301	1.13158
					5	88	1795.02	L(+144.1)VLEVAQHLGESTVR		2	5.6514		1.27432	0.678947
					6	93	1232.73	V(+144.1)VDLLAPYAK		2	3.8347		0.814865	1.36915
					7	95	1263.76	I(+144.1)GLFGGAGVGK(+144.1)		2	3.7306		0.975104	0.927801
					8	77	1925.06	IMNVIGEPIDERGPIK(+144.1)		3	4.8276		0.823151	1.02298
					9	99	1925.06	I(+144.1)MNVIGEPIDERGPIK		3	4.8276		0.746032	0.982857
					10	99	2063.2	V(+144.1)LDSGAPIKIPVGPETLGR		3	4.0203		0.949495	0.86
					11	88	2063.2	VLDSGAPIK(+144.1)IPVGPETLGR		3	4.0203		1.10086	0.934783
					12	89	1376.84	V(+144.1)VDLLAPYAK(+144.1)		2	3.8347		1.13939	0.86
					13	93	2069.16	I(+144.1)MNVIGEPIDERGPIK(+144.1)		3	4.8276		1.20083	0.682941
					14	98	1406.74	T(+144.1)IAMDGTEGLVR		2	4.3031		0.823151	1.09234
					15	93	1435.75	FTQAGSEVSALLGR		2	3.8121
					16	89	1439.79	VALTGLTVAEYFR		2	3.9044
					17	96	1439.79	VALTGLTVAEYFR		2	3.9044
					18	91	2167.11	FLSQPFQVAEVFTGHMGK(+144.1)		3	7.0538		0.847763	1.43333
					19	99	2167.11	F(+144.1)LSQPFQVAEVFTGHMGK		3	7.0538		0.962326	1.39459
					20	90	2167.11	FLSQPFQVAEVFTGHMGK(+144.1)		3	7.0538		1.16162	1.09787
					21	94	1457.84	TVLIMELINNVAK		2	4.9068
					22	89	2205.1	E(+144.1)GNDLYHEMIESGVINLK		3	3.7044		0.924833	1.11688
					23	94	2207.3	V(+144.1)LDSGAPIK(+144.1)IPVGPETLGR		3	4.0203		1.1271	0.958993
					24	96	1529.81	I(+144.1)MNVIGEPIDER		2	4.3789		0.807071	1.29
					25	99	2311.21	F(+144.1)LSQPFQVAEVFTGHMGK(+144.1)		3	7.0538		1.04944	0.814737
					26	97	2311.21	F(+144.1)LSQPFQVAEVFTGHMGK(+144.1)		3	7.0538		1.34001	0.762903
					27	75	1583.89	V(+144.1)ALTGLTVAEYFR		2	3.9044		1.40666	0
					28	88	1583.89	V(+144.1)ALTGLTVAEYFR		2	3.9044		1.02283	1.46829
					29	92	1601.94	TVLIMELINNVAK(+144.1)		2	4.9068		0.868441	1.46829
					30	99	1601.94	T(+144.1)VLIMELINNVAK		2	4.9068		1.23083	0.159259
					31	90	1745.91	V(+144.1)ALVYGQMNEPPGAR		2	4.9539		0.840699	0.985417
					32	75	2675.38	SLQDIIAILGMDELSEEDKLTVSR		3	3.9735
					33	99	1795.02	L(+144.1)VLEVAQHLGESTVR		2	5.6514		0.954952	1.03793
					34	95	2819.48	SLQDIIAILGMDELSEEDK(+144.1)LTVSR		3	3.9735
					35	82	2819.48	S(+144.1)LQDIIAILGMDELSEEDKLTVSR		3	3.9735
					36	93	1988.03	AIAELGIYPAVDPLDSTSR		2	5.1209
					37	97	3170.65	Q(+144.1)FAPIHAEAPEFIEMSVEQEILVTGIK		3	5.2794		0.705706	2.09189
					38	99	2132.13	A(+144.1)IAELGIYPAVDPLDSTSR		2	5.1209		0.977421	1.01176
					39	89	3342.74	VALTGLTVAEYFRDQEGQDVLLFIDNIFR		3	5.6068
					40	94	3342.74	VALTGLTVAEYFRDQEGQDVLLFIDNIFR		3	5.6068
					41	70	3342.74	VALTGLTVAEYFRDQEGQDVLLFIDNIFR		3	5.6068
					42	89	3486.84	V(+144.1)ALTGLTVAEYFRDQEGQDVLLFIDNIFR		3	5.6068		0.89575	1.29811
					43	82	3486.84	V(+144.1)ALTGLTVAEYFRDQEGQDVLLFIDNIFR		3	5.6068		1.41048	0.498551
					44	86	3494.74	G(+144.1)FQQILAGEYDHLPEQAFYMVGPIEEAVAK		3	3.7501
					45	71	3638.84	G(+144.1)FQQILAGEYDHLPEQAFYMVGPIEEAVAK(+144.1)		3	3.7501
					46	80	3858.99	G(+144.1)SITSVQAIYVPADDLTDPAPATTFAHLDATTVLSR		3	2.137
Serial#	Fam	Gi	Protein Name	Comment	# identified peptides								1.02982	0.993304	AVG
46	27	6671539	aldolase 1, A isoform [Mus musculus]		14								0.217723	0.412927	STD
						> Score >	Mass	Sequence		Charge	xCorr
					1	89	1356.78	K(+288.2)ELSDIAHR					0.93254	0.972619
					2	96	945.583	A(+144.1)LQASALK		2	3.663		0.781826	1.19444
					3	78	1486.81	A(+144.1)DDGRPFPQVIK		3	2.7954		0.890152	1.14667
					4	80 71	1051.67	V(+144.1)LAAVYK(+144.1)		2	2.8579		1.05856	0.91036
					5	95	1632.9	G(+144.1)ILAADESTGSIAKR		3	5.3953		0.937773	0.93786
					6	85 75	1089.68	A(+144.1)LQASALK(+144.1)		2	3.663		0.963115	0.934016
					7	85	1132.58	ALANSLAC(+57.02)QGK		2	4.7489
					8	95	1777	G(+144.1)ILAADESTGSIAK(+144.1)R		3	5.3953		1.0377	0.916393
					9	90	1777	G(+144.1)ILAADESTGSIAK(+144.1)R		3	5.3953		1.13292	0.781818
					10	90	1790.91	L(+144.1)QSIGTENTEENRR		2	2.3762		0.959184	1.22857
					11	97	1276.68	A(+144.1)LANSLAC(+57.02)QGK		2	4.7489		0.79932	1.14082
					12	85	1947.01	R(+144.1)LQSIGTENTEENRR		3	1.9541		0.912976	1.04744
					13	85	1953.03	F(+144.1)SNEEIAMATVTALRR		3	4.3392		1.08295	0.257604
					14	81	2097.15	C(+201.12)PLLK(+144.1)PWALTFSYGR		3	3.7116		1.0307	1.11272
					15	99	1420.78	A(+144.1)LANSLAC(+57.02)QGK(+144.1)		2	4.7489		1.16915	0.898507
					16	99	1476.8	G(+144.1)ILAADESTGSIAK		2	5.6101		0.72143	1.47549
					17	95	2251.2	I(+144.1)GEHTPSALAIMENANVLAR		3	5.5954
					18	97	2251.2	I(+144.1)GEHTPSALAIMENANVLAR		3	5.5954		1.24339	1.12619
					19	89	2402.14	Y(+144.1)TPSGQSGAAASESLFISNHAY		2	3.1797		0.791246	1.43333
					20	73	1646.81	LQSIGTENTEENRR		2	2.3762
					21	95	1796.93	F(+144.1)SNEEIAMATVTALR		2	3.3695		0.791246	1.56364
					22	96	2258.04	YTPSGQSGAAASESLFISNHAY		2	3.1797
Serial#	Fam	Gi	Protein Name	Comment	# identified peptides								0.957565	1.05992	AVG
47	27	60687506	aldolase 3, C isoform [Mus musculus]		8								0.147429	0.293283	STD
		26333165	unnamed protein product [Mus musculus]
		13435924	Aldolase 3, C isoform [Mus musculus]			> Score >	Mass	Sequence		Charge	xCorr
					1	97	1565.8	D(+144.1)NAGAATEEFIKR		3	4.0381		0.801726	1.28146
					2	80 71	1051.67	V(+144.1)LAAVYK(+144.1)		2	2.8579		1.05856	0.91036
					3	73	1194.62	Q(+144.1)VLFSADDR		2	3.43		0.836033	1.13585
					4	70	1952.04	Y(+144.1)SPEEIAMATVTALRR		3	2.5442		0.775261	1.04242
					5	96	1344.75	A(+144.1)LQASALNAWR		2	4.2391		0.733701	1.17273
					6	97	2268.28	I(+144.1)SDRTPSALAILENANVLAR		3	4.1341		1.34168	1.3087
					7	94	2443.28	G(+144.1)VVPLAGTDGETTTQGLDGLLER		3	3.8424		0.883251	1
					8	97	1652.93	TPSALAILENANVLAR		2	3.6481
Serial#	Fam	Gi	Protein Name	Comment	# identified peptides								0.918601	1.12164	AVG
48	28	4760594	beta-2-globin [Mus musculus]		14								0.214104	0.146659	STD
		17647499	hemoglobin, beta adult minor chain [Mus musculus]
		1183933	haemoglobin beta-2 chain [Mus musculus]			> Score >	Mass	Sequence		Charge	xCorr
					1	85	1270.66	L(+144.1)HVDPENFR		2	2.87		0.841179	2.0665
					2	75	1280.78	VVAGVATALAHK(+144.1)		2	5.3198		0.84346	1.26599
					3	96	1507.9	K(+288.2)VITAFNEGLK					0.791246	1.29896
					4	72	1021.51	SAVSC(+57.02)LWAK		2	4.2843
					5	95	1580.9	VVAGVATALAHK(+144.1)YH		2	5.9388		1.05856	0.813514
					6	81	1580.9	V(+144.1)VAGVATALAHKYH		2	5.9388		1.04444	0.898222
					7	89	1582.84	D(+144.1)FTPAAQAAFQK(+144.1)		2	3.5635		0.94	1.0492
					8	95	1652.01	K(+288.2)VITAFNEGLK(+144.1)					1.11462	1.00957
					9	97	1725	V(+144.1)VAGVATALAHK(+144.1)YH		2	5.9388		0.917341	0.873705
					10	70	1725	V(+144.1)VAGVATALAHK(+144.1)YH		2	5.9388		0.837248	1.06667
					11	71	1165.61	S(+144.1)AVSC(+57.02)LWAK		2	4.2843		0.724191	1.27542
					12	89	1752.88	G(+144.1)TFASLSELHC(+57.02)DK(+144.1)		3	3.9575		0.851753	1.51765
					13	97	1798.12	L(+144.1)LGNAIVIVLGHHLGK		3	4.1022		0.949495	1.376
					14	87	1798.12	L(+144.1)LGNAIVIVLGHHLGK		3	4.1022		0.830808	0.890714
					15	90	1235.71	V(+144.1)ITAFNEGLK		2	4.3801		0.660923	1.50078
					16	89	1270.66	L(+144.1)HVDPENFR		2	2.87		0.668334	1.7534
					17	77	1280.78	VVAGVATALAHK(+144.1)		2	5.3198		0.928854	1.08775
					18	88	1942.22	L(+144.1)LGNAIVIVLGHHLGK(+144.1)		3	4.1022		1.45941	0.637037
					19	97	1942.22	L(+144.1)LGNAIVIVLGHHLGK(+144.1)		3	4.1022		1.03346	0.760544
					20	78	1309.71	S(+144.1)AVSC(+57.02)LWAK(+144.1)		2	4.2843		0.857664	1.11423
					21	97	1379.81	V(+144.1)ITAFNEGLK(+144.1)		2	4.3801		0.943775	1.07068
					22	99	1424.88	V(+144.1)VAGVATALAHK(+144.1)		2	5.3198		0.975104	1.37386
					23	99	2151.02	Y(+144.1)FDSFGDLSSASAIMGNPK		2	5.653		0.667614	1.34375
					24	81	1438.74	DFTPAAQAAFQK(+144.1)		2	3.5635		0.873356	1.66321
					25	99	1456.75	V(+144.1)NPDEVGGEALGR		2	4.3622		0.827465	1.30211
					26	75	2221.29	V(+144.1)ITAFNEGLK(+144.1)NLDNLK(+144.1)		3	2.3155		1.06335	0.700452
					27	96	2295.12	Y(+144.1)FDSFGDLSSASAIMGNPK(+144.1)		2	5.653		1.1244	1.13158
					28	85	1582.84	D(+144.1)FTPAAQAAFQK(+144.1)		2	3.5635		0.892525	1.6168
					29	80	2394.18	Y(+144.1)FDSFGDLSSASAIM(+16)GNPKVK		3	3.1302		1.09557	0.992308
					30	99	1725	V(+144.1)VAGVATALAHK(+144.1)YH		2	5.9388		1.028	0.846457
					31	91	2860.42	G(+144.1)TFASLSELHC(+57.02)DK(+144.1)LHVDPENFR		3	3.1441
					32	93	2006.92	YFDSFGDLSSASAIMGNPK		2	5.653
					33	94	2151.02	Y(+144.1)FDSFGDLSSASAIMGNPK		2	5.653		0.779436	1.73284
					34	97	2151.02	Y(+144.1)FDSFGDLSSASAIMGNPK		2	5.653		0.579634	1.6
Serial#	Fam	Gi	Protein Name	Comment	# identified peptides								0.909781	1.21387	AVG
49	28	4760590	beta-1-globin [Mus musculus]		12								0.174598	0.350012	STD
		122513	Hemoglobin subunit beta-1 (Hemoglobin beta-1 chain) (Beta-1-globin) (Hemoglobin beta-major chain)			> Score >	Mass	Sequence		Charge	xCorr
					1	85	1270.66	L(+144.1)HVDPENFR		2	2.87		0.841179	2.0665
					2	75	1280.78	VVAGVATALAHK(+144.1)		2	5.3198		0.84346	1.26599
					3	74	991.502	AAVSC(+57.02)LWGK		2	4.7297		0.114858	4.02258
					4	95	1580.9	VVAGVATALAHK(+144.1)YH		2	5.9388		1.05856	0.813514
					5	81	1580.9	V(+144.1)VAGVATALAHKYH		2	5.9388		1.04444	0.898222
					6	89	1582.84	D(+144.1)FTPAAQAAFQK(+144.1)		2	3.5635		0.94	1.0492
					7	95	1135.6	AAVSC(+57.02)LWGK(+144.1)		2	4.7297		0.499734	2.26316
					8	85	1135.6	A(+144.1)AVSC(+57.02)LWGK		2	4.7297		0.724191	1.40904
					9	83	1714.02	LLGNMIVIVLGHHLGK		2	1.6468
					10	97	1725	V(+144.1)VAGVATALAHK(+144.1)YH		2	5.9388		0.917341	0.873705
					11	70	1725	V(+144.1)VAGVATALAHK(+144.1)YH		2	5.9388		0.837248	1.06667
					12	89	1752.88	G(+144.1)TFASLSELHC(+57.02)DK(+144.1)		3	3.9575		0.851753	1.51765
					13	92	1858.12	LLGNMIVIVLGHHLGK(+144.1)		2	1.6468		1.24934	0.339474
					14	99	1858.12	L(+144.1)LGNMIVIVLGHHLGK		2	1.6468		1.09064	0.348649
					15	99	1901.02	V(+144.1)ITAFNDGLNHLDSLK		3	6.2278		0.604031	1.80446
					16	92	1901.02	VITAFNDGLNHLDSLK(+144.1)		3	6.2278		0.84301	1.72804
					17	89	1270.66	L(+144.1)HVDPENFR		2	2.87		0.668334	1.7534
					18	71	1279.7	A(+144.1)AVSC(+57.02)LWGK(+144.1)		2	4.7297		0.867159	1.0155
					19	88	1279.7	A(+144.1)AVSC(+57.02)LWGK(+144.1)		2	4.7297		0.806008	1.05896
					20	77	1280.78	VVAGVATALAHK(+144.1)		2	5.3198		0.928854	1.08775
					21	97	2002.22	L(+144.1)LGNMIVIVLGHHLGK(+144.1)		2	1.6468		0	2.6
					22	92	2029.12	K(+144.1)VITAFNDGLNHLDSLK		3	5.1293		0.643084	1.69602
					23	99	2045.12	V(+144.1)ITAFNDGLNHLDSLK(+144.1)		3	6.2278		0.95553	1.2572
					24	95	2125	Y(+144.1)FDSFGDLSSASAIMGNAK		2	6.7349		0.733701	1.72
					25	99	1424.88	V(+144.1)VAGVATALAHK(+144.1)		2	5.3198		0.975104	1.37386
					26	81	1438.74	DFTPAAQAAFQK(+144.1)		2	3.5635		0.873356	1.66321
					27	96	1446.73	V(+144.1)NSDEVGGEALGR		2	5.4125		0.833446	1.43333
					28	94	2173.22	K(+144.1)VITAFNDGLNHLDSLK(+144.1)		3	5.1293		0.665016	1.65642
					29	97	2173.22	K(+288.2)VITAFNDGLNHLDSLK		3	5.1293		0.83127	1.17121
					30	91	2269.1	Y(+144.1)FDSFGDLSSASAIMGNAK(+144.1)		2	6.7349		1.55521	1.18621
					31	95	2285.1	Y(+144.1)FDSFGDLSSASAIM(+16)GNAK(+144.1)		2	6.7349		0.955867	1.21208
					32	95	2317.32	K(+288.2)VITAFNDGLNHLDSLK(+144.1)		3	5.1293		1.12826	0.716667
					33	85	1582.84	D(+144.1)FTPAAQAAFQK(+144.1)		2	3.5635		0.892525	1.6168
					34	99	1725	V(+144.1)VAGVATALAHK(+144.1)YH		2	5.9388		1.028	0.846457
					35	91	2860.42	G(+144.1)TFASLSELHC(+57.02)DK(+144.1)LHVDPENFR		3	3.1441
					36	94	1980.9	YFDSFGDLSSASAIMGNAK		2	6.7349
					37	99	2125	Y(+144.1)FDSFGDLSSASAIMGNAK		2	6.7349		0.543386	1.60602
					38	96	2125	YFDSFGDLSSASAIMGNAK(+144.1)		2	6.7349		0.593434	2.15
					39	94	2125	Y(+144.1)FDSFGDLSSASAIMGNAK		2	6.7349		0.487754	1.59041
					40	99	2269.1	Y(+144.1)FDSFGDLSSASAIMGNAK(+144.1)		2	6.7349		0.876022	0.998214
					41	96	2269.1	Y(+144.1)FDSFGDLSSASAIMGNAK(+144.1)		2	6.7349		0.969555	1.27183
Serial#	Fam	Gi	Protein Name	Comment	# identified peptides								0.822912	1.42496	AVG
50	29	303678	47-kDa heat shock protein [Mus musculus]		20								0.276618	0.652027	STD
		74198254	unnamed protein product [Mus musculus]			> Score >	Mass	Sequence		Charge	xCorr
					1	71	1214.8	K(+288.2)AVAISLPK					0.975104	0.927801
					2	73	905.515	A(+144.1)TTLAER		2	2.9593		0.893536	0.931939
					3	85	1358.9	K(+288.2)AVAISLPK(+144.1)					1.10621	0.834951
					4	82 74	942.609	A(+144.1)VAISLPK		2	2.3171		0.869073	1.08087
					5	96	1584.88	L(+144.1)QMVEMPLAHK(+144.1)		3	4.2479		1.09064	0.958784
					6	94	1600.88	L(+144.1)QMVEM(+16)PLAHK(+144.1)		3	4.2479		1.07306	0.922831
					7	94	1625.94	H(+144.1)LAGLGLTEAIDK(+144.1)		3	2.8465		1.02174	1.06565
					8	84	1631.86	S(+144.1)TGLAFSLYQAMAK		2	5.5157		0.824214	1.13472
					9	95	1775.96	S(+144.1)TGLAFSLYQAMAK(+144.1)		2	5.5157		1.1572	0.9675
					10	99	1781.98	L(+144.1)FYADHPFIFLVR		2	4.5405		1.17578	1.12523
					11	92	1868.08	H(+144.1)LAGLGLTEAIDKNK(+144.1)		3	4.1528		0.967078	1.04403
					12	96	1881.03	L(+144.1)RDEEVHTGLGELLR		2	4.3027		1.13035	1.12619
					13	94	1925.93	T(+144.1)GLYNYYDDEKEK(+144.1)		3	5.3901		1.09557	1.13932
					14	91	1306.67	DNQSGSLLFIGR		2	5.9039
					15	82	2012.18	H(+144.1)LAGLGLTEAIDK(+144.1)NK(+144.1)		3	4.1528		1.29834	0.593923
					16	94	2070.03	T(+144.1)GLYNYYDDEK(+144.1)EK(+144.1)		3	5.3901		1.22396	0.694271
					17	96	1425.71	S(+144.1)YTVGVTMMHR		2	4.6665		0.975104	0.963485
					18	90	1425.71	S(+144.1)YTVGVTMMHR		2	4.6665		0.928854	1.01976
					19	90	2144.2	L(+144.1)SSLIILM(+16)PHHVEPLER		3	3.9866		1.03524	1.00396
					20	94	1450.78	D(+144.1)NQSGSLLFIGR		2	5.9039		0.87037	1.05111
					21	97	1450.78	D(+144.1)NQSGSLLFIGR		2	5.9039		0.960045	1.01289
					22	99	1487.76	STGLAFSLYQAMAK		2	5.5157
					23	97	1512.86	G(+144.1)VVEVTHDLQK(+144.1)		2	4.765		1.14225	0.872932
					24	97	2363.2	TDGALLVNAMFFKPHWDEK(+144.1)		3	4.5599		1.17015	1.39296
					25	84	2410.36	H(+144.1)LAGLGLTEAIDKNK(+144.1)ADLSR		3	3.2051		1.0307	0.754386
					26	96	1631.86	S(+144.1)TGLAFSLYQAMAK		2	5.5157		0.987475	1.4792
					27	93	1631.86	STGLAFSLYQAMAK(+144.1)		2	5.5157		1.01423	1.68091
					28	94	1659.8	LYGPSSVSFADDFVR		2	4.5175
					29	99	2579.47	DQAVENILLSPLVVASSLGLVSLGGK		2	2.3952
					30	87	1736.93	LRDEEVHTGLGELLR		2	4.3027
					31	97	2647.37	S(+144.1)ALQSINEWASQTTDGKLPEVTK		3	4.2414		1.00427	1.98462
					32	96	1775.96	S(+144.1)TGLAFSLYQAMAK(+144.1)		2	5.5157		1.47557	0
					33	97	1781.98	L(+144.1)FYADHPFIFLVR		2	4.5405		1.14002	1.075
					34	80	1781.98	L(+144.1)FYADHPFIFLVR		2	4.5405		1.36946	0
					35	91	1803.9	L(+144.1)YGPSSVSFADDFVR		2	4.5175		0.979638	0.819048
					36	94	1803.9	L(+144.1)YGPSSVSFADDFVR		2	4.5175		1.01882	0.989381
					37	82	1803.9	L(+144.1)YGPSSVSFADDFVR		2	4.5175		1.09557	1.26795
					38	70	2723.53	A(+144.1)VLSAEK(+144.1)LRDEEVHTGLGELLR		3	3.5675		0.949495	1.52889
					39	99	2723.57	D(+144.1)QAVENILLSPLVVASSLGLVSLGGK		2	2.3952
					40	83	2723.57	D(+144.1)QAVENILLSPLVVASSLGLVSLGGK		2	2.3952
					41	76	2723.57	D(+144.1)QAVENILLSPLVVASSLGLVSLGGK		2	2.3952
					42	99	2867.66	D(+144.1)QAVENILLSPLVVASSLGLVSLGGK(+144.1)		2	2.3952
					43	86	2579.47	DQAVENILLSPLVVASSLGLVSLGGK		2	2.3952
Serial#	Fam	Gi	Protein Name	Comment	# identified peptides								1.06209	1.01347	AVG
51	30	115496850	spectrin alpha 2 [Mus musculus]		20								0.142588	0.381947	STD
		94366122	PREDICTED: similar to Spectrin alpha chain, brain (Spectrin, non-erythroid alpha chain) (Alpha-II sp ...
		94366118	PREDICTED: similar to Spectrin alpha chain, brain (Spectrin, non-erythroid alpha chain) (Alpha-II sp ...
		94366120	PREDICTED: similar to Spectrin alpha chain, brain (Spectrin, non-erythroid alpha chain) (Alpha-II sp ...
		94366126	PREDICTED: similar to Spectrin alpha chain, brain (Spectrin, non-erythroid alpha chain) (Alpha-II sp ...
		94366124	PREDICTED: similar to Spectrin alpha chain, brain (Spectrin, non-erythroid alpha chain) (Alpha-II sp ...
		94366114	PREDICTED: similar to Spectrin alpha chain, brain (Spectrin, non-erythroid alpha chain) (Alpha-II sp ...
		94366356	PREDICTED: spectrin alpha 2 isoform 19 [Mus musculus]
		126540809	spectrin alpha 2 [Mus musculus]
		126540808	spectrin alpha 2 [Mus musculus]			> Score >	Mass	Sequence		Charge	xCorr
					1	99	1445.81	L(+144.1)AQFVEHWK(+144.1)		3	3.2043		1.12	0.726761
					2	95	1468.8	S(+144.1)QLLGSAHEVQR		3	4.0652		0.885539	0.980311
					3	85	1543.91	T(+144.1)ALLELWELRR		3	4.0934		1.08796	1.075
					4	79 73	1585.98	G(+144.1)K(+144.1)DLIGVQNLLK		3	3.9148		1.00609	0.968212
					5	95	1639.84	M(+144.1)QHNLEQQIQAR		3	4.1877		0.99048	1.02086
					6	92	1730.08	G(+144.1)K(+144.1)DLIGVQNLLK(+144.1)		3	3.9148		1.46613	0
					7	94	1743.04	K(+288.2)VEDLFLTFAK(+144.1)					1.66406	0.398969
					8	74	1217.66	S(+144.1)LQQLAEER		2	3.7347		0.921569	1.14667
					9	93	1851.96	A(+144.1)QLADSFHLQQFFR		3	4.41		0.883838	1.14362
					10	87	1851.96	A(+144.1)QLADSFHLQQFFR		3	4.41		0.938454	0.875
					11	92	1894.05	L(+144.1)IQEQHPEEELIK(+144.1)		3	5.0792		0.94	0.946
					12	91	1944.99	G(+144.1)RELPTAFDYVEFTR		3	5.5085		0.886396	1.06139
					13	94	2002.07	D(+144.1)LAALGDKVNSLGETAQR		3	4.5178		0.840699	1.28403
					14	93	2058.1	IAALQAFADQLIAVDHYAK		3	5.7332
					15	84	2146.17	D(+144.1)LAALGDK(+144.1)VNSLGETAQR		3	4.5178		1.09813	0.803738
					16	90	1446.75	V(+144.1)LETAEDIQER		2	3.8435		0.783004	1.06007
					17	96	2202.2	IAALQAFADQLIAVDHYAK(+144.1)		3	5.7332
					18	99	2202.2	I(+144.1)AALQAFADQLIAVDHYAK		3	5.7332		1.40941	0.5375
					19	95	2207.08	N(+144.1)TTGVTEEALKEFSMMFK		3	2.8195		1.14122	2.23269
					20	89	2221.14	L(+144.1)QQLFRDVEDEETWIR		3	3.8114		1.23037	0.517801
					21	99	2317.24	G(+144.1)LVSSDELAKDVTGAEALLER		3	4.1119		0.995438	0
					22	97	2346.3	I(+144.1)AALQAFADQLIAVDHYAK(+144.1)		3	5.7332		1.5502	0
					23	94	2438.24	E(+144.1)AFLNTEDKGDSLDSVEALIK		3	3.6435		0.937002	1.69737
					24	90	2461.34	G(+144.1)LVSSDELAK(+144.1)DVTGAEALLER		3	4.1119		1.3118	0
					25	88	2461.34	G(+144.1)LVSSDELAK(+144.1)DVTGAEALLER		3	4.1119		0.853062	0.80625
					26	79 73	1731.87	E(+144.1)LPTAFDYVEFTR		2	2.5188		0.88116	0.977273
					27	83	1745.83	LSDDNTIGQEEIQQR		2	2.952
					28	90	1951.94	SSLSSAQADFNQLAELDR		2	4.5487
					29	96	2096.04	S(+144.1)SLSSAQADFNQLAELDR		2	4.5487		1.08958	0.810656
Serial#	Fam	Gi	Protein Name	Comment	# identified peptides								1.07646	0.842807	AVG
52	31	40254595	dihydropyrimidinase-like 2 [Mus musculus]		13								0.237853	0.521977	STD
		1915913	Ulip2 protein [Mus musculus]			> Score >	Mass	Sequence		Charge	xCorr
					1	92	1438.79	M(+144.1)VIPGGIDVHTR		2	2.3698		1.07383	0.955556
					2	78	1052.6	V(+144.1)FNLYPR		2	2.7317		1.0262	0.90131
					3	86	1584.91	K(+288.2)PFPDFVYKR					1.01293	0.834052
					4	95	1826.97	I(+144.1)VLEDGTLHVTEGSGR		3	4.7179		1.30173	0.360645
					5	75	1228.74	G(+144.1)SPLVVISQGK		2	4.0352		0.953641	1.01397
					6	90	1228.74	G(+144.1)SPLVVISQGK		2	4.0352		0.730381	1.15769
					7	83	1908.99	G(+144.1)LYDGPVC(+57.02)EVSVTPK(+144.1)		2	3.9653		0.973403	1.11367
					8	99	2055.12	F(+144.1)QLTDSQIYEVLSVIR		2	4.7959		1.55521	0.741379
					9	88	1372.84	G(+144.1)SPLVVISQGK(+144.1)		2	4.0352		1.0262	0.938865
					10	88	1438.79	M(+144.1)VIPGGIDVHTR		2	2.3698		0.977421	0.969608
					11	96	2215	T(+144.1)HNSALEYNIFEGMEC(+57.02)R		3	5.5949		0.977421	1.09608
					12	94	2326.25	D(+144.1)RFQLTDSQIYEVLSVIR		3	3.5251
					13	94	1611.96	Q(+144.1)IGENLIVPGGVK(+144.1)		2	4.1904		1.1636	0.758824
					14	97	1725.81	MDENQFVAVTSTNAAK		2	4.7572
					15	99	1764.89	G(+144.1)LYDGPVC(+57.02)EVSVTPK		2	3.9653
					16	96	1911.02	FQLTDSQIYEVLSVIR		2	4.7959
					17	99	2055.12	F(+144.1)QLTDSQIYEVLSVIR		2	4.7959		1.55521	0.741379
					18	95	2055.12	F(+144.1)QLTDSQIYEVLSVIR		2	4.7959		1.14014	0
					19	98	2060.07	I(+144.1)SVGSDADLVIWDPDSVK		2	4.4111		1.32929	0
					20	78	3137.61	AALAGGTTMIIDHVVPEPGTSLLAAFDQWR		3	3.0276
					21	85	3281.71	A(+144.1)ALAGGTTMIIDHVVPEPGTSLLAAFDQWR		3	3.0276
Serial#	Fam	Gi	Protein Name	Comment	# identified peptides								1.11977	0.772202	AVG
53	31	6681219	dihydropyrimidinase-like 3 [Mus musculus]		8								0.228467	0.369697	STD
		74149615	unnamed protein product [Mus musculus]			> Score >	Mass	Sequence		Charge	xCorr
					1	88	1854.96	I(+144.1)MLEDGNLHVTQGAGR		3	4.7041		0.890152	1.05871
					2	95	1922.96	F(+144.1)IPC(+57.02)SPFSDYVYKR		3	3.5273		0.769144	1.08101
					3	95	2067.06	F(+144.1)IPC(+57.02)SPFSDYVYK(+144.1)R		3	3.5273		1.00198	0.929146
					4	97	1429.84	G(+144.1)APLVVIC(+57.02)QGK(+144.1)		2	4.2124		1.07539	0.807735
					5	96	2175.09	N(+144.1)LHQSGFSLSGTQVDEGVR		3	5.93		0.915584	1.22857
					6	89	2181.05	N(+144.1)HQSVAEYNIFEGMELR		3	4.7958		0.858918	1.10329
					7	95	1590.76	G(+144.1)MTTVDDFFQGTK		2	5.4057		0.702903	1.44029
					8	97	1725.81	MDENQFVAVTSTNAAK		2	4.7572
					9	88	1913.99	IAVGSDSDLVIWDPDALK		2	2.859
Serial#	Fam	Gi	Protein Name	Comment	# identified peptides								0.887725	1.09268	AVG
54	32	33598964	myosin heavy chain 10, non-muscle [Mus musculus]		14								0.127871	0.203568	STD
		28972888	mKIAA3005 protein [Mus musculus]
		74184809	unnamed protein product [Mus musculus]
		56205559	myosin, heavy polypeptide 10, non-muscle [Mus musculus]			> Score >	Mass	Sequence		Charge	xCorr
[truncated: 5,712 more rows]
